# Supplementary material for: Perturbation of placental protein glycosylation by endoplasmic reticulum stress promotes maladaptation of maternal hepatic glucose metabolism
Source: iScience. 2022 Dec 30;26(1):105911. doi: 10.1016/j.isci.2022.105911 (PMC9843443; doi:10.1016/j.isci.2022.105911)
Supplement: Table S1. Mapping statistics, related to Figure 2 [file mmc2.xlsx]

## Sheet: Sheet1
Suppl. table S1 : Mapping statistics of total RNA-Seq
SampleName	Condition	Sequence length	%GC	Raw reads	After trimming	Star input	Uniquely mapped	Mapping efficiency
A001	Control	50	47	54493470	54493470	54377853	44769436	82.33
A003	Tg	50	47	16966858	16966858	16944181	13927607	82.2
A009	Control	50	47	26107063	26107063	26070291	21407159	82.11
A010	Tg	50	47	45079548	45079548	45034105	36960993	82.07
A016	Control	50	47	124464785	124464785	124206215	102808659	82.77
A018	Tg	50	47	55821464	55821464	55704574	46243121	83.01
A020	Control	50	47	22400112	22400112	22369246	18401690	82.26
A021	Tg	50	47	164009922	164009922	163811103	134969464	82.39
A023	Control	50	48	20015644	20015644	19971263	16328354	81.76
A025	Tg	50	47	21845933	21845933	21770401	17773305	81.64
