# Supplementary material for: Perturbation of placental protein glycosylation by endoplasmic reticulum stress promotes maladaptation of maternal hepatic glucose metabolism
Source: iScience. 2022 Dec 30;26(1):105911. doi: 10.1016/j.isci.2022.105911 (PMC9843443; doi:10.1016/j.isci.2022.105911)
Supplement: Table S2. Significant differentially expressed gene list, related to Figure 2 [file mmc3.xlsx]

## Sheet: Sheet1
Suppl. table S2: Significant DEGs list using the cut-off padj < 0.05 and abs(log2FoldChange) >= 1
ensembl_gene_id	external_gene_name	chromosome_name	description	baseMean	log2FoldChange	lfcSE	pvalue	padj	Control-A001	Control-A009	Control-A016	Control-A020	Control-A023	Tg-A003	Tg-A010	Tg-A018	Tg-A021	Tg-A025
ENSG00000078081	LAMP3	3	lysosomal associated membrane protein 3	2325.32	7.61573	0.175293	0	0	7.6026	7.63794	7.59616	7.72586	7.57899	12.1353	12.2653	12.2888	12.3168	12.2523
ENSG00000149428	HYOU1	11	hypoxia up-regulated 1	69756.5	4.3768	0.0681	0	0	12.6726	12.6292	12.666	12.7635	12.7406	17.0341	16.988	17.1749	16.9672	16.9509
ENSG00000140105	WARS1	14	tryptophanyl-tRNA synthetase 1	16776.1	4.34939	0.101011	0	0	11.0523	10.9994	10.6174	10.5106	10.9063	15.149	14.9928	15.012	14.871	14.835
ENSG00000044574	HSPA5	9	heat shock protein family A (Hsp70) member 5	337690	3.95058	0.0856903	0	0	15.177	15.198	15.3381	15.5283	15.3935	19.2557	19.2947	19.4226	19.2707	19.1176
ENSG00000101255	TRIB3	20	tribbles pseudokinase 3	4490.3	3.29487	0.0782507	0	0	10.0812	10.0008	10.0185	10.0598	10.1587	12.9071	13.0149	13.173	12.9994	13.0799
ENSG00000155660	PDIA4	7	protein disulfide isomerase family A member 4	33717.6	3.02445	0.0601836	0	0	12.8388	12.7402	12.9185	13.0525	12.9259	15.8974	15.742	15.9835	15.8815	15.8861
ENSG00000166598	HSP90B1	12	heat shock protein 90 beta family member 1	251647	2.90997	0.0616803	0	0	15.726	15.7509	15.956	16.0026	15.8361	18.7729	18.7287	18.8066	18.7758	18.7218
ENSG00000071537	SEL1L	14	SEL1L adaptor subunit of ERAD E3 ubiquitin ligase	21920.8	2.48504	0.0633363	0	0	12.6632	12.7587	12.6953	12.7421	12.8876	15.1532	15.1073	15.1563	15.328	15.2103
ENSG00000178445	GLDC	9	glycine decarboxylase	13001.5	-2.02869	0.0490845	0	0	14.4717	14.3228	14.3614	14.4042	14.2702	12.5288	12.333	12.3192	12.4172	12.3512
ENSG00000086570	FAT2	5	FAT atypical cadherin 2	5384.33	-2.50778	0.0629492	0	0	13.0934	13.2402	13.3393	13.273	13.0394	10.8469	10.9457	10.9371	10.8157	10.7278
ENSG00000077274	CAPN6	X	calpain 6	8074.17	-3.55135	0.0828634	0	0	14.0847	13.613	14.4582	13.6288	13.3558	10.7342	10.4226	11.2284	10.2936	9.91095
ENSG00000189120	SP6	17	Sp6 transcription factor	4495.44	-4.10202	0.0819914	0	0	13.1559	12.7826	12.9618	13.2091	13.3045	9.48525	9.17861	9.42766	9.59887	9.83251
ENSG00000105974	CAV1	7	caveolin 1	10469.3	-4.25593	0.100149	0	0	14.4184	14.2211	14.4267	14.217	14.1896	10.4186	9.98289	10.3837	10.3622	10.4773
ENSG00000137270	GCM1	6	glial cells missing transcription factor 1	3267.7	-5.12448	0.111277	0	0	12.8124	12.5667	12.6565	12.7504	12.6468	8.89835	8.47857	8.54978	8.59999	8.715
ENSG00000135346	CGA	6	glycoprotein hormones, alpha polypeptide	4507.66	-6.35372	0.168696	0	0	13.2113	12.46	13.047	13.6198	13.2321	8.28274	7.84843	8.42091	8.3301	8.56557
ENSG00000070081	NUCB2	11	nucleobindin 2	7040.66	3.14068	0.0847576	1.80493e-302	2.33524e-299	10.8042	10.428	10.9275	10.7622	10.6217	13.8059	13.587	13.7137	13.5873	13.5669
ENSG00000242247	ARFGAP3	22	ADP ribosylation factor GTPase activating protein 3	1669.6	3.27802	0.0901678	1.53923e-291	1.87432e-288	9.11868	9.16322	9.15166	8.99599	8.89409	11.7606	11.7205	11.6825	11.6172	11.6159
ENSG00000105173	CCNE1	19	cyclin E1	7251.61	-2.69785	0.0742301	4.92552e-291	5.66462e-288	13.6695	13.4708	13.533	13.777	13.7573	10.9462	11.0694	10.9092	11.2119	11.2955
ENSG00000113532	ST8SIA4	5	ST8 alpha-N-acetyl-neuraminide alpha-2,8-sialyltransferase 4	2470.98	-2.74282	0.0759393	1.57848e-286	1.7198e-283	12.3188	12.0474	12.2424	12.2203	11.8908	10.0185	9.63103	9.87947	9.73865	9.63352
ENSG00000188042	ARL4C	2	ADP ribosylation factor like GTPase 4C	917.382	-3.54589	0.099753	5.53669e-278	5.73075e-275	11.1354	10.7853	10.9759	10.8395	10.8502	8.51962	8.44129	8.5288	8.42842	8.41201
ENSG00000171848	RRM2	2	ribonucleotide reductase regulatory subunit M2	5657.15	-2.97295	0.0851078	5.77237e-269	5.69018e-266	13.4939	13.2282	13.2884	13.2808	13.339	10.6445	10.4584	10.7333	10.3481	10.6663
ENSG00000023318	ERP44	9	endoplasmic reticulum protein 44	8068.44	1.84248	0.0528769	4.7483e-267	4.46794e-264	11.8114	11.8209	11.9453	11.933	11.88	13.6433	13.6459	13.6514	13.6981	13.6247
ENSG00000092068	SLC7A8	14	solute carrier family 7 member 8	5005.12	-2.33666	0.0677788	8.34288e-262	7.50895e-259	13.2176	12.7265	13.119	12.9604	13.2769	11.123	10.6605	10.8655	10.8115	10.9448
ENSG00000051108	HERPUD1	16	homocysteine inducible ER protein with ubiquitin like domain 1	17764.8	2.99172	0.0867766	1.75441e-261	1.51325e-258	12.1271	11.7611	11.9053	12.2214	12.1909	14.9848	14.9938	14.7897	14.9986	15.0042
ENSG00000134323	MYCN	2	MYCN proto-oncogene, bHLH transcription factor	4503.27	-2.71591	0.0792405	7.34636e-259	6.08308e-256	12.9171	12.873	13.0738	13.058	12.9585	10.49	10.2647	10.4425	10.6075	10.6243
ENSG00000077232	DNAJC10	2	DnaJ heat shock protein family (Hsp40) member C10	8233.41	2.76739	0.0809056	3.70117e-258	2.94684e-255	11.1145	11.3681	11.2544	11.1632	11.0934	13.9285	13.8561	13.7463	13.7728	13.8662
ENSG00000120742	SERP1	3	stress associated endoplasmic reticulum protein 1	9902.76	2.26142	0.0662417	8.90739e-257	6.82933e-254	11.8964	11.7351	11.851	11.8554	11.855	14.0216	14.0958	14.0604	13.9302	14.0032
ENSG00000092295	TGM1	14	transglutaminase 1	1788.17	2.86895	0.0870411	2.19147e-241	1.6202e-238	9.62538	9.27683	9.31274	9.34492	9.24465	11.9097	11.5945	11.7234	11.6659	11.747
ENSG00000204387	SNHG32	6	small nucleolar RNA host gene 32	5791.33	1.97803	0.0600823	1.79519e-238	1.28146e-235	11.326	11.2936	11.4149	11.3547	11.3105	13.1416	13.2863	13.2191	13.206	13.2099
ENSG00000173848	NET1	10	neuroepithelial cell transforming 1	14471.5	-1.83825	0.057302	5.6835e-227	3.9218e-224	14.523	14.343	14.4184	14.5488	14.561	12.7008	12.5802	12.5014	12.7499	12.8636
ENSG00000177410	ZFAS1	20	ZNFX1 antisense RNA 1	8743.73	2.16226	0.0674812	2.36209e-226	1.57734e-223	11.845	11.6179	11.7898	11.6667	11.8061	13.8658	13.7821	13.7056	13.8295	13.9531
ENSG00000166562	SEC11C	18	SEC11 homolog C, signal peptidase complex subunit	978.948	3.11915	0.0979112	1.55356e-223	1.00501e-220	8.85964	8.61308	8.68361	8.75825	8.64547	11.1789	10.8201	10.9545	10.8907	10.9798
ENSG00000145050	MANF	3	mesencephalic astrocyte derived neurotrophic factor	6621.39	2.45299	0.0772796	1.71419e-222	1.07532e-219	11.0209	11.007	11.16	11.3928	11.2264	13.4551	13.4255	13.5546	13.5289	13.4458
ENSG00000166803	PCLAF	15	PCNA clamp associated factor	3236.58	-2.07722	0.0658159	6.5656e-220	3.99749e-217	12.5256	12.4089	12.3081	12.4087	12.4475	10.6552	10.4611	10.3476	10.5681	10.6463
ENSG00000088305	DNMT3B	20	DNA methyltransferase 3 beta	8683.81	-1.79132	0.0571667	2.03191e-216	1.20179e-213	13.8	13.774	13.6579	13.6027	13.8744	12.0384	12.0067	11.8472	11.9647	12.2089
ENSG00000175265	GOLGA8A	15	golgin A8 family member A	4117.41	2.8216	0.0902216	2.91534e-216	1.6764e-213	10.2194	10.3266	10.2692	10.4689	10.2144	12.8418	12.7605	12.8597	12.8405	13.0213
ENSG00000164687	FABP5	8	fatty acid binding protein 5	1110.21	-2.91124	0.0931737	5.29717e-216	2.9637e-213	11.1976	11.054	11.1085	11.0168	11.1742	8.97349	8.92614	8.91457	8.91316	8.82234
ENSG00000175197	DDIT3	12	DNA damage inducible transcript 3	4810.45	3.68399	0.119647	2.8599e-211	1.55797e-208	10.0991	9.69028	9.63382	9.82169	10.0597	13.274	13.0975	13.2643	13.1073	13.0637
ENSG00000137460	FHDC1	4	FH2 domain containing 1	2807.21	-2.73094	0.0893675	4.71525e-207	2.50283e-204	12.3562	12.1193	12.3612	12.4747	12.2985	10.0744	9.8231	10.0566	9.90577	9.74618
ENSG00000172037	LAMB2	3	laminin subunit beta 2	6820.15	2.36873	0.0781096	1.7536e-203	9.07529e-201	11.3819	11.3707	11.0391	11.2012	11.2943	13.5111	13.5731	13.2708	13.7041	13.4721
ENSG00000184164	CRELD2	22	cysteine rich with EGF like domains 2	2190.07	3.52608	0.116952	1.32463e-201	6.68811e-199	8.87537	9.17138	9.06677	9.45231	9.30855	11.7928	11.8957	12.1987	12.1517	12.2257
ENSG00000166086	JAM3	11	junctional adhesion molecule 3	7035.78	-2.34197	0.0776508	2.88451e-201	1.42172e-198	13.6306	13.2521	13.3606	13.756	13.7037	11.3213	11.2299	11.1762	11.3299	11.5098
ENSG00000175318	GRAMD2A	15	GRAM domain containing 2A	6169.6	-1.6701	0.055959	4.12533e-197	1.98601e-194	13.3588	13.1855	13.2407	13.2192	13.1724	11.6949	11.5343	11.6556	11.7103	11.6048
ENSG00000090520	DNAJB11	3	DnaJ heat shock protein family (Hsp40) member B11	8297.98	2.41591	0.0811843	4.15754e-196	1.95603e-193	11.3544	11.5195	11.4402	11.7307	11.3592	13.8425	13.8151	13.6447	13.8589	13.8137
ENSG00000260916	CCPG1	15	cell cycle progression 1	2593.37	2.37515	0.0808208	9.24774e-192	4.25417e-189	10.0327	10.1574	10.2231	10.0549	9.8762	12.2246	12.1796	12.2054	12.122	12.1114
ENSG00000101104	PABPC1L	20	poly(A) binding protein cytoplasmic 1 like	2562.14	2.93481	0.10019	2.80584e-190	1.26269e-187	9.72471	9.70949	9.46547	9.83331	9.72249	12.1068	12.1283	12.151	12.2347	12.4719
ENSG00000113368	LMNB1	5	lamin B1	10915.7	-1.96058	0.0668847	7.84376e-190	3.45476e-187	14.2851	14.1437	14.0621	14.0066	14.0162	12.2417	12.1975	12.0973	12.2095	12.2473
ENSG00000174564	IL20RB	3	interleukin 20 receptor subunit beta	891.497	2.99962	0.102399	1.80033e-189	7.76432e-187	8.67784	8.66915	8.68747	8.85889	8.6125	10.9037	10.8067	10.9163	10.9598	10.5828
ENSG00000162298	SYVN1	11	synoviolin 1	3686.11	2.48772	0.0857658	1.01414e-186	4.28444e-184	10.5232	10.2547	10.3968	10.3894	10.4327	12.5851	12.5404	12.5532	12.7481	12.8937
ENSG00000150527	MIA2	14	MIA SH3 domain ER export factor 2	2695.98	3.04253	0.105109	4.28708e-186	1.77494e-183	9.81222	9.90956	9.67629	9.67075	9.28434	12.5148	12.3979	12.3138	12.1125	12.1466
ENSG00000187735	TCEA1	8	transcription elongation factor A1	6470.56	1.6821	0.0581564	1.39621e-184	5.66725e-182	11.7346	11.8313	11.6381	11.5763	11.7003	13.449	13.3845	13.2171	13.2278	13.2348
ENSG00000112297	CRYBG1	6	crystallin beta-gamma domain containing 1	797.692	-4.02735	0.141036	1.52072e-181	6.05392e-179	10.8124	10.5999	10.8624	10.8732	10.7085	8.15548	8.03921	8.40072	8.24305	8.0926
ENSG00000137869	CYP19A1	15	cytochrome P450 family 19 subfamily A member 1	1651.21	-4.06996	0.143683	3.97799e-179	1.55374e-176	11.9426	11.1623	11.9937	11.8322	11.5071	8.55112	8.40269	8.67085	8.71831	8.8159
ENSG00000115594	IL1R1	2	interleukin 1 receptor type 1	1675.92	-2.2013	0.0777763	1.14079e-177	4.37325e-175	11.6195	11.4692	11.5694	11.589	11.5231	9.71215	9.67292	9.71876	9.83007	9.5699
ENSG00000105048	TNNT1	19	troponin T1, slow skeletal type	6438.57	-2.50011	0.0882384	1.23082e-177	4.63258e-175	13.5976	13.4759	13.3504	13.3974	13.4125	11.332	10.9875	10.9009	11.2931	10.9394
ENSG00000120149	MSX2	5	msh homeobox 2	7462.95	-2.38662	0.0843371	2.16414e-177	7.99997e-175	13.7813	13.3109	13.7322	13.6143	13.7269	11.3159	11.1334	11.2827	11.4492	11.6168
ENSG00000150048	CLEC1A	12	C-type lectin domain family 1 member A	1507.9	-3.02695	0.107418	4.49197e-176	1.63137e-173	11.7489	11.2234	11.7554	11.5506	11.2129	9.38799	8.87774	9.45686	9.07265	8.75637
ENSG00000138709	LARP1B	4	La ribonucleoprotein 1B	2629.73	1.78636	0.0633683	1.07428e-175	3.83425e-173	10.5883	10.4394	10.4128	10.3875	10.5608	12.2289	12.0425	12.0353	12.0308	12.056
ENSG00000114850	SSR3	3	signal sequence receptor subunit 3	10760.5	1.89699	0.0673898	1.49396e-175	5.24178e-173	12.3486	12.1258	12.1577	12.2498	12.2622	14.0799	14.0998	14.1172	14.033	14.0292
ENSG00000102158	MAGT1	X	magnesium transporter 1	15208.5	1.389	0.0493338	3.93279e-175	1.35688e-172	13.1163	13.1384	13.1598	13.0211	12.9501	14.4421	14.4466	14.5226	14.4623	14.336
ENSG00000090060	PAPOLA	14	poly(A) polymerase alpha	32324.6	-1.6974	0.0605378	4.6718e-174	1.58542e-171	15.6268	15.4054	15.493	15.6074	15.841	13.8471	13.8322	13.8798	13.9528	14.0391
ENSG00000156453	PCDH1	5	protocadherin 1	751.34	3.80865	0.136328	2.43578e-173	8.13276e-171	8.41741	8.28114	8.11979	8.11283	8.29576	10.8262	10.7008	10.659	10.5721	10.6679
ENSG00000145604	SKP2	5	S-phase kinase associated protein 2	9371.7	-1.42641	0.0511162	3.8905e-172	1.27837e-169	13.7163	13.7571	14.0334	13.7685	13.4929	12.3262	12.3812	12.7225	12.3429	12.0691
ENSG00000187498	COL4A1	13	collagen type IV alpha 1 chain	10535.9	-1.54782	0.0560142	2.17386e-169	7.03141e-167	14.0823	13.99	14.1415	13.939	13.6044	12.5084	12.5894	12.6352	12.3579	12.1258
ENSG00000260034	LCMT1-AS2	16	LCMT1 antisense RNA 2	675.997	-4.1367	0.150343	1.25451e-168	3.99532e-166	10.6263	10.179	10.2793	10.8897	10.7803	8.04325	8.05176	7.89255	8.22296	8.05399
ENSG00000140459	CYP11A1	15	cytochrome P450 family 11 subfamily A member 1	2224.17	-1.94184	0.071139	7.94147e-166	2.49085e-163	12.1682	11.5518	11.8423	11.9838	11.8287	10.2891	9.95986	10.1953	10.2646	10.1204
ENSG00000187840	EIF4EBP1	8	eukaryotic translation initiation factor 4E binding protein 1	1100.65	2.50588	0.0921745	3.60797e-164	1.11476e-161	9.23781	9.03423	9.07429	9.12461	9.1234	11.0209	10.9636	11.0542	11.1161	11.0994
ENSG00000119771	KLHL29	2	kelch like family member 29	2124.04	1.77542	0.065358	1.0144e-163	3.08811e-161	10.2638	10.1375	10.3555	10.2244	10.1535	11.8216	11.6348	11.8913	11.7983	11.8004
ENSG00000143870	PDIA6	2	protein disulfide isomerase family A member 6	37465.7	1.32345	0.0487623	5.97436e-163	1.79239e-160	14.3422	14.3102	14.4806	14.4917	14.3719	15.7423	15.6436	15.7493	15.7496	15.69
ENSG00000228716	DHFR	5	dihydrofolate reductase	3662.78	-1.90631	0.0704348	1.66402e-162	4.92098e-160	12.5187	12.5886	12.5804	12.4861	12.6238	10.7241	10.9366	10.6927	10.8178	10.8419
ENSG00000205213	LGR4	11	leucine rich repeat containing G protein-coupled receptor 4	8451.28	-1.85019	0.068638	2.49367e-161	7.27062e-159	13.7536	13.6882	13.7019	13.7131	13.7378	12.031	11.885	11.7553	11.9065	12.095
ENSG00000004399	PLXND1	3	plexin D1	2847.99	-2.08801	0.0774119	3.24291e-161	9.32382e-159	12.2579	12.226	12.0996	12.3051	12.3441	10.1918	10.3463	10.3277	10.4331	10.5545
ENSG00000112812	PRSS16	6	serine protease 16	1408.64	1.91468	0.0710358	3.38398e-161	9.59612e-159	9.56521	9.68474	9.6715	9.73125	9.78806	11.1138	11.2638	11.2152	11.3913	11.3793
ENSG00000161800	RACGAP1	12	Rac GTPase activating protein 1	5482.62	-1.49836	0.055616	9.62983e-161	2.69388e-158	13.1188	13.0832	12.9856	13.0017	12.9497	11.6529	11.6026	11.5317	11.6568	11.5762
ENSG00000196262	PPIA	7	peptidylprolyl isomerase A	34230.6	-1.5299	0.0568302	1.1048e-160	3.0494e-158	15.8105	15.5835	15.4552	15.5895	15.7461	14.3061	13.9649	14.0459	14.1182	14.1499
ENSG00000102580	DNAJC3	13	DnaJ heat shock protein family (Hsp40) member C3	6448.58	1.77022	0.065799	2.22464e-160	6.05951e-158	11.6437	11.5316	11.5694	11.6818	11.7282	13.3732	13.3353	13.3109	13.3097	13.2722
ENSG00000274760		20		1540.32	2.19266	0.0820475	1.56194e-158	4.1992e-156	9.65738	9.50405	9.6202	9.57292	9.76083	11.463	11.4491	11.481	11.3451	11.4613
ENSG00000112759	SLC29A1	6	solute carrier family 29 member 1 (Augustine blood group)	7397.93	-2.20465	0.0829526	4.51583e-157	1.19849e-154	13.7167	13.4484	13.6067	13.5916	13.6221	11.411	11.2944	11.4156	11.6076	11.7179
ENSG00000168209	DDIT4	10	DNA damage inducible transcript 4	10152	3.00311	0.113382	6.1042e-157	1.59953e-154	11.1479	11.1884	10.9558	11.5138	11.5928	13.964	14.1992	14.2109	14.1167	14.2836
ENSG00000143198	MGST3	1	microsomal glutathione S-transferase 3	6097.11	-1.74741	0.0657508	6.67102e-157	1.72621e-154	13.2843	13.1901	13.085	13.3007	13.3143	11.7266	11.4231	11.4961	11.6589	11.5371
ENSG00000121073	SLC35B1	17	solute carrier family 35 member B1	2475.09	2.00478	0.0755649	6.71586e-156	1.71636e-153	10.3434	10.1848	10.1772	10.3298	10.2965	12.0927	11.9795	12.1112	12.0437	11.9753
ENSG00000168374	ARF4	3	ADP ribosylation factor 4	16198	1.40902	0.0532797	9.49923e-155	2.39809e-152	13.3129	13.0827	13.0949	13.0713	13.1968	14.6338	14.5148	14.5258	14.5144	14.4974
ENSG00000179918	SEPHS2	16	selenophosphate synthetase 2	2555.84	1.75519	0.06657	2.97611e-154	7.42271e-152	10.4566	10.4603	10.377	10.5389	10.4869	12.0012	12.0377	12.0437	12.0273	12.0679
ENSG00000145685	LHFPL2	5	LHFPL tetraspan subfamily member 2	3856.99	2.65659	0.101421	8.06557e-153	1.98768e-150	10.4394	10.4017	10.244	10.035	10.5859	12.7424	12.7402	12.7193	12.7498	12.8155
ENSG00000158270	COLEC12	18	collectin subfamily member 12	1477.05	-2.23746	0.0852838	8.37428e-153	2.03948e-150	11.4907	11.1922	11.5974	11.3566	11.292	9.71215	9.37033	9.57171	9.56673	9.53694
ENSG00000129173	E2F8	11	E2F transcription factor 8	1437.39	-2.29068	0.0877922	4.59061e-152	1.105e-149	11.3233	11.4081	11.4151	11.3566	11.3288	9.52898	9.39781	9.51757	9.59934	9.40873
ENSG00000108244	KRT23	17	keratin 23	966.941	-6.37328	0.244584	6.64346e-152	1.58076e-149	11.0372	10.4761	11.28	11.3477	11.0867	7.80826	7.45449	7.51131	7.63126	7.73707
ENSG00000196950	SLC39A10	2	solute carrier family 39 member 10	4603.88	-2.69206	0.103286	5.92482e-151	1.39375e-148	13.2455	13.0035	12.7834	13.1293	12.81	10.8338	10.487	10.2566	10.3869	10.6563
ENSG00000137393	RNF144B	6	ring finger protein 144B	2621.64	2.37659	0.0915205	2.85174e-150	6.63301e-148	10.1085	10.0465	10.0766	10.0325	10.1431	12.2697	12.3442	12.2456	12.0467	11.9865
ENSG00000102401	ARMCX3	X	armadillo repeat containing X-linked 3	4671.37	1.58778	0.0609896	5.41775e-150	1.24614e-147	11.4402	11.3537	11.3215	11.2846	11.253	12.9953	12.8816	12.8812	12.6528	12.7022
ENSG00000166794	PPIB	15	peptidylprolyl isomerase B	16454.9	1.31161	0.0504593	1.08609e-149	2.47068e-147	13.2635	13.0888	13.1522	13.3902	13.31	14.5755	14.4608	14.4533	14.6287	14.5416
ENSG00000076770	MBNL3	X	muscleblind like splicing regulator 3	16000.8	-2.20724	0.0855233	5.10641e-149	1.149e-146	14.9399	14.4899	14.7554	14.6981	14.5762	12.5352	12.4091	12.4435	12.5853	12.6383
ENSG00000196230	TUBB	6	tubulin beta class I	54827.5	-1.7665	0.0681209	3.92296e-148	8.73218e-146	16.4515	16.3261	16.372	16.3473	16.3682	14.6114	14.5432	14.472	14.7164	14.7601
ENSG00000186594	MIR22HG	17	MIR22 host gene	1849.5	3.74242	0.145629	7.06624e-148	1.55615e-145	9.01805	8.7457	8.81731	9.12461	8.79781	11.8534	11.702	12.2164	11.8063	11.5996
ENSG00000071073	MGAT4A	2	alpha-1,3-mannosyl-glycoprotein 4-beta-N-acetylglucosaminyltransferase A	7201.52	-2.27336	0.088765	3.3614e-145	7.32468e-143	13.7367	13.3541	13.4909	13.819	13.4109	11.6368	11.38	11.4519	11.4094	11.1092
ENSG00000163683	SMIM14	4	small integral membrane protein 14	3027.08	2.33421	0.0914244	5.58874e-145	1.20513e-142	10.2029	10.4981	10.2444	10.1822	10.2776	12.3382	12.3398	12.4695	12.4038	12.3092
ENSG00000237289	CKMT1B	15	creatine kinase, mitochondrial 1B	1110.42	-2.93101	0.115187	1.23274e-144	2.63083e-142	11.282	10.7903	11.1326	11.2446	11.0527	9.13752	8.68644	8.76837	9.14091	8.77654
ENSG00000119801	YPEL5	2	yippee like 5	3762.74	1.65693	0.0650167	1.81375e-144	3.83127e-142	10.9561	10.9928	10.9994	11.0563	11.0206	12.5957	12.5262	12.5383	12.6385	12.4153
ENSG00000086619	ERO1B	1	endoplasmic reticulum oxidoreductase 1 beta	1287.13	3.48786	0.137537	6.9505e-144	1.45336e-141	8.72002	8.85475	8.4429	8.88872	8.84	11.1745	11.2822	11.2834	11.5008	11.4858
ENSG00000106080	FKBP14	7	FKBP prolyl isomerase 14	1972.45	1.66267	0.0655921	1.23403e-142	2.55457e-140	10.2878	10.2418	10.2483	10.0842	10.1995	11.8187	11.6902	11.6336	11.5324	11.6504
ENSG00000204128	C2orf72	2	chromosome 2 open reading frame 72	1907.01	-2.45643	0.0971983	2.82888e-142	5.79807e-140	11.8997	11.4309	11.8259	11.9495	11.6603	9.93561	9.59287	9.66405	9.73019	9.46852
ENSG00000169570	DTWD2	5	DTW domain containing 2	661.459	3.54264	0.140856	6.09467e-141	1.23692e-138	8.11482	8.43374	8.28951	8.27702	8.22647	10.509	10.6069	10.563	10.6202	10.2504
ENSG00000140941	MAP1LC3B	16	microtubule associated protein 1 light chain 3 beta	6071.19	2.01249	0.0800989	2.47409e-140	4.97244e-138	11.5083	11.2658	11.3136	11.3879	11.3944	13.3149	13.3353	13.3935	13.171	13.2062
ENSG00000132646	PCNA	20	proliferating cell nuclear antigen	4411.73	-2.06475	0.0824616	1.27959e-139	2.547e-137	12.9678	12.82	12.7494	12.8024	12.8964	11.0871	10.9019	11.0417	10.7815	10.8063
ENSG00000133872	SARAF	8	store-operated calcium entry associated regulatory factor	5497.96	1.74453	0.0701109	8.78115e-139	1.73122e-136	11.4034	11.3916	11.517	11.3733	11.4664	13.0207	13.0585	13.0084	13.1227	13.2455
ENSG00000130707	ASS1	9	argininosuccinate synthase 1	5530.37	2.4399	0.0980206	1.84529e-138	3.60372e-136	11.1762	10.8461	10.8427	10.6806	11.0759	13.2538	13.0821	12.9471	13.1704	13.6079
ENSG00000029993	HMGB3	X	high mobility group box 3	12185.1	-1.99702	0.0799935	1.89403e-138	3.66432e-136	14.2479	14.3719	14.2206	14.2363	14.2637	12.3382	12.2152	12.1643	12.4751	12.4192
ENSG00000145555	MYO10	5	myosin X	5261.69	-1.53929	0.0617494	1.14993e-137	2.20414e-135	13.1502	12.8311	13.0164	12.9565	12.9356	11.614	11.4509	11.4755	11.4822	11.584
ENSG00000128228	SDF2L1	22	stromal cell derived factor 2 like 1	2037.57	3.09373	0.125021	3.91634e-137	7.43781e-135	9.12297	9.08738	9.30017	9.61425	9.63115	11.4409	11.7673	12.2064	12.038	12.0697
ENSG00000117632	STMN1	1	stathmin 1	9042.27	-1.60436	0.0647288	1.31623e-136	2.47703e-134	13.716	13.871	13.6886	13.7202	13.7972	12.2481	12.1698	12.0976	12.2802	12.2218
ENSG00000123416	TUBA1B	12	tubulin alpha 1b	46521.8	-1.65717	0.0669479	2.39775e-136	4.47169e-134	16.2155	16.1373	16.0879	16.0286	16.0955	14.5092	14.3893	14.3362	14.5598	14.5197
ENSG00000171132	PRKCE	2	protein kinase C epsilon	387.769	3.83246	0.155785	6.97016e-135	1.2883e-132	7.92377	7.97893	7.98845	7.79951	7.76901	10.0016	10.1735	10.0434	9.79204	9.46462
ENSG00000135750	KCNK1	1	potassium two pore domain channel subfamily K member 1	1461.13	-2.66755	0.108492	1.3279e-134	2.43265e-132	11.3453	11.2131	11.8632	11.4467	11.23	9.44515	9.16478	9.40833	9.30874	9.09783
ENSG00000168159	RNF187	1	ring finger protein 187	2728.01	1.4766	0.0600438	3.21741e-134	5.84243e-132	10.7324	10.7111	10.7542	10.7562	10.6476	12.0253	11.999	12.1034	12.1094	12.061
ENSG00000167325	RRM1	11	ribonucleotide reductase catalytic subunit M1	6045	-1.90864	0.078016	4.84084e-134	8.71393e-132	13.3168	13.3206	13.1392	13.2562	13.2603	11.603	11.585	11.4335	11.3053	11.2653
ENSG00000130382	MLLT1	19	MLLT1 super elongation complex subunit	3279.65	-1.96905	0.0803651	1.69482e-133	3.02452e-131	12.3572	12.2256	12.4223	12.5076	12.5562	10.4411	10.4915	10.5009	10.7432	10.9256
ENSG00000128590	DNAJB9	7	DnaJ heat shock protein family (Hsp40) member B9	5857.56	2.77275	0.114207	3.28607e-132	5.8141e-130	10.8797	10.4587	10.6168	10.862	10.9907	13.4143	13.368	13.4032	13.2955	13.2827
ENSG00000144746	ARL6IP5	3	ADP ribosylation factor like GTPase 6 interacting protein 5	1743.03	-2.12269	0.087379	1.52472e-131	2.67485e-129	11.722	11.3991	11.6107	11.8491	11.3288	9.83986	9.75305	9.82427	9.84656	9.67099
ENSG00000117114	ADGRL2	1	adhesion G protein-coupled receptor L2	7343.86	1.93129	0.0795782	2.13607e-131	3.71586e-129	11.6316	11.8202	11.5102	11.7045	11.7187	13.7463	13.7049	13.2999	13.4537	13.4479
ENSG00000186350	RXRA	9	retinoid X receptor alpha	6522.95	-1.38211	0.0568909	3.49934e-131	6.03666e-129	13.1046	13.1556	13.2685	13.3981	13.2648	11.789	11.8232	11.889	12.0122	12.0554
ENSG00000185215	TNFAIP2	14	TNF alpha induced protein 2	1273.8	-2.38258	0.0985662	3.87589e-130	6.63097e-128	11.1845	11.2262	11.1739	11.4195	11.0827	9.47035	9.26512	9.27624	9.33058	9.28497
ENSG00000104738	MCM4	8	minichromosome maintenance complex component 4	4979.85	-2.0695	0.0858747	1.35102e-129	2.29242e-127	13.0365	12.9128	13.158	12.8831	13.0841	11.1951	11.0922	10.9669	10.8676	11.2533
ENSG00000176890	TYMS	18	thymidylate synthetase	1956.79	-2.00269	0.0831041	1.46121e-129	2.45923e-127	11.8211	11.7358	11.7399	11.6369	11.6898	9.95329	9.9534	10.1628	9.86439	10.0274
ENSG00000175130	MARCKSL1	1	MARCKS like 1	862.681	-3.59644	0.150402	1.05719e-128	1.76491e-126	10.9435	10.748	10.8349	10.8324	10.8707	8.32182	8.40704	8.21539	8.52839	8.56557
ENSG00000099901	RANBP1	22	RAN binding protein 1	3236.02	-1.43199	0.0597088	6.84464e-128	1.13353e-125	12.2808	12.2325	12.3109	12.2683	12.3135	10.9958	10.8575	10.954	11.0183	10.9904
ENSG00000144591	GMPPA	2	GDP-mannose pyrophosphorylase A	2641.54	1.65657	0.0691278	6.94934e-128	1.14173e-125	10.6758	10.578	10.5667	10.5088	10.489	12.1398	11.9748	12.0058	12.0944	12.0778
ENSG00000070669	ASNS	7	asparagine synthetase (glutamine-hydrolyzing)	9641.25	2.89511	0.12189	1.36966e-127	2.23255e-125	11.6434	11.253	10.8227	11.2753	11.4899	14.185	14.0662	14.0626	13.9985	14.0441
ENSG00000115902	SLC1A4	2	solute carrier family 1 member 4	1142.98	4.22101	0.177579	1.45265e-127	2.34932e-125	8.45532	8.30676	8.10216	8.60449	8.22647	11.2846	11.3366	11.2341	11.1974	11.1344
ENSG00000223496	EXOSC6	16	exosome component 6	2809.91	1.94508	0.0815138	5.88663e-127	9.44644e-125	10.5424	10.3715	10.3875	10.4963	10.4663	12.2153	12.276	12.2688	12.1263	12.1252
ENSG00000169359	SLC33A1	3	solute carrier family 33 member 1	3032.86	1.9247	0.0809379	3.29339e-126	5.24434e-124	10.5742	10.4034	10.4455	10.6452	10.7207	12.3844	12.3018	12.2366	12.2969	12.2939
ENSG00000168282	MGAT2	14	alpha-1,6-mannosyl-glycoprotein 2-beta-N-acetylglucosaminyltransferase	1169.6	1.98454	0.0836628	1.45001e-125	2.29134e-123	9.4037	9.52916	9.47312	9.43693	9.45817	11.0982	11.057	11.1167	10.9191	11.0472
ENSG00000130816	DNMT1	19	DNA methyltransferase 1	6827.43	-1.93823	0.081855	2.31196e-125	3.62575e-123	13.8599	13.3208	13.367	13.3048	13.2508	11.8319	11.6822	11.4296	11.5753	11.3145
ENSG00000135069	PSAT1	9	phosphoserine aminotransferase 1	12949.7	2.37645	0.10039	4.31506e-125	6.71625e-123	12.2294	12.073	11.7863	12.2121	12.2526	14.4619	14.4622	14.458	14.3845	14.3413
ENSG00000153037	SRP19	5	signal recognition particle 19	2878.49	1.40999	0.0594672	5.65578e-125	8.73733e-123	10.9295	10.7929	10.7389	10.8787	10.8051	12.2516	12.0839	12.0617	12.0783	12.0962
ENSG00000076248	UNG	12	uracil DNA glycosylase	1807.68	-1.82959	0.0773955	6.56003e-125	1.00592e-122	11.5733	11.5241	11.5046	11.6065	11.723	10.0484	10.0376	9.99448	9.98181	9.98252
ENSG00000184992	BRI3BP	12	BRI3 binding protein	500.392	-2.72299	0.11523	1.05278e-124	1.60247e-122	10.3451	10.0844	10.1276	10.0046	10.0146	8.48721	8.46628	8.37667	8.35076	8.34593
ENSG00000172432	GTPBP2	6	GTP binding protein 2	5355.34	1.59154	0.0674602	5.90236e-124	8.91859e-122	11.5554	11.5119	11.4459	11.4743	11.5565	13.1401	12.9225	13.0669	13.0198	12.937
ENSG00000139112	GABARAPL1	12	GABA type A receptor associated protein like 1	1508.3	1.94909	0.0826463	6.55751e-124	9.83673e-122	9.90538	9.6077	9.7969	9.70292	9.69752	11.4847	11.3757	11.4876	11.2383	11.2478
ENSG00000131871	SELENOS	15	selenoprotein S	2131.46	2.243	0.0952362	7.08171e-124	1.05467e-121	9.81863	9.93063	9.82775	10.1503	9.97684	11.8599	11.8228	11.9408	11.8697	11.908
ENSG00000124783	SSR1	6	signal sequence receptor subunit 1	13207.5	1.10986	0.0470338	2.01351e-123	2.97726e-121	13.1309	12.9578	13.0964	13.0719	13.1038	14.2451	14.0964	14.1501	14.162	14.1435
ENSG00000276399	FLJ36000	17	uncharacterized FLJ36000	763.305	2.37296	0.101158	6.60085e-123	9.69107e-121	8.74926	8.85995	9.1058	8.85889	8.73918	10.3724	10.4923	10.8458	10.5557	10.5793
ENSG00000170542	SERPINB9	6	serpin family B member 9	14959.9	-2.34841	0.100936	1.84221e-121	2.68561e-119	14.6464	14.3614	14.7647	14.6689	14.6599	12.3189	12.416	12.2002	12.2233	12.4596
ENSG00000242265	PEG10	7	paternally expressed 10	10595	-1.72704	0.0742411	3.49983e-121	5.06643e-119	14.0971	14.1288	13.9692	13.8049	14.0513	12.4696	12.3105	12.1788	12.3341	12.3425
ENSG00000155368	DBI	2	diazepam binding inhibitor, acyl-CoA binding protein	3218.88	-1.55489	0.0667126	3.95832e-121	5.69037e-119	12.2933	12.2408	12.2936	12.3789	12.3124	10.8874	10.765	10.7923	11.057	10.8751
ENSG00000158079	PTPDC1	9	protein tyrosine phosphatase domain containing 1	1255.55	2.07026	0.089263	1.07192e-120	1.53033e-118	9.45638	9.4524	9.53215	9.40564	9.5454	11.0109	11.2194	11.1313	11.2214	11.1894
ENSG00000167900	TK1	17	thymidine kinase 1	1570.2	-2.06345	0.089012	3.52693e-120	5.00075e-118	11.5833	11.435	11.3952	11.3831	11.4202	9.87003	9.73193	9.78848	9.68092	9.49172
ENSG00000147535	PLPP5	8	phospholipid phosphatase 5	810.882	2.68518	0.116129	1.17289e-119	1.6517e-117	8.68396	8.63833	8.80226	8.70462	9.03183	10.5185	10.6629	10.8127	10.6432	10.7852
ENSG00000156639	ZFAND3	6	zinc finger AN1-type containing 3	3857.03	1.75151	0.0761317	9.16824e-119	1.28238e-116	11.0187	10.9345	11.1377	10.8123	10.9394	12.6446	12.6587	12.5769	12.5494	12.5687
ENSG00000101361	NOP56	20	NOP56 ribonucleoprotein	5212.45	-1.46179	0.0635675	4.52241e-118	6.28311e-116	13.1943	12.8875	12.9021	12.8254	12.918	11.6603	11.5189	11.543	11.5539	11.5034
ENSG00000136770	DNAJC1	10	DnaJ heat shock protein family (Hsp40) member C1	3050.28	2.87053	0.125528	8.57106e-118	1.18286e-115	9.95147	9.98753	10.1494	9.99949	9.50871	12.413	12.3934	12.4993	12.4919	12.478
ENSG00000186854	TRABD2A	2	TraB domain containing 2A	1166.12	-1.96248	0.085518	1.00471e-117	1.37738e-115	11.3392	10.9994	10.9853	10.9302	10.9093	9.71632	9.46601	9.37958	9.48542	9.25786
ENSG00000135269	TES	7	testin LIM domain protein	6896.14	1.75095	0.0765066	4.88146e-117	6.6481e-115	11.9133	11.7213	11.7558	11.5341	11.7342	13.4102	13.4639	13.4119	13.4056	13.3594
ENSG00000180398	MCFD2	2	multiple coagulation factor deficiency 2, ER cargo receptor complex subunit	14189	1.2402	0.054084	5.05356e-117	6.83751e-115	13.097	13.1139	13.0959	13.0428	13.0628	14.4343	14.3043	14.2867	14.2725	14.2086
ENSG00000131174	COX7B	X	cytochrome c oxidase subunit 7B	4811.04	-1.83491	0.0802368	9.91019e-117	1.33215e-114	12.9657	12.9423	12.8523	12.8834	12.976	11.3199	11.1452	11.2447	11.2515	11.0229
ENSG00000106948	AKNA	9	AT-hook transcription factor	5891.9	3.55741	0.157531	1.03955e-116	1.38837e-114	9.90538	9.9422	10.1905	10.8065	9.76769	12.6371	13.2351	13.3812	13.9695	13.6571
ENSG00000127527	EPS15L1	19	epidermal growth factor receptor pathway substrate 15 like 1	2105.93	-1.51545	0.0662361	1.40779e-116	1.86812e-114	11.784	11.6838	11.5529	11.7458	11.8263	10.3619	10.3831	10.2428	10.4776	10.4273
ENSG00000163513	TGFBR2	3	transforming growth factor beta receptor 2	1125.61	-1.97866	0.0867111	2.86262e-116	3.77446e-114	11.028	10.8179	11.0836	11.0995	10.9513	9.44005	9.41902	9.43941	9.44155	9.38405
ENSG00000163041	H3-3A	1	H3.3 histone A	13831.9	-1.0183	0.0446302	8.949e-116	1.17249e-113	14.0795	14.1363	14.1234	14.2796	14.349	13.0965	13.0872	13.1212	13.306	13.3533
ENSG00000151208	DLG5	10	discs large MAGUK scaffold protein 5	10889.5	-1.32073	0.0579886	1.12114e-115	1.45966e-113	14.1656	13.6784	14.0395	13.934	13.8943	12.776	12.5137	12.6996	12.6275	12.6466
ENSG00000176142	TMEM39A	3	transmembrane protein 39A	2737.33	1.33044	0.0586152	1.05002e-114	1.35853e-112	10.7908	10.7979	10.71	10.8759	10.9047	12.0179	11.9907	11.9523	12.0186	12.1472
ENSG00000115541	HSPE1	2	heat shock protein family E (Hsp10) member 1	5401	-1.52438	0.0672922	1.61347e-114	2.07456e-112	13.1562	12.9739	12.8468	12.9226	13.1491	11.7773	11.4017	11.5022	11.5263	11.597
ENSG00000198855	FICD	12	FIC domain protein adenylyltransferase	832.092	3.42752	0.152003	1.87475e-114	2.39563e-112	8.44409	8.33176	8.39419	8.66275	8.45113	10.8375	10.8299	10.902	10.6942	10.6745
ENSG00000278291		13	novel transcript, antisense to IL17D	599.647	-2.61053	0.115301	2.60382e-114	3.30685e-112	10.2039	10.1906	10.2535	10.4854	10.4263	8.60176	8.54959	8.5557	8.56475	8.63518
ENSG00000214736	TOMM6	6	translocase of outer mitochondrial membrane 6	3705.61	-1.36451	0.0603711	6.26691e-114	7.91044e-112	12.5085	12.4244	12.4663	12.4633	12.3867	11.1863	11.1475	11.1422	11.2984	11.1188
ENSG00000115884	SDC1	2	syndecan 1	570.257	-4.26413	0.190118	7.96558e-114	9.99367e-112	10.1525	10.0075	10.6973	10.3933	10.5173	7.76102	7.698	8.00189	8.02918	8.21082
ENSG00000119630	PGF	14	placental growth factor	6212.08	-2.13349	0.0952617	8.9311e-113	1.11375e-110	13.3808	12.9145	13.2565	13.6012	13.4797	11.3306	11.1295	11.346	11.2476	11.4441
ENSG00000169499	PLEKHA2	8	pleckstrin homology domain containing A2	598.693	-2.59718	0.116446	1.29853e-111	1.60964e-109	10.9945	9.97858	10.4082	9.76814	10.0762	9.05128	8.27769	8.67352	8.34306	8.39354
ENSG00000136167	LCP1	13	lymphocyte cytosolic protein 1	28802.2	-1.4057	0.0629465	2.41467e-111	2.97536e-109	15.5259	15.29	15.1017	15.4057	15.4458	14.1447	13.7503	13.8051	13.939	14.1549
ENSG00000181019	NQO1	16	NAD(P)H quinone dehydrogenase 1	2229.4	1.66424	0.0745462	2.46018e-111	3.0135e-109	10.5131	10.4248	10.261	10.1176	10.4642	11.9071	11.8712	11.8344	11.6652	11.8592
ENSG00000126878	AIF1L	9	allograft inflammatory factor 1 like	3058.15	-1.96754	0.0883161	3.84515e-111	4.68226e-109	12.0826	12.1559	12.213	12.5959	12.4948	10.3327	10.5186	10.2493	10.6912	10.8535
ENSG00000167004	PDIA3	15	protein disulfide isomerase family A member 3	66143.9	1.86199	0.0837433	8.39534e-111	1.01633e-108	14.6536	14.7411	15.0982	14.8447	14.6926	16.6473	16.6316	16.6331	16.7898	16.6206
ENSG00000265972	TXNIP	1	thioredoxin interacting protein	938.157	3.50469	0.158356	1.37555e-110	1.65554e-108	8.41741	8.56086	8.38752	8.551	8.59566	11.1399	11.1424	10.963	10.7653	10.6613
ENSG00000198380	GFPT1	2	glutamine--fructose-6-phosphate transaminase 1	20148.7	2.38623	0.107617	1.41188e-110	1.68944e-108	12.8993	12.4824	12.4844	12.7775	12.9013	15.2123	15.0103	15.1511	14.9813	14.9008
ENSG00000100994	PYGB	20	glycogen phosphorylase B	1005.75	1.9414	0.0875954	2.015e-110	2.39728e-108	9.54195	9.17544	9.4458	9.24161	9.23961	10.9704	10.7421	11.0172	10.7421	10.7544
ENSG00000075151	EIF4G3	1	eukaryotic translation initiation factor 4 gamma 3	2805.72	1.62799	0.0734027	3.74776e-110	4.43328e-108	10.7484	10.6085	10.5148	10.6073	10.7869	12.3741	12.1238	11.9785	12.0698	12.0999
ENSG00000080824	HSP90AA1	14	heat shock protein 90 alpha family class A member 1	53763.6	-1.40856	0.0635798	7.14199e-110	8.40036e-108	16.4869	16.2281	16.1394	16.1255	16.2864	15.0812	14.7802	14.7906	14.8643	14.7227
ENSG00000163565	IFI16	1	interferon gamma inducible protein 16	525.234	4.99232	0.226463	8.88969e-110	1.03969e-107	7.52431	7.69315	7.7917	7.89758	7.70431	10.1799	10.4879	10.4439	10.3778	9.95269
ENSG00000275993	SIK1B	21	salt inducible kinase 1B (putative)	708.734	-3.13562	0.141981	1.01962e-109	1.18579e-107	10.4245	10.6356	10.2629	10.7181	10.7601	8.46507	8.41571	8.48564	8.52948	8.41201
ENSG00000086598	TMED2	12	transmembrane p24 trafficking protein 2	19220.1	1.15798	0.0523684	7.0223e-109	8.12115e-107	13.6313	13.4316	13.5424	13.6286	13.5973	14.7284	14.6909	14.6398	14.7516	14.7386
ENSG00000135506	OS9	12	OS9 endoplasmic reticulum lectin	11584.8	1.29453	0.0588163	6.52991e-108	7.50976e-106	12.8217	12.7667	12.7735	12.7281	12.726	14.0079	13.9333	14.0649	14.1042	14.034
ENSG00000189334	S100A14	1	S100 calcium binding protein A14	1428.73	2.5554	0.116636	8.48399e-108	9.70315e-106	8.9189	9.4491	9.02457	9.41353	9.80148	11.0455	11.459	10.9864	11.6745	11.6429
ENSG00000128245	YWHAH	22	tyrosine 3-monooxygenase/tryptophan 5-monooxygenase activation protein eta	5882.81	-1.55489	0.0708536	1.68065e-107	1.9116e-105	13.1904	13.0027	13.2386	13.1434	13.1186	11.8791	11.5551	11.6105	11.5942	11.6513
ENSG00000164307	ERAP1	5	endoplasmic reticulum aminopeptidase 1	3379.91	2.128	0.0973867	2.47005e-107	2.79413e-105	10.4053	10.7532	10.7185	10.4744	10.385	12.4367	12.5102	12.4527	12.5631	12.4887
ENSG00000185664	PMEL	12	premelanosome protein	644.302	-2.79349	0.128209	1.80251e-106	2.02792e-104	10.4019	10.4362	10.3957	10.5821	10.2704	8.71499	8.41571	8.49191	8.69218	8.45684
ENSG00000155269	GPR78	4	G protein-coupled receptor 78	867.758	-2.8827	0.13253	2.58435e-106	2.89182e-104	10.7953	10.5839	10.8359	11.0317	10.6873	8.75916	8.54959	8.89026	8.66257	8.79638
ENSG00000189060	H1-0	22	H1.0 linker histone	27999.3	1.32004	0.060879	4.46833e-105	4.97306e-103	14.0959	14.0342	13.9749	13.8734	13.9536	15.3137	15.2612	15.3996	15.2841	15.2205
ENSG00000160062	ZBTB8A	1	zinc finger and BTB domain containing 8A	1071.17	2.17023	0.100362	5.84281e-105	6.46803e-103	9.2992	9.43917	9.35883	9.10488	9.14531	10.9925	11.0498	10.9816	10.9231	10.8893
ENSG00000137474	MYO7A	11	myosin VIIA	1658.88	-2.23789	0.10354	7.95048e-105	8.75441e-103	11.4365	11.5644	11.519	11.6443	11.5535	9.78146	9.4586	9.60319	9.75209	9.7714
ENSG00000167634	NLRP7	19	NLR family pyrin domain containing 7	6831.88	-1.70152	0.0786992	9.01175e-105	9.87049e-103	13.4433	13.4438	13.3663	13.3012	13.3694	11.88	11.9135	11.4862	11.7456	11.74
ENSG00000168036	CTNNB1	3	catenin beta 1	33746.6	-1.34673	0.0623435	2.48191e-104	2.70411e-102	15.6207	15.5417	15.4591	15.6265	15.6103	14.2938	14.2294	14.2784	14.1801	14.1807
ENSG00000156802	ATAD2	8	ATPase family AAA domain containing 2	2840.74	-1.5603	0.0723184	3.36435e-104	3.64636e-102	12.3114	12.0787	12.0994	12.0445	12.1369	10.7035	10.7242	10.6784	10.72	10.7404
ENSG00000162772	ATF3	1	activating transcription factor 3	4126.14	1.7157	0.0796285	3.81143e-104	4.1094e-102	11.1151	11.1056	10.9775	11.1688	11.0416	12.6785	12.7833	12.7014	12.5402	12.7146
ENSG00000184205	TSPYL2	X	TSPY like 2	5171.33	2.16818	0.10085	4.08132e-104	4.37759e-102	11.1099	10.9138	11.2997	10.8252	11.0948	13.0645	12.9782	13.0422	13.1408	13.2107
ENSG00000107864	CPEB3	10	cytoplasmic polyadenylation element binding protein 3	589.401	2.16179	0.100357	5.2585e-104	5.61115e-102	8.78904	8.82839	8.77754	8.67687	8.72406	10.2752	10.3015	10.2146	10.1967	10.2076
ENSG00000147676	MAL2	8	mal, T cell differentiation protein 2	5200.57	1.47647	0.0685689	6.37583e-104	6.76851e-102	11.4784	11.4318	11.4811	11.4852	11.8471	12.8954	12.9217	12.8571	12.9771	13.0805
ENSG00000100714	MTHFD1	14	methylenetetrahydrofolate dehydrogenase, cyclohydrolase and formyltetrahydrofolate synthetase 1	6392.28	-1.49839	0.0701475	2.01369e-103	2.12681e-101	13.5461	13.3516	12.9491	13.1368	13.1884	12.031	11.8729	11.7202	11.6233	11.7067
ENSG00000100368	CSF2RB	22	colony stimulating factor 2 receptor subunit beta	463.16	-2.75766	0.128378	2.79852e-103	2.94072e-101	10.2767	9.65954	10.0063	10.1082	10.0485	8.46507	8.10029	8.36268	8.31697	8.48288
ENSG00000100297	MCM5	22	minichromosome maintenance complex component 5	4739.55	-1.24772	0.0581656	1.22664e-102	1.28246e-100	12.925	12.7483	12.7156	12.7054	12.6778	11.8216	11.4764	11.5344	11.4991	11.547
ENSG00000176046	NUPR1	16	nuclear protein 1, transcriptional regulator	2599.31	1.81041	0.0846943	1.45419e-102	1.51272e-100	10.6541	10.3967	10.5247	10.3519	10.28	12.1138	11.9148	12.2271	12.1597	11.9101
ENSG00000162645	GBP2	1	guanylate binding protein 2	1438.44	-3.01518	0.141762	2.08642e-102	2.15955e-100	11.2291	11.5081	11.4469	11.6378	11.4308	9.09843	8.75897	9.07663	9.25373	9.22082
ENSG00000132429	POPDC3	6	popeye domain containing 3	476.535	3.09475	0.145315	9.51553e-102	9.80005e-100	8.06669	8.24594	8.22705	8.33582	8.33947	10.0936	10.0714	10.034	10.1998	10.0809
ENSG00000092470	WDR76	15	WD repeat domain 76	589.257	-2.47044	0.116236	1.17992e-101	1.20918e-99	10.5139	10.2983	10.1897	10.0793	10.2988	8.63111	8.72983	8.6133	8.51857	8.5814
ENSG00000162733	DDR2	1	discoidin domain receptor tyrosine kinase 2	361.802	5.15955	0.243143	1.32897e-101	1.35522e-99	7.66189	7.6569	7.53015	7.49046	7.48722	9.78543	10.082	10.0453	9.92655	9.49936
ENSG00000112576	CCND3	6	cyclin D3	1851.51	-2.51333	0.118558	1.75603e-101	1.78194e-99	11.9509	11.6278	11.92	11.4779	11.6366	9.78543	9.43234	9.4967	9.59326	9.74936
ENSG00000184575	XPOT	12	exportin for tRNA	13670.8	1.17847	0.0557629	1.22723e-100	1.23927e-98	13.1735	13.0194	13.0026	13.091	13.0655	14.2325	14.2943	14.1585	14.2331	14.2396
ENSG00000196954	CASP4	11	caspase 4	2570.87	2.3857	0.112983	1.38818e-100	1.39498e-98	9.88115	10.0719	10.2388	10.0249	10.0373	12.369	12.0795	12.1505	12.1344	12.0402
ENSG00000151012	SLC7A11	4	solute carrier family 7 member 11	6014.3	3.8877	0.186723	1.42916e-100	1.42923e-98	10.3398	9.75505	9.3813	10.4763	9.86349	13.47	13.4736	13.4205	13.4978	13.5737
ENSG00000241468	ATP5MF	7	ATP synthase membrane subunit f	3633.55	-1.31935	0.0622398	1.58347e-100	1.57593e-98	12.504	12.3891	12.2885	12.3622	12.5029	11.3306	11.1491	11.0957	11.1848	11.1404
ENSG00000095380	NANS	9	N-acetylneuraminate synthase	2462.09	1.4104	0.0666217	2.59319e-100	2.5685e-98	10.652	10.5648	10.5815	10.6436	10.7397	11.9266	11.7986	11.9486	11.9362	11.9052
ENSG00000179604	CDC42EP4	17	CDC42 effector protein 4	1677.88	-1.46346	0.0691019	3.06249e-100	3.01889e-98	11.458	11.3949	11.4349	11.4014	11.3435	10.1679	10.0714	10.1868	10.1289	10.1869
ENSG00000131149	GSE1	16	Gse1 coiled-coil protein	18801	-1.22145	0.0577314	4.44666e-100	4.36257e-98	14.8493	14.5928	14.644	14.7379	14.6551	13.6187	13.4051	13.4332	13.415	13.5766
ENSG00000124207	CSE1L	20	chromosome segregation 1 like	11037.8	-1.2768	0.0604787	7.43057e-100	7.25567e-98	14.0901	13.9695	13.9603	13.8035	13.9482	12.7598	12.7492	12.6172	12.6889	12.7122
ENSG00000172780	RAB43	3	RAB43, member RAS oncogene family	340.344	3.4084	0.161624	7.77282e-100	7.55423e-98	7.65241	7.91688	8.08418	7.91277	8.20226	9.11159	9.75902	10.0081	9.63438	10.0352
ENSG00000225151	GOLGA2P7	15	GOLGA2 pseudogene 7	916.695	3.05862	0.145817	9.2146e-100	8.91362e-98	8.70512	8.56752	8.84687	8.48661	8.81908	10.8692	10.9013	10.8922	10.8466	10.8978
ENSG00000153879	CEBPG	19	CCAAT enhancer binding protein gamma	4661.77	1.54727	0.0734443	1.64187e-99	1.58086e-97	11.4664	11.2874	11.2268	11.3879	11.4159	12.824	12.8513	12.8337	12.8001	12.7615
ENSG00000239672	NME1	17	NME/NM23 nucleoside diphosphate kinase 1	2685.51	-1.71194	0.0815987	7.486e-99	7.17443e-97	12.2815	12.0782	11.9683	11.9547	12.1695	10.7015	10.5529	10.5747	10.4759	10.4076
ENSG00000168065	SLC22A11	11	solute carrier family 22 member 11	565.312	-5.33322	0.257113	3.99177e-98	3.808e-96	10.3434	10.2418	10.9419	10.1457	10.1509	7.40179	7.60163	7.77912	7.65837	7.77544
ENSG00000087074	PPP1R15A	19	protein phosphatase 1 regulatory subunit 15A	4972.42	1.48248	0.0709524	5.98486e-98	5.68315e-96	11.4974	11.4574	11.582	11.4195	11.4571	12.8069	12.8845	12.8481	12.956	12.9475
ENSG00000235944	ZNF815P	7	zinc finger protein 815, pseudogene	404.89	5.03171	0.242833	2.33364e-97	2.20588e-95	7.70722	7.53219	7.55946	7.6203	7.72658	9.88488	10.0437	10.1374	10.0226	9.9194
ENSG00000123983	ACSL3	2	acyl-CoA synthetase long chain family member 3	5792.76	2.3935	0.11542	2.40522e-97	2.26321e-95	11.2825	11.1941	10.6723	11.0391	10.9199	13.4838	13.3823	13.3842	13.1132	13.0129
ENSG00000185247	MAGEA11	X	MAGE family member A11	425.842	3.38486	0.16285	2.98648e-97	2.79743e-95	8.18507	7.91688	8.09322	8.07629	8.12578	10.125	9.78706	10.2887	9.8489	9.84441
ENSG00000054654	SYNE2	14	spectrin repeat containing nuclear envelope protein 2	22016.4	-1.54229	0.0741656	4.51825e-97	4.21317e-95	15.1464	14.9528	14.7535	15.1231	15.0596	13.5022	13.3202	13.4399	13.5118	13.6294
ENSG00000160917	CPSF4	7	cleavage and polyadenylation specific factor 4	2809.89	1.49082	0.0717843	1.09832e-96	1.01957e-94	10.9743	10.5677	10.6907	10.6901	10.8018	12.2052	12.0428	12.0879	11.9872	12.1793
ENSG00000119523	ALG2	9	ALG2 alpha-1,3/1,6-mannosyltransferase	2821.95	1.43238	0.0689469	1.12657e-96	1.04112e-94	10.8187	10.6922	10.7644	10.8564	10.8197	12.1474	12.0885	12.1281	12.0233	12.084
ENSG00000100889	PCK2	14	phosphoenolpyruvate carboxykinase 2, mitochondrial	3466.9	1.76783	0.0854164	2.7187e-96	2.50133e-94	10.8971	10.7815	10.6947	10.8267	10.9305	12.3572	12.3425	12.5475	12.5292	12.4915
ENSG00000099250	NRP1	10	neuropilin 1	486.504	-4.28842	0.208672	7.3929e-96	6.7717e-94	10.6037	10.1315	9.8642	10.0249	10.1969	8.30895	7.84843	7.77912	7.71464	7.71703
ENSG00000132341	RAN	12	RAN, member RAS oncogene family	15614.5	-1.05072	0.0507601	8.59674e-96	7.8397e-94	14.5287	14.3659	14.293	14.3338	14.3751	13.3944	13.3535	13.2859	13.3579	13.3265
ENSG00000162236	STX5	11	syntaxin 5	2098.85	1.43549	0.0695148	1.3196e-95	1.19812e-93	10.5255	10.3161	10.3979	10.3777	10.5153	11.7286	11.628	11.6819	11.7294	11.7107
ENSG00000068912	ERLEC1	2	endoplasmic reticulum lectin 1	3242.67	1.53042	0.0742649	3.3404e-95	3.01963e-93	10.719	10.8486	10.9449	11.0218	10.9704	12.2863	12.2973	12.3614	12.3145	12.281
ENSG00000166471	TMEM41B	11	transmembrane protein 41B	5324.14	1.49224	0.0727933	1.57375e-94	1.41644e-92	11.4664	11.5096	11.602	11.7518	11.4991	13.0141	13.0273	13.0095	12.9881	12.8909
ENSG00000159199	ATP5MC1	17	ATP synthase membrane subunit c locus 1	1691.47	-1.9399	0.0946546	1.75552e-94	1.5732e-92	11.5859	11.459	11.387	11.4834	11.6747	10.0185	9.7856	9.92025	9.82334	9.78693
ENSG00000110274	CEP164	11	centrosomal protein 164	671.457	3.04457	0.148759	2.04669e-94	1.82623e-92	8.36198	8.44119	8.38752	8.62668	8.57857	10.5829	10.5238	10.5105	10.4844	10.3633
ENSG00000140931	CMTM3	16	CKLF like MARVEL transmembrane domain containing 3	2869.82	-1.88737	0.0923474	4.18245e-94	3.71592e-92	12.3791	12.0363	12.2496	12.2953	12.1258	10.4135	10.3629	10.5333	10.577	10.663
ENSG00000142910	TINAGL1	1	tubulointerstitial nephritis antigen like 1	5069.83	-2.02665	0.0998493	5.81361e-93	5.14306e-91	13.1518	12.9462	13.1007	13.0202	12.9468	11.123	11.3676	11.266	10.916	10.9543
ENSG00000143977	SNRPG	2	small nuclear ribonucleoprotein polypeptide G	3606.1	-1.50617	0.0746259	1.31854e-92	1.1615e-90	12.6345	12.43	12.3392	12.3479	12.4908	11.2141	10.9944	11.0744	11.0171	10.9034
ENSG00000099204	ABLIM1	10	actin binding LIM protein 1	688.592	3.63119	0.180235	2.17985e-92	1.91208e-90	8.1096	8.45596	8.21921	8.15941	8.22647	10.8599	11.0635	10.2387	10.0931	10.3674
ENSG00000132854	KANK4	1	KN motif and ankyrin repeat domains 4	1305.6	-1.58491	0.0781811	2.42561e-92	2.11867e-90	11.0442	11.2557	10.9	11.0267	11.2873	9.72048	9.88161	9.56639	9.8403	9.94995
ENSG00000241839	PLEKHO2	15	pleckstrin homology domain containing O2	1232.35	-1.98157	0.0979863	2.52529e-92	2.19647e-90	11.3492	10.9773	11.0796	11.1733	10.9748	9.52898	9.52209	9.48402	9.47113	9.53323
ENSG00000159200	RCAN1	21	regulator of calcineurin 1	1375.81	1.83534	0.0908019	6.74271e-92	5.8402e-90	10.0545	9.72574	9.81916	9.42918	9.41457	11.5582	11.1658	11.5694	10.9072	10.7668
ENSG00000117500	TMED5	1	transmembrane p24 trafficking protein 5	8783.17	1.33528	0.0659645	8.66646e-92	7.47518e-90	12.455	12.2242	12.3935	12.4073	12.2746	13.6958	13.7057	13.697	13.6096	13.5281
ENSG00000109606	DHX15	4	DEAH-box helicase 15	8374.61	-1.15669	0.0571943	9.64971e-92	8.28874e-90	13.6914	13.5492	13.4904	13.4434	13.4669	12.4483	12.4211	12.3461	12.3972	12.4104
ENSG00000102218	RP2	X	RP2 activator of ARL3 GTPase	4903.89	-1.35862	0.0672233	1.89004e-91	1.61676e-89	12.9806	12.8101	12.7906	12.8129	12.7747	11.7367	11.642	11.5261	11.4967	11.3333
ENSG00000186603	HPDL	1	4-hydroxyphenylpyruvate dioxygenase like	649.639	-2.24747	0.111634	2.46201e-91	2.09737e-89	10.2251	10.3664	10.1494	10.3952	10.653	8.74168	8.71333	8.75099	8.86992	8.87266
ENSG00000144354	CDCA7	2	cell division cycle associated 7	2186.16	-1.24981	0.0619842	3.02926e-91	2.57003e-89	11.6742	11.5929	11.7248	11.7207	11.7971	10.5279	10.5512	10.585	10.6321	10.6328
ENSG00000271303	SRXN1	20	sulfiredoxin 1	1844.21	1.9201	0.0953967	3.36339e-91	2.84186e-89	10.2318	9.98306	9.79032	9.93914	9.94108	11.7763	11.7388	11.636	11.4244	11.547
ENSG00000173812	EIF1	17	eukaryotic translation initiation factor 1	12010.5	1.12545	0.0558115	4.52056e-91	3.80407e-89	12.8124	12.82	12.8581	13.0464	13.0895	13.8464	13.9845	14.0445	14.1503	14.1054
ENSG00000109805	NCAPG	4	non-SMC condensin I complex subunit G	4136.24	-1.40155	0.0696703	5.46956e-91	4.58402e-89	12.7638	12.6352	12.6258	12.4883	12.5337	11.3907	11.4318	11.216	11.289	11.1392
ENSG00000189403	HMGB1	13	high mobility group box 1	11890.2	-1.0797	0.0537074	1.25727e-90	1.04947e-88	14.1194	14.093	13.874	13.8996	14.0116	13.0832	12.9538	12.8095	12.9423	12.9146
ENSG00000099960	SLC7A4	22	solute carrier family 7 member 4	2100.58	2.10205	0.105535	1.42045e-89	1.18092e-87	9.87747	10.1234	9.99499	10.1364	9.89816	11.8918	11.9956	11.9996	11.6857	11.5762
ENSG00000022556	NLRP2	19	NLR family pyrin domain containing 2	39474.7	-1.20273	0.0603336	2.13158e-89	1.76503e-87	15.9791	15.8104	15.7728	15.6773	15.4947	14.7866	14.7112	14.5626	14.3172	14.3583
ENSG00000077942	FBLN1	22	fibulin 1	10515.4	-1.23434	0.0619019	4.6374e-89	3.82465e-87	13.892	13.7642	13.8521	13.974	13.8827	12.6083	12.5548	12.8128	12.7269	12.6399
ENSG00000127022	CANX	5	calnexin	177189	1.27785	0.0642583	8.63926e-89	7.09688e-87	16.7386	16.6631	16.6583	16.5644	16.665	17.9264	17.9809	17.8002	18.0002	17.9819
ENSG00000013392	RWDD2A	6	RWD domain containing 2A	536.998	2.2404	0.112796	9.8781e-89	8.08247e-87	8.67784	8.73424	8.60657	8.58946	8.69325	10.2007	10.1478	10.1995	10.0769	10.0759
ENSG00000266412	NCOA4	10	nuclear receptor coactivator 4	17390.5	-1.58189	0.0798438	1.95706e-88	1.595e-86	14.8108	14.7148	14.7683	14.6254	14.4917	13.1597	13.136	12.9991	13.1649	13.1518
ENSG00000161960	EIF4A1	17	eukaryotic translation initiation factor 4A1	41392.9	-1.18911	0.0596137	2.43066e-88	1.97322e-86	16.0468	15.7658	15.5904	15.7985	15.8594	14.7894	14.5593	14.5759	14.5513	14.6893
ENSG00000196369	SRGAP2B	1	SLIT-ROBO Rho GTPase activating protein 2B	2470.6	1.93222	0.0977003	2.83539e-88	2.29279e-86	10.5216	10.3214	10.4131	9.984	10.2585	12.2607	11.8423	12.0285	11.9636	12.001
ENSG00000164211	STARD4	5	StAR related lipid transfer domain containing 4	6083.54	1.11241	0.0559626	3.38199e-88	2.72414e-86	11.9677	12.0756	11.9204	12.0285	12.006	13.1321	13.063	12.946	13.0993	13.086
ENSG00000107175	CREB3	9	cAMP responsive element binding protein 3	1889.63	1.3215	0.0667	4.3082e-88	3.45674e-86	10.4171	10.4248	10.34	10.3134	10.3561	11.6041	11.5643	11.57	11.4741	11.4189
ENSG00000125459	MSTO1	1	misato mitochondrial distribution and morphology regulator 1	1937.35	1.59509	0.0805447	4.36801e-88	3.49121e-86	10.2619	10.1906	10.1503	10.3031	10.2752	11.6959	11.5589	11.7065	11.5662	11.6048
ENSG00000135047	CTSL	9	cathepsin L	8753.24	-1.05669	0.0533182	5.65127e-88	4.4995e-86	13.6386	13.4328	13.6704	13.5297	13.5192	12.6977	12.4093	12.5857	12.5339	12.4294
ENSG00000168758	SEMA4C	2	semaphorin 4C	8146.07	-1.1947	0.0603948	6.94904e-88	5.51157e-86	13.5405	13.3633	13.4806	13.5291	13.5846	12.3108	12.1886	12.3483	12.2917	12.5634
ENSG00000109971	HSPA8	11	heat shock protein family A (Hsp70) member 8	59967.6	-1.37021	0.0693092	6.99355e-88	5.5257e-86	16.4457	16.4261	16.2579	16.4066	16.4719	15.1943	14.8796	14.7837	15.1191	15.1902
ENSG00000136270	TBRG4	7	transforming growth factor beta regulator 4	2242.73	-1.1948	0.060495	1.45999e-87	1.14917e-85	11.9074	11.6634	11.6194	11.6272	11.7747	10.7503	10.6368	10.5617	10.5704	10.7198
ENSG00000099875	MKNK2	19	MAPK interacting serine/threonine kinase 2	2921.83	1.28741	0.0656737	8.59073e-87	6.73624e-85	10.7978	10.8869	11.0603	10.8606	10.9821	11.8645	12.0995	12.1876	12.126	12.2269
ENSG00000080503	SMARCA2	9	SWI/SNF related, matrix associated, actin dependent regulator of chromatin, subfamily a, member 2	11209.7	-1.34165	0.0683443	1.04475e-86	8.16128e-85	14.0462	13.949	14.0561	13.9563	13.9726	12.6355	12.7309	12.6151	12.7933	12.6416
ENSG00000154518	ATP5MC3	2	ATP synthase membrane subunit c locus 3	6203.79	-1.54331	0.078798	1.88176e-86	1.46444e-84	13.3409	13.1396	12.9807	13.2463	13.3398	11.8206	11.5859	11.761	11.7478	11.7384
ENSG00000155561	NUP205	7	nucleoporin 205	4255.98	-1.54582	0.0789309	1.93307e-86	1.49875e-84	12.895	12.5652	12.5768	12.6088	12.7647	11.2708	11.0934	11.044	11.269	11.4848
ENSG00000144893	MED12L	3	mediator complex subunit 12L	3784.09	-1.89824	0.0971255	2.04693e-86	1.5811e-84	12.7314	12.3266	12.3476	12.691	12.8414	11.1475	10.5529	10.7391	10.6307	11.1007
ENSG00000173540	GMPPB	3	GDP-mannose pyrophosphorylase B	2122.35	2.16186	0.110722	2.87473e-86	2.21226e-84	10.1096	9.76294	9.89972	9.96833	10.1767	11.8909	11.7753	12.0574	11.7444	11.8198
ENSG00000066455	GOLGA5	14	golgin A5	4654.35	1.32925	0.0679657	3.29509e-86	2.52636e-84	11.5444	11.4015	11.5799	11.52	11.4414	12.7696	12.7959	12.7005	12.7631	12.7545
ENSG00000163703	CRELD1	3	cysteine rich with EGF like domains 1	2240.23	1.93266	0.0989729	4.40345e-86	3.36369e-84	10.0458	10.014	10.1405	10.5284	10.2194	11.8654	11.7107	11.9851	11.9496	11.9322
ENSG00000157827	FMNL2	2	formin like 2	8268.77	-1.70099	0.0871506	5.73674e-86	4.36604e-84	13.7257	13.4582	13.7692	13.6705	13.6432	12.0029	11.9953	11.8469	12.1373	12.0604
ENSG00000132600	PRMT7	16	protein arginine methyltransferase 7	1467.79	-1.76663	0.0907451	6.03579e-86	4.57681e-84	11.5509	11.2475	11.2018	11.1868	11.299	9.89591	9.76646	9.72114	9.91099	9.75569
ENSG00000133466	C1QTNF6	22	C1q and TNF related 6	1811.04	-1.90524	0.0976861	7.82378e-86	5.91095e-84	11.7721	11.5922	11.8341	11.5746	11.1383	10.2356	9.81023	10.2751	9.77035	9.68437
ENSG00000035499	DEPDC1B	5	DEP domain containing 1B	2092.05	-2.09101	0.107345	1.31206e-85	9.87669e-84	11.8161	11.4794	11.8237	12.07	11.9144	9.92848	10.0266	9.9047	10.0576	10.1155
ENSG00000172818	OVOL1	11	ovo like transcriptional repressor 1	1526.9	-2.17	0.111805	2.97603e-85	2.23213e-83	11.5133	10.875	11.5117	11.5771	11.5613	9.69532	9.47888	9.57436	9.60354	9.69761
ENSG00000106105	GARS1	7	glycyl-tRNA synthetase 1	17766.7	1.35509	0.069586	3.60685e-85	2.6858e-83	13.6247	13.1284	13.1957	13.3157	13.3089	14.8071	14.61	14.608	14.6995	14.5309
ENSG00000136731	UGGT1	2	UDP-glucose glycoprotein glucosyltransferase 1	13152.3	1.36093	0.0701306	6.06399e-85	4.4993e-83	12.937	12.7347	13.0497	12.9309	12.7982	14.2145	14.1781	14.191	14.3458	14.2097
ENSG00000198056	PRIM1	12	DNA primase subunit 1	1639.31	-1.4523	0.0747253	7.08626e-85	5.22038e-83	11.4471	11.404	11.2579	11.2392	11.5061	10.1219	10.1043	9.98763	10.1267	10.2789
ENSG00000180879	SSR4	X	signal sequence receptor subunit 4	5823.68	1.45693	0.0750351	7.5867e-85	5.56923e-83	11.4696	11.6613	11.7264	11.8265	11.8558	12.9631	12.9848	13.2919	13.1422	13.1068
ENSG00000179218	CALR	19	calreticulin	58827.7	1.70465	0.0879754	7.89843e-85	5.77758e-83	14.5879	14.7133	14.9849	14.8626	14.6313	16.4228	16.3318	16.3727	16.6706	16.4934
ENSG00000138346	DNA2	10	DNA replication helicase/nuclease 2	1312.87	-2.0605	0.106573	9.37673e-85	6.83477e-83	11.3848	11.215	11.0293	11.1956	11.2178	9.41428	9.65374	9.40233	9.65471	9.49554
ENSG00000138449	SLC40A1	2	solute carrier family 40 member 1	2214.63	-2.50141	0.129811	1.13028e-84	8.20978e-83	12.0191	11.5256	11.7551	12.0585	12.3889	9.85126	9.74253	9.80425	9.74202	9.80839
ENSG00000136240	KDELR2	7	KDEL endoplasmic reticulum protein retention receptor 2	17229.2	1.13539	0.0585828	1.6886e-84	1.22223e-82	13.5107	13.3305	13.4191	13.4708	13.3959	14.652	14.5296	14.5969	14.441	14.5134
ENSG00000101187	SLCO4A1	20	solute carrier organic anion transporter family member 4A1	440.083	-5.55219	0.292457	1.15516e-83	8.33207e-82	10.3608	9.76294	10.0227	10.2526	10.0844	7.34977	7.52683	7.54256	7.70378	7.46691
ENSG00000126267	COX6B1	19	cytochrome c oxidase subunit 6B1	4163.4	-1.32703	0.0690333	1.68072e-83	1.20808e-81	12.7089	12.509	12.4747	12.6212	12.6827	11.3649	11.1619	11.3803	11.3897	11.4518
ENSG00000160233	LRRC3	21	leucine rich repeat containing 3	1423.32	-1.32717	0.0689121	3.24903e-83	2.32727e-81	11.0094	11.1614	11.0429	11.2658	11.2943	9.97075	10.0278	9.93153	10.0799	10.1753
ENSG00000170312	CDK1	10	cyclin dependent kinase 1	3340.92	-1.43405	0.0746559	4.95085e-83	3.53405e-81	12.4754	12.26	12.286	12.2625	12.3413	11.0242	11.0771	10.9639	11.0291	10.8964
ENSG00000058262	SEC61A1	3	SEC61 translocon subunit alpha 1	18541.7	1.57502	0.0823955	9.87177e-83	7.02252e-81	13.4888	13.0336	13.1164	13.2601	13.1578	15.0039	14.8773	14.7024	14.6767	14.5788
ENSG00000206538	VGLL3	3	vestigial like family member 3	3856.04	-2.1035	0.110427	1.54867e-82	1.09791e-80	12.8728	12.5124	12.9111	12.6601	12.2968	10.8186	10.4438	10.7912	11.1131	10.3896
ENSG00000112378	PERP	6	p53 apoptosis effector related to PMP22	10770.8	-1.01456	0.0529147	1.99463e-82	1.40924e-80	13.7433	13.8137	13.9138	13.9038	13.8242	12.8183	12.8173	12.8288	12.891	12.8885
ENSG00000197043	ANXA6	5	annexin A6	7235.48	2.02816	0.106246	2.01341e-82	1.41767e-80	11.1273	11.7668	11.5432	11.6434	11.8415	13.3906	13.5414	13.3436	13.7759	13.5796
ENSG00000239264	TXNDC5	6	thioredoxin domain containing 5	7237.08	1.88415	0.0989888	4.13903e-82	2.90447e-80	11.938	11.5769	11.6197	11.7436	11.6023	13.4398	13.5638	13.6485	13.4229	13.4527
ENSG00000171314	PGAM1	10	phosphoglycerate mutase 1	15400.2	-1.11024	0.0580946	6.14293e-82	4.28164e-80	14.392	14.3592	14.3986	14.372	14.3744	13.1871	13.2938	13.4214	13.3007	13.2267
ENSG00000112182	BACH2	6	BTB domain and CNC homolog 2	488.564	2.28493	0.119926	7.74984e-82	5.38354e-80	8.67477	8.58072	8.52549	8.45297	8.58715	10.247	10.0714	9.85376	10.0322	9.97715
ENSG00000089220	PEBP1	12	phosphatidylethanolamine binding protein 1	8584.06	-1.04649	0.0550882	4.21277e-81	2.91668e-79	13.4787	13.3928	13.4523	13.7083	13.5983	12.5524	12.302	12.4711	12.6255	12.5936
ENSG00000143412	ANXA9	1	annexin A9	603.65	2.56899	0.136392	1.27592e-80	8.80424e-79	8.59855	8.69918	8.67717	8.37325	8.63732	10.2668	10.3783	10.3984	10.3448	10.2053
ENSG00000105141	CASP14	19	caspase 14	623.301	-2.56905	0.136515	1.48078e-80	1.01839e-78	10.6067	10.1945	10.6396	10.1912	10.0735	8.68768	8.44968	8.67885	8.58973	8.66483
ENSG00000085840	ORC1	1	origin recognition complex subunit 1	1562.51	-1.65043	0.0878779	1.55946e-80	1.06895e-78	11.5418	11.3192	11.3775	11.2403	11.3036	9.95329	9.91131	9.88898	9.9434	10.048
ENSG00000065328	MCM10	10	minichromosome maintenance 10 replication initiation factor	1797.55	-2.11118	0.112348	2.71267e-80	1.8533e-78	11.8548	11.8258	11.5058	11.4633	11.4684	9.92848	9.73951	9.97382	9.79163	9.67435
ENSG00000138413	IDH1	2	isocitrate dehydrogenase (NADP(+)) 1	4965.71	1.69829	0.0901486	3.04845e-80	2.07586e-78	11.2747	11.4629	11.2309	11.3889	11.299	13.1476	12.883	12.9155	12.8412	12.8913
ENSG00000118217	ATF6	1	activating transcription factor 6	5566.99	1.34751	0.0714714	3.40019e-80	2.30778e-78	11.6825	11.7067	11.892	11.6369	11.6986	13.0087	13.0761	12.9918	13.0285	12.9475
ENSG00000123191	ATP7B	13	ATPase copper transporting beta	3398.98	-1.57873	0.0838304	4.21105e-80	2.84879e-78	12.2383	12.2237	12.5082	12.5	12.4334	10.9073	10.834	11.1136	11.0408	10.7134
ENSG00000103126	AXIN1	16	axin 1	3285.75	1.3532	0.0719071	4.42587e-80	2.98436e-78	10.7959	11.0275	11.1083	11.2467	10.9424	12.0801	12.2635	12.2925	12.3942	12.3619
ENSG00000143217	NECTIN4	1	nectin cell adhesion molecule 4	1995.87	-1.55137	0.0824194	5.84351e-80	3.92748e-78	11.8354	11.5805	11.7925	11.6659	11.378	10.2891	10.1955	10.4865	10.2673	10.2053
ENSG00000215252	GOLGA8B	15	golgin A8 family member B	2581.68	2.15329	0.115054	1.34036e-79	8.97956e-78	10.1199	10.1335	10.2296	10.0475	10.5234	12.2877	12.0557	12.2114	12.0075	12.0446
ENSG00000087086	FTL	19	ferritin light chain	57050.7	1.20625	0.0643525	3.88697e-79	2.59562e-77	15.1911	14.9715	14.9392	15.0261	15.2445	16.3318	16.1841	16.021	16.4164	16.4423
ENSG00000107290	SETX	9	senataxin	7078.68	1.27861	0.068425	1.63807e-78	1.09034e-76	12.1167	12.1902	12.1623	12.1405	11.8636	13.3393	13.3345	13.3479	13.3206	13.295
ENSG00000113569	NUP155	5	nucleoporin 155	8807.46	-1.35816	0.0723686	2.00187e-78	1.32398e-76	13.8318	13.7326	13.6551	13.4938	13.5539	12.3657	12.3381	12.3042	12.3424	12.364
ENSG00000119535	CSF3R	1	colony stimulating factor 3 receptor	6263.17	-2.19059	0.118468	2.72191e-78	1.79447e-76	13.4971	13.1616	13.4931	13.4462	13.1768	11.4495	10.9812	11.1132	11.2606	11.5541
ENSG00000069869	NEDD4	15	NEDD4 E3 ubiquitin protein ligase	4561.85	1.26246	0.0678057	4.32275e-78	2.8408e-76	11.6648	11.5436	11.4673	11.6015	11.2932	12.7642	12.7791	12.6715	12.6956	12.629
ENSG00000065911	MTHFD2	2	methylenetetrahydrofolate dehydrogenase (NADP+ dependent) 2, methenyltetrahydrofolate cyclohydrolase	8903.91	1.63706	0.0881959	5.68939e-78	3.72709e-76	12.3283	11.9312	11.9672	12.303	12.2454	13.7982	13.8124	13.613	13.7146	13.7763
ENSG00000197822	OCLN	5	occludin	2838.03	1.24443	0.0669252	7.81556e-78	5.10379e-76	11.0182	10.9939	10.9	10.7197	10.935	12.1751	12.0563	12.0636	11.9713	11.9839
ENSG00000115109	EPB41L5	2	erythrocyte membrane protein band 4.1 like 5	1237.04	1.5185	0.0819515	9.1673e-78	5.96768e-76	9.85149	9.81944	9.93038	9.75901	9.47946	11.0871	11.0635	11.0926	11.0593	10.8123
ENSG00000118257	NRP2	2	neuropilin 2	341.835	-3.39403	0.183521	1.2247e-77	7.94753e-76	9.87992	9.54154	9.21124	9.71243	10.2095	8.19976	7.96672	7.69968	7.84877	8.10511
ENSG00000100983	GSS	20	glutathione synthetase	1343.14	-1.38747	0.0749833	3.24937e-77	2.10204e-75	11.1207	11.1778	11.0157	11.0243	11.1602	9.96728	9.91398	9.87522	9.95608	9.97445
ENSG00000131941	RHPN2	19	rhophilin Rho GTPase binding protein 2	2132.89	1.54742	0.0837353	4.58506e-77	2.95686e-75	10.353	10.5766	10.3258	10.2134	10.4047	11.7967	11.836	11.6242	11.7708	11.6866
ENSG00000234741	GAS5	1	growth arrest specific 5	12668.5	1.39123	0.0751481	5.09755e-77	3.27716e-75	12.9515	12.6989	12.8482	12.8042	12.799	14.2157	14.3163	14.1183	14.1305	14.1262
ENSG00000077044	DGKD	2	diacylglycerol kinase delta	2215.33	1.84822	0.100699	2.21386e-76	1.41886e-74	10.3669	10.3108	9.94571	10.3419	10.1352	12.2593	11.7749	11.6298	11.7488	11.8235
ENSG00000179348	GATA2	3	GATA binding protein 2	9121.37	-1.49205	0.0812473	2.42861e-76	1.55168e-74	13.5089	13.7123	13.8513	13.8141	13.8058	12.1632	12.128	12.1899	12.462	12.5049
ENSG00000167797	CDK2AP2	11	cyclin dependent kinase 2 associated protein 2	937.694	1.62113	0.0883273	3.07547e-76	1.95894e-74	9.29356	9.30652	9.5617	9.50111	9.47523	10.3854	10.6503	10.8253	10.7987	10.8078
ENSG00000244476	ERVFRD-1	6	endogenous retrovirus group FRD member 1, envelope	1100.61	-3.45255	0.191219	1.22219e-75	7.76089e-74	11.016	10.4793	11.4515	11.3606	11.2312	8.49812	8.41138	8.41086	8.78386	9.018
ENSG00000067167	TRAM1	8	translocation associated membrane protein 1	10447.1	1.55377	0.0851432	1.29521e-75	8.19943e-74	12.4114	12.3631	12.5331	12.4234	12.4244	13.9192	13.9425	13.7583	13.9943	14.1347
ENSG00000092201	SUPT16H	14	SPT16 homolog, facilitates chromatin remodeling subunit	12088.1	-1.03742	0.0566143	1.66037e-75	1.04791e-73	14.2043	14.2088	13.8703	13.8309	13.9072	13.1525	13.0911	12.8787	12.9333	12.88
ENSG00000141582	CBX4	17	chromobox 4	1246.57	1.78208	0.097823	2.44471e-75	1.53824e-73	9.6545	9.78891	9.65036	9.53749	9.53733	10.9738	11.1261	11.1277	11.2114	11.0139
ENSG00000187605	TET3	2	tet methylcytosine dioxygenase 3	8380.15	-1.16862	0.0639605	3.14995e-75	1.97598e-73	13.5801	13.5253	13.6384	13.5726	13.341	12.4894	12.3212	12.4342	12.3733	12.3731
ENSG00000132436	FIGNL1	7	fidgetin like 1	2164.55	-1.3634	0.0748252	3.36851e-75	2.10669e-73	11.8545	11.7	11.7145	11.6467	11.6818	10.4706	10.5273	10.5959	10.3956	10.5237
ENSG00000274173		20	novel transcript	329.776	2.93636	0.16159	5.71582e-75	3.56395e-73	8.02164	8.122	8.00845	8.12469	8.20226	9.62585	9.80591	9.6764	9.71568	9.56628
ENSG00000118363	SPCS2	11	signal peptidase complex subunit 2	5419.12	1.04572	0.0572971	6.59925e-75	4.10244e-73	11.9686	11.867	11.7279	11.9157	11.9503	12.9686	12.8779	12.8215	12.871	12.8747
ENSG00000167513	CDT1	16	chromatin licensing and DNA replication factor 1	2005.45	-1.83039	0.100995	1.29349e-74	7.99297e-73	10.5622	11.5188	12.0701	11.8756	12.0968	9.16294	9.94951	10.1894	10.3038	10.6843
ENSG00000178075	GRAMD1C	3	GRAM domain containing 1C	1622.35	-1.37696	0.0758864	1.43297e-74	8.82854e-73	11.3785	11.3537	11.3849	11.2637	11.3356	10.1063	10.1724	10.1748	10.2193	10.1008
ENSG00000171033	PKIA	8	cAMP-dependent protein kinase inhibitor alpha	246.315	-2.888	0.159736	1.87026e-74	1.14885e-72	9.47623	9.4458	9.27226	9.29427	9.41899	7.99049	7.94582	7.89255	7.98903	7.97132
ENSG00000196834	POTEI	2	POTE ankyrin domain family member I	1324.12	1.34148	0.0738247	2.97002e-74	1.81901e-72	9.95379	10.0614	10.0171	9.85627	9.85709	11.0665	11.13	11.1842	11.051	10.902
ENSG00000170515	PA2G4	12	proliferation-associated 2G4	15918.9	-1.43344	0.0791341	3.43901e-74	2.10003e-72	14.6454	14.5097	14.5626	14.3638	14.5072	13.2552	13.0769	12.9026	13.1488	13.148
ENSG00000119121	TRPM6	9	transient receptor potential cation channel subfamily M member 6	1088.38	1.89129	0.104724	7.59917e-74	4.62678e-72	9.49903	9.33915	9.51612	9.43693	9.38318	11.1907	11.0006	10.9855	10.7651	10.7166
ENSG00000135917	SLC19A3	2	solute carrier family 19 member 3	1900.04	-1.60954	0.0894622	1.58528e-73	9.62371e-72	11.8612	11.6144	11.6786	11.41	11.4287	10.3514	10.1791	10.1312	10.2392	10.0709
ENSG00000172009	THOP1	19	thimet oligopeptidase 1	1340.02	-1.63715	0.0915374	4.44942e-73	2.6932e-71	11.1389	11.0307	11.1861	11.1956	11.2215	9.56204	9.74554	9.79864	9.87054	9.96361
ENSG00000167767	KRT80	12	keratin 80	868.324	1.91239	0.106678	4.75155e-73	2.86769e-71	9.28979	9.22321	9.34059	9.08988	9.06115	10.6743	10.7473	10.9942	10.5756	10.228
ENSG00000106636	YKT6	7	YKT6 v-SNARE homolog	3618.41	1.19299	0.0662651	5.05347e-73	3.04104e-71	11.4491	11.2187	11.1234	11.2317	11.2397	12.6585	12.2444	12.3357	12.258	12.3155
ENSG00000169136	ATF5	19	activating transcription factor 5	1324.6	1.78672	0.0996702	6.00319e-73	3.60209e-71	9.56675	9.70129	9.73477	9.78921	9.65363	11.0076	10.9217	11.2052	11.3347	11.3519
ENSG00000134369	NAV1	1	neuron navigator 1	20969.2	-1.33063	0.0742123	6.4957e-73	3.88634e-71	14.9817	14.7752	14.857	15.0428	14.758	13.7219	13.4082	13.49	13.5441	13.6549
ENSG00000008283	CYB561	17	cytochrome b561	1361.7	2.02398	0.113136	9.25303e-73	5.52009e-71	9.57135	9.44249	9.51747	9.83331	9.58505	11.2068	11.1669	11.4533	11.2845	11.1188
ENSG00000141384	TAF4B	18	TATA-box binding protein associated factor 4b	732.955	-1.78311	0.0997832	2.61255e-72	1.54964e-70	10.5317	10.2136	10.2974	10.5494	10.5471	9.13752	9.05606	9.05917	9.09535	9.23484
ENSG00000104964	TLE5	19	TLE family member 5, transcriptional modulator	2574	-1.20288	0.0672686	3.19704e-72	1.89091e-70	11.8994	11.6578	11.9704	12.053	11.9421	10.7423	10.7212	10.8527	10.9167	10.8301
ENSG00000134250	NOTCH2	1	notch receptor 2	4002.32	-1.08943	0.0609569	3.83842e-72	2.26379e-70	12.5195	12.5911	12.5504	12.402	12.3135	11.3817	11.5411	11.5482	11.4707	11.3082
ENSG00000099954	CECR2	22	CECR2 histone acetyl-lysine reader	1759.98	1.38216	0.0777312	4.47642e-72	2.63257e-70	10.3104	10.3125	10.1647	10.1709	10.2681	11.3727	11.5037	11.3699	11.5182	11.4876
ENSG00000269842		19	novel transcript, host to microRNA 519a-2	1871.49	-1.49849	0.0841608	7.96335e-72	4.65676e-70	11.5907	11.4779	11.6496	11.5297	11.5438	10.264	10.231	10.1497	10.2392	10.3796
ENSG00000128973	CLN6	15	CLN6 transmembrane ER protein	1575.09	-1.57091	0.0883397	8.73084e-72	5.09119e-70	11.5253	11.2159	11.1834	11.4439	11.3647	10.0084	10.0425	9.92436	9.99064	10.0633
ENSG00000180573	H2AC6	6	H2A clustered histone 6	670.405	1.88376	0.106087	9.72996e-72	5.65786e-70	8.87537	9.01601	9.04008	8.97415	9.03183	10.1977	10.5082	10.2663	10.4359	10.309
ENSG00000155304	HSPA13	21	heat shock protein family A (Hsp70) member 13	4858.82	1.35943	0.0766749	2.00036e-71	1.15993e-69	11.7105	11.4139	11.3653	11.5067	11.672	12.9053	12.7918	12.8344	12.7575	12.8232
ENSG00000251201	TMED7-TICAM2	5	TMED7-TICAM2 readthrough	1138.65	3.03418	0.173066	2.34128e-71	1.35382e-69	8.86227	8.57414	8.97384	8.63399	9.26959	10.8052	11.0635	11.2535	11.2641	11.3187
ENSG00000134057	CCNB1	5	cyclin B1	8760.3	-1.45003	0.0816989	2.53106e-71	1.45948e-69	13.8889	13.6706	13.6509	13.5874	13.57	12.1817	12.3303	12.2805	12.2806	12.2506
ENSG00000198420	TCAF1	7	TRPM8 channel associated factor 1	4534.93	-1.08787	0.0611389	2.55756e-71	1.47067e-69	12.8159	12.5748	12.5493	12.5766	12.7161	11.6635	11.5605	11.4893	11.6229	11.7547
ENSG00000196517	SLC6A9	1	solute carrier family 6 member 9	1121.15	2.30202	0.129947	2.75517e-71	1.57991e-69	9.2992	9.14259	8.96263	9.51942	9.31811	10.9444	10.9831	10.9918	11.0815	11.1985
ENSG00000076003	MCM6	2	minichromosome maintenance complex component 6	3330.71	-1.80427	0.102181	4.39566e-71	2.51366e-69	12.6064	12.4195	12.2523	12.2953	12.4418	10.8673	10.8499	10.9004	10.4293	10.6762
ENSG00000189091	SF3B3	16	splicing factor 3b subunit 3	12931.1	-1.31495	0.0742555	4.87672e-71	2.78107e-69	14.4185	14.121	14.2036	14.1015	14.0979	12.9613	12.9274	12.7616	12.9102	12.9243
ENSG00000168653	NDUFS5	1	NADH:ubiquinone oxidoreductase subunit S5	3197.72	-1.18401	0.0669697	7.66581e-71	4.35962e-69	12.2498	12.2251	12.1411	12.1638	12.2114	11.2068	11.0426	11.0667	11.1731	11.0152
ENSG00000159648	TEPP	16	testis, prostate and placenta expressed	403.817	3.69163	0.210415	1.16354e-70	6.59904e-69	7.77376	7.91688	8.09546	8.06378	7.93412	10.1157	9.87888	10.1584	9.87399	9.6777
ENSG00000182934	SRPRA	11	SRP receptor subunit alpha	7025.86	1.17061	0.0664188	2.24444e-70	1.26946e-68	12.3708	12.0611	12.0714	11.9838	12.2769	13.3928	13.2158	13.343	13.157	13.3066
ENSG00000280670	CCDC163	1	coiled-coil domain containing 163	420.862	2.58931	0.147416	3.17526e-70	1.79104e-68	8.42892	8.17157	8.35701	8.4783	8.30686	10.0084	9.85545	9.99936	9.83165	9.84737
ENSG00000172270	BSG	19	basigin (Ok blood group)	10912.9	-1.13837	0.0645419	3.30433e-70	1.85878e-68	14.0358	13.9464	13.7883	13.8689	13.8396	12.9419	12.7039	12.6959	12.69	12.8839
ENSG00000121957	GPSM2	1	G protein signaling modulator 2	1040.8	-1.89587	0.108152	3.85452e-70	2.1624e-68	10.8294	10.8774	10.9975	11.0367	10.6476	9.25409	9.21256	9.47692	9.68751	9.29389
ENSG00000123374	CDK2	12	cyclin dependent kinase 2	7462.89	-1.97924	0.113052	4.35843e-70	2.43848e-68	13.7665	13.5388	13.3851	13.6616	13.4604	11.8873	11.5504	11.4178	11.4603	11.9911
ENSG00000240303	ACAD11	3	acyl-CoA dehydrogenase family member 11	815.234	2.69304	0.154325	7.1054e-70	3.954e-68	8.92141	8.95011	8.53138	8.91207	8.54361	10.811	10.7881	10.7076	10.576	10.5723
ENSG00000123505	AMD1	6	adenosylmethionine decarboxylase 1	5490.97	-1.11648	0.0636272	1.21135e-69	6.72286e-68	13.0799	12.8848	12.8604	12.9646	12.8214	12.0187	11.8433	11.8584	11.7394	11.8183
ENSG00000079246	XRCC5	2	X-ray repair cross complementing 5	17743	-1.01379	0.0580159	1.95511e-69	1.08216e-67	14.8325	14.5879	14.4249	14.3785	14.5047	13.6997	13.5263	13.5144	13.4267	13.5317
ENSG00000181852	RNF41	12	ring finger protein 41	2327.65	1.53834	0.0880323	2.10349e-69	1.16118e-67	10.5348	10.3883	10.4863	10.4278	10.5839	11.6876	11.9246	11.9008	11.9007	11.8813
ENSG00000131018	SYNE1	6	spectrin repeat containing nuclear envelope protein 1	2696.76	3.41989	0.199643	3.55466e-69	1.95705e-67	9.15264	9.52916	9.27226	9.17739	10.0457	12.3592	12.4049	12.5566	12.1391	12.1781
ENSG00000267943		19	novel transcript	397.568	-2.56472	0.147369	4.11367e-69	2.25881e-67	9.90178	9.47847	9.99925	9.99435	9.80814	8.29593	8.2826	8.40749	8.30234	8.28579
ENSG00000105486	LIG1	19	DNA ligase 1	2179.92	-1.7583	0.101027	6.58255e-69	3.60491e-67	11.9812	12.0699	11.5901	11.6337	11.7739	10.1094	10.5806	10.0206	10.2363	10.3468
ENSG00000085662	AKR1B1	7	aldo-keto reductase family 1 member B	10735.7	-1.90166	0.109648	8.25876e-69	4.51094e-67	14.3402	13.9658	13.6741	14.1633	14.1323	12.4823	11.8281	12.257	12.2317	12.2095
ENSG00000106070	GRB10	7	growth factor receptor bound protein 10	2189.64	1.05207	0.060307	1.15505e-68	6.2923e-67	10.8767	10.6895	10.7256	10.6322	10.5916	11.8034	11.5924	11.7129	11.5513	11.563
ENSG00000187741	FANCA	16	FA complementation group A	1146.15	-1.79912	0.1037	1.34683e-68	7.31778e-67	11.1786	10.9277	10.9898	10.7992	11.022	9.77349	9.63266	9.49249	9.43629	9.33328
ENSG00000188038	NRN1L	16	neuritin 1 like	474.463	2.43274	0.140341	1.76751e-68	9.55334e-67	8.28615	8.57414	8.50015	8.45297	8.62911	9.77748	10.0702	10.246	10.0418	9.94995
ENSG00000125944	HNRNPR	1	heterogeneous nuclear ribonucleoprotein R	13453.1	-1.01248	0.0581037	1.76493e-68	9.55334e-67	14.2417	14.1087	14.1637	14.1439	14.1137	13.3505	13.157	13.0964	13.1779	13.0142
ENSG00000203875	SNHG5	6	small nucleolar RNA host gene 5	1868.93	1.61333	0.0930067	1.86627e-68	1.00608e-66	10.3319	10.0907	10.0458	10.1058	10.3035	11.7367	11.7491	11.4217	11.4751	11.5135
ENSG00000261796	ISY1-RAB43	3	ISY1-RAB43 readthrough	1499.34	1.92502	0.111261	2.01309e-68	1.08242e-66	9.83263	9.9445	9.90327	9.55886	9.47523	11.4347	11.3044	11.4599	11.2604	11.3198
ENSG00000073111	MCM2	3	minichromosome maintenance complex component 2	4668.1	-1.99884	0.115798	2.73949e-68	1.46918e-66	13.0933	12.9143	12.7763	12.7849	12.9811	11.3452	10.9661	11.1448	11.028	10.6794
ENSG00000175866	BAIAP2	17	BAR/IMD domain containing adaptor protein 2	792.884	-1.51727	0.0873496	2.82119e-68	1.50908e-66	10.7231	10.4539	10.2348	10.5511	10.3673	9.48525	9.38806	9.16953	9.34137	9.20191
ENSG00000179178	TMEM125	1	transmembrane protein 125	1101.95	3.21506	0.187942	4.84457e-68	2.58473e-66	8.59855	8.47053	8.71408	9.15844	8.83307	11.3186	11.0911	11.1172	11.1836	10.8879
ENSG00000175106	TVP23C	17	trans-golgi network vesicle protein 23 homolog C	672.122	1.82171	0.10549	7.71167e-68	4.09331e-66	9.15264	8.96929	8.88992	9.06448	9.03775	10.3957	10.4105	10.2046	10.2383	10.4254
ENSG00000130309	COLGALT1	19	collagen beta(1-O)galactosyltransferase 1	2592.71	-1.64542	0.0955526	1.56939e-67	8.30892e-66	12.1616	11.8598	12.432	11.9363	11.6702	10.4682	10.4095	10.7586	10.5913	10.4273
ENSG00000138670	RASGEF1B	4	RasGEF domain family member 1B	218.284	-3.31812	0.193209	2.30353e-67	1.21646e-65	9.4497	9.34272	9.19851	9.11971	9.33232	7.91461	7.91711	7.67623	7.69273	7.81181
ENSG00000138623	SEMA7A	15	semaphorin 7A (John Milton Hagen blood group)	1099.89	-2.9777	0.175029	3.66371e-67	1.92983e-65	11.4117	10.8486	11.3295	11.0612	10.7786	8.74168	8.8893	8.94056	8.68366	9.02348
ENSG00000118515	SGK1	6	serum/glucocorticoid regulated kinase 1	688.23	-4.54108	0.270956	4.12283e-67	2.16616e-65	10.8004	9.86158	10.4712	10.9141	10.7803	7.93425	7.89488	7.7513	7.78852	8.33614
ENSG00000131061	ZNF341	20	zinc finger protein 341	297.816	-2.66022	0.155061	4.17683e-67	2.18898e-65	9.54351	9.26173	9.46128	9.83042	9.60445	8.17047	8.0884	8.0321	8.20689	8.10511
ENSG00000135801	TAF5L	1	TATA-box binding protein associated factor 5 like	2772.59	-1.1036	0.0642029	8.62381e-67	4.49677e-65	12.1514	11.8753	12.027	11.9651	11.8722	11.0026	10.9158	11.0431	10.9522	10.9243
ENSG00000060656	PTPRU	1	protein tyrosine phosphatase receptor type U	4685.1	-1.61183	0.0942818	1.11382e-66	5.79327e-65	12.8048	12.9811	13.021	12.7322	12.6211	11.426	11.343	11.2263	11.2406	11.325
ENSG00000261556	SMG1P7	16	SMG1 pseudogene 7	290.661	2.68352	0.157142	2.35606e-66	1.22238e-64	8.21368	8.04783	8.04	8.07629	8.16479	9.70376	9.53619	9.55166	9.37211	9.45284
ENSG00000179195	ZNF664	12	zinc finger protein 664	6534.82	1.16089	0.0678659	2.46274e-66	1.27453e-64	12.0816	12.204	12.0983	11.9786	11.9444	13.1919	13.255	13.0852	13.1554	13.2197
ENSG00000198856	OSTC	4	oligosaccharyltransferase complex non-catalytic subunit	6310.5	1.00239	0.058498	2.58343e-66	1.33365e-64	12.2071	12.1491	12.0138	12.0512	12.1657	13.0804	13.195	12.9274	13.0945	13.1095
ENSG00000145287	PLAC8	4	placenta associated 8	617.22	2.22819	0.130941	2.93588e-66	1.51183e-64	8.82485	8.96452	9.08829	8.53524	8.30686	10.3982	10.2975	10.7385	10.1381	9.743
ENSG00000140836	ZFHX3	16	zinc finger homeobox 3	6982.7	-1.70169	0.100042	3.06343e-66	1.5736e-64	13.6086	13.5465	13.3876	13.3284	13.1909	11.7347	11.835	11.5781	11.9091	11.8146
ENSG00000101310	SEC23B	20	SEC23 homolog B, COPII coat complex component	5050.91	1.1401	0.0666945	3.10408e-66	1.59053e-64	11.8444	11.5747	11.7561	11.6361	11.8343	12.8126	12.7552	12.88	12.8042	12.8207
ENSG00000106991	ENG	9	endoglin	2899.71	-1.72655	0.101387	3.33915e-66	1.70676e-64	12.1967	11.8977	12.4071	12.3813	12.0514	10.4682	10.2647	11.0009	10.631	10.7341
ENSG00000107566	ERLIN1	10	ER lipid raft associated 1	4088.91	-1.11223	0.0650516	6.23736e-66	3.18029e-64	12.6265	12.517	12.6214	12.4684	12.3187	11.5202	11.5124	11.4487	11.4775	11.3773
ENSG00000158055	GRHL3	1	grainyhead like transcription factor 3	806.581	-4.66496	0.283142	6.66225e-66	3.38858e-64	11.2733	10.4523	10.8742	10.5667	10.7601	7.80826	8.0884	8.28601	7.90661	7.69636
ENSG00000119408	NEK6	9	NIMA related kinase 6	5317.23	-1.19695	0.0703008	8.64551e-66	4.38554e-64	12.8586	12.9044	13.0187	12.9152	12.8169	11.6834	11.8827	11.7065	11.86	11.6711
ENSG00000183688	RFLNB	17	refilin B	496.866	-2.07612	0.122	8.66473e-66	4.38554e-64	10.036	10.1415	10.0472	10.0962	9.80148	8.80176	8.73962	8.74095	8.64601	8.39354
ENSG00000142188	TMEM50B	21	transmembrane protein 50B	1104.89	3.03292	0.180579	1.06741e-65	5.38939e-64	8.65617	8.80688	8.72779	8.64846	9.43218	11.0871	11.0275	11.1509	11.0705	11.2008
ENSG00000165678	GHITM	10	growth hormone inducible transmembrane protein	8018.85	1.09541	0.0643574	1.26129e-65	6.3528e-64	12.4993	12.4031	12.184	12.3627	12.4791	13.5581	13.428	13.3939	13.4484	13.4101
ENSG00000167088	SNRPD1	18	small nuclear ribonucleoprotein D1 polypeptide	3041.47	-1.67933	0.0994645	4.07531e-65	2.04765e-63	12.2919	12.2096	12.333	12.1371	12.3008	10.8281	10.6954	10.4776	10.7923	10.8078
ENSG00000111907	TPD52L1	6	TPD52 like 1	2148.36	1.47239	0.0871036	4.27683e-65	2.1437e-63	10.3354	10.4981	10.5454	10.3379	10.4198	11.6897	11.6372	11.7413	11.8329	11.7823
ENSG00000122952	ZWINT	10	ZW10 interacting kinetochore protein	4405.86	-1.70486	0.101075	5.11153e-65	2.55589e-63	12.8749	12.7864	12.7897	12.7668	12.6427	10.9669	11.134	11.1286	11.3277	11.2944
ENSG00000184840	TMED9	5	transmembrane p24 trafficking protein 9	16698.8	1.21805	0.0720146	5.53e-65	2.75847e-63	13.3802	13.2029	13.2707	13.4148	13.3483	14.5539	14.4308	14.697	14.5041	14.4447
ENSG00000170860	LSM3	3	LSM3 homolog, U6 small nuclear RNA and mRNA degradation associated	1913.88	-1.31579	0.077752	5.85032e-65	2.91124e-63	11.5852	11.5294	11.4583	11.4615	11.6809	10.3461	10.3116	10.3918	10.4416	10.4273
ENSG00000196411	EPHB4	7	EPH receptor B4	5104.96	-1.20897	0.0716923	9.67678e-65	4.80381e-63	13.0116	12.7422	12.714	12.7911	12.9615	11.7948	11.48	11.5307	11.6534	12.0055
ENSG00000030066	NUP160	11	nucleoporin 160	7307.4	-1.08009	0.063927	1.19823e-64	5.93409e-63	13.5249	13.2917	13.2297	13.202	13.3068	12.3322	12.3755	12.2021	12.1964	12.2218
ENSG00000065485	PDIA5	3	protein disulfide isomerase family A member 5	1741.45	1.34245	0.0797433	2.28939e-64	1.13109e-62	10.1209	10.3037	10.357	10.2675	10.2415	11.4409	11.3618	11.4484	11.429	11.4518
ENSG00000140525	FANCI	15	FA complementation group I	6268.71	-1.31443	0.0784931	3.50657e-64	1.72422e-62	13.2765	13.1117	12.9642	13.2335	13.2321	11.9962	12.0548	11.596	12.0367	11.8064
ENSG00000177889	UBE2N	12	ubiquitin conjugating enzyme E2 N	2480.63	-1.15404	0.0687205	5.39065e-64	2.64436e-62	11.9003	11.8741	11.8765	11.8236	11.747	10.8375	10.7532	10.7471	10.8539	10.8093
ENSG00000112964	GHR	5	growth hormone receptor	521.634	-2.53445	0.151744	5.54779e-64	2.71501e-62	10.1585	10.0698	10.3511	10.045	10.0707	8.46507	8.40704	8.62448	8.32355	8.74958
ENSG00000179562	GCC1	7	GRIP and coiled-coil domain containing 1	2182.36	1.34655	0.0803545	1.11702e-63	5.45365e-62	10.7271	10.4635	10.4145	10.5178	10.5093	11.8272	11.7134	11.7809	11.6034	11.6907
ENSG00000176473	WDR25	14	WD repeat domain 25	302.804	2.56169	0.153688	1.19814e-63	5.83595e-62	8.17045	8.25485	8.17285	8.06378	8.15196	9.53851	9.61788	9.58885	9.63302	9.40873
ENSG00000103064	SLC7A6	16	solute carrier family 7 member 6	4148.78	-1.77364	0.107017	1.25303e-63	6.08894e-62	12.8767	12.5452	12.6513	12.7069	12.7294	11.3172	11.0438	11.1552	10.975	10.6892
ENSG00000152253	SPC25	2	SPC25 component of NDC80 kinetochore complex	636.067	-1.62091	0.0971393	2.01836e-63	9.78502e-62	10.3901	10.2174	10.0449	10.1457	10.3584	9.23039	9.02028	9.00125	9.00349	9.06649
ENSG00000164744	SUN3	7	Sad1 and UNC84 domain containing 3	845.246	1.41346	0.0848095	2.07035e-63	1.00136e-61	9.52304	9.41231	9.48073	9.37765	9.37864	10.7241	10.4826	10.5695	10.4863	10.3633
ENSG00000126822	PLEKHG3	14	pleckstrin homology and RhoGEF domain containing G3	2894.33	-1.21494	0.0728218	2.58041e-63	1.24515e-61	12.044	11.9583	12.166	12.0585	12.1251	10.8929	11.008	10.9173	10.9505	11.0074
ENSG00000148926	ADM	11	adrenomedullin	628.615	-2.69369	0.162836	3.37376e-63	1.62419e-61	10.6342	10.2911	10.4289	10.4391	10.0707	8.45383	8.53806	8.77819	8.48406	8.56557
ENSG00000131242	RAB11FIP4	17	RAB11 family interacting protein 4	6726.71	-1.58644	0.0958608	1.33534e-62	6.41368e-61	13.4604	13.2466	13.4404	13.1368	13.3828	12.0376	11.8113	11.7036	11.8587	11.632
ENSG00000267534	S1PR2	19	sphingosine-1-phosphate receptor 2	637.455	-1.71118	0.103368	1.64986e-62	7.90596e-61	10.4687	10.0907	10.1855	10.2654	10.2391	9.26578	8.97005	9.0033	9.02168	8.86027
ENSG00000182400	TRAPPC6B	14	trafficking protein particle complex 6B	1576.96	1.44796	0.0877102	2.70371e-62	1.2926e-60	10.0206	10.1712	10.1533	10.0549	9.99439	11.4047	11.3551	11.2222	11.3061	11.3302
ENSG00000179776	CDH5	16	cadherin 5	2220.13	-2.17169	0.132024	2.76822e-62	1.32039e-60	11.8373	11.6872	12.1781	12.0085	11.8534	10.3084	9.69026	10.1497	9.80174	10.1612
ENSG00000148773	MKI67	10	marker of proliferation Ki-67	12677.1	-1.57523	0.0956127	3.3703e-62	1.60388e-60	14.3316	14.3576	14.2843	14.0664	14.1107	12.6214	12.6211	12.618	12.8081	12.7452
ENSG00000125743	SNRPD2	19	small nuclear ribonucleoprotein D2 polypeptide	4800.64	-1.23337	0.0749673	5.34703e-62	2.53292e-60	12.9013	12.7103	12.6189	12.8132	12.8182	11.5842	11.4795	11.6544	11.6508	11.6082
ENSG00000133119	RFC3	13	replication factor C subunit 3	3057.84	-1.06583	0.0644756	6.33677e-62	2.99492e-60	12.24	12.0363	12.1134	12.0297	12.0827	11.2141	11.1735	11.1586	11.0222	11.0113
ENSG00000065060	UHRF1BP1	6	UHRF1 binding protein 1	2962.74	1.03997	0.0631251	6.71006e-62	3.16412e-60	11.2651	11.1288	11.0101	10.9592	11.0867	12.1542	12.1235	12.0327	11.971	11.9646
ENSG00000198563	DDX39B	6	DExD-box helicase 39B	14399.7	-1.16343	0.0705053	7.50726e-62	3.532e-60	14.5037	14.267	14.0306	14.2695	14.4032	13.2608	13.0359	13.0918	13.1817	13.1725
ENSG00000113732	ATP6V0E1	5	ATPase H+ transporting V0 subunit e1	4548.74	-1.02482	0.0620232	7.97184e-62	3.74206e-60	12.6929	12.5685	12.6894	12.6047	12.6127	11.6959	11.5714	11.6196	11.7498	11.6817
ENSG00000166508	MCM7	7	minichromosome maintenance complex component 7	7868.05	-1.16402	0.0705472	8.48561e-62	3.97422e-60	13.7141	13.4784	13.2146	13.2725	13.5017	12.4471	12.2847	12.2856	12.1736	12.3441
ENSG00000261824	LINC00662	19	long intergenic non-protein coding RNA 662	529.478	2.28003	0.138787	8.66855e-62	4.05074e-60	8.57534	8.60668	8.53577	8.69774	8.73164	10.2153	10.2709	10.0834	10.108	9.95816
ENSG00000169231	THBS3	1	thrombospondin 3	329.993	2.63681	0.160893	8.74211e-62	4.07591e-60	8.14051	8.20012	8.28767	7.98475	8.30686	9.53851	9.738	9.79864	9.57674	9.60561
ENSG00000104635	SLC39A14	8	solute carrier family 39 member 14	4214.69	1.73857	0.106082	8.95557e-62	4.16605e-60	11.4307	10.9425	10.876	11.0105	11.1805	12.8136	12.8011	12.7296	12.6238	12.6086
ENSG00000122644	ARL4A	7	ADP ribosylation factor like GTPase 4A	251.673	2.60062	0.158947	2.29473e-61	1.06034e-59	8.1556	8.10142	8.00349	7.98475	8.04248	9.52419	9.33414	9.42766	9.27113	9.31591
ENSG00000141522	ARHGDIA	17	Rho GDP dissociation inhibitor alpha	2971.18	-1.51837	0.0926776	3.50131e-61	1.61068e-59	12.4731	12.0155	12.0296	12.2327	12.1465	10.9109	10.8609	10.7631	10.665	10.7544
ENSG00000197496	SLC2A10	20	solute carrier family 2 member 10	1739.3	1.26578	0.0774913	7.67303e-61	3.52194e-59	10.202	10.3125	10.418	10.2547	10.3174	11.4678	11.3478	11.5446	11.3327	11.3198
ENSG00000174371	EXO1	1	exonuclease 1	1926.6	-1.51002	0.0925541	9.80718e-61	4.49156e-59	11.8542	11.5986	11.5153	11.4504	11.5428	10.4461	10.3424	10.1356	9.98852	10.4564
ENSG00000151474	FRMD4A	10	FERM domain containing 4A	711.174	-1.48636	0.0908891	1.35318e-60	6.18372e-59	10.6413	10.2473	10.282	10.0097	10.4155	9.53375	9.15548	9.21187	8.89652	9.34615
ENSG00000255769	GOLGA2P10	15	GOLGA2 pseudogene 10	238.523	2.52233	0.154992	1.37206e-60	6.25619e-59	8.1096	8.11177	8.04712	7.99844	7.98226	9.44005	9.28218	9.31534	9.28713	9.26696
ENSG00000144824	PHLDB2	3	pleckstrin homology like domain family B member 2	4467.32	-1.13606	0.069611	1.41616e-60	6.44306e-59	12.7775	12.7622	12.6434	12.5846	12.4254	11.7397	11.5111	11.6756	11.5607	11.3292
ENSG00000230091	TMEM254-AS1	10	TMEM254 antisense RNA 1	630.558	-1.57868	0.0969136	1.64819e-60	7.48226e-59	10.2	10.2473	10.2487	10.1618	10.2194	9.06493	9.09333	9.02954	9.06359	9.17301
ENSG00000134910	STT3A	11	STT3 oligosaccharyltransferase complex catalytic subunit A	14785.7	1.40605	0.0863413	1.6682e-60	7.55655e-59	13.1124	13.0742	13.1752	12.8431	12.9052	14.3841	14.4532	14.3279	14.4772	14.3913
ENSG00000153395	LPCAT1	5	lysophosphatidylcholine acyltransferase 1	4927.99	-1.04953	0.0639618	2.05498e-60	9.26801e-59	12.6265	12.6387	12.9998	12.847	12.6099	11.5514	11.7495	11.9333	11.8068	11.7211
ENSG00000219891	ZSCAN12P1	6	zinc finger and SCAN domain containing 12 pseudogene 1	380.04	2.70454	0.167333	2.75247e-60	1.23599e-58	8.26852	8.11177	8.23095	8.41826	8.13896	10.1679	9.70429	9.61353	9.84069	9.67099
ENSG00000255874	PRECSIT	13	p53 regulated carcinoma associated Stat3 activating long intergenic non-protein coding transcript	289.176	4.71537	0.293415	4.13854e-60	1.85437e-58	7.49952	7.72744	7.53015	7.51922	7.70431	9.8168	9.62118	9.80537	9.47318	9.3882
ENSG00000165516	KLHDC2	14	kelch domain containing 2	1811.62	1.22963	0.0758293	7.4842e-60	3.33902e-58	10.4911	10.5318	10.297	10.3155	10.2095	11.5468	11.4932	11.3975	11.3869	11.4081
ENSG00000167996	FTH1	11	ferritin heavy chain 1	49676.4	1.23232	0.0760589	7.76734e-60	3.45789e-58	14.8396	14.7461	14.9576	14.7784	14.9846	15.9802	16.1412	15.9751	16.1434	16.2229
ENSG00000143457	GOLPH3L	1	golgi phosphoprotein 3 like	3439.22	1.40286	0.0867248	8.55811e-60	3.80175e-58	11.0698	11.0883	11.1912	10.8911	11.0248	12.5213	12.3015	12.2688	12.3329	12.3579
ENSG00000106052	TAX1BP1	7	Tax1 binding protein 1	8805.73	1.15983	0.0715704	9.15243e-60	4.05705e-58	12.6831	12.5036	12.279	12.3494	12.5367	13.7458	13.5722	13.6079	13.5221	13.5432
ENSG00000096384	HSP90AB1	6	heat shock protein 90 alpha family class B member 1	61363.7	-1.0871	0.0670946	1.03091e-59	4.56002e-58	16.5166	16.2911	16.2916	16.2978	16.3612	15.2806	15.2286	15.0934	15.3127	15.4074
ENSG00000165507	DEPP1	10	DEPP1 autophagy regulator	956.339	1.66695	0.103302	1.26582e-59	5.58716e-58	9.56213	9.32474	9.55715	9.28564	9.39672	10.811	10.8472	10.8644	10.608	10.5127
ENSG00000101294	HM13	20	histocompatibility minor 13	4716.9	1.00127	0.0619066	1.69728e-59	7.47563e-58	11.7669	11.6412	11.7277	11.7705	11.7161	12.7843	12.6802	12.563	12.6793	12.6787
ENSG00000127955	GNAI1	7	G protein subunit alpha i1	1919.63	-1.37183	0.0851016	2.74151e-59	1.20493e-57	11.6589	11.3858	11.5915	11.6198	11.5467	10.4311	10.4058	10.3613	10.3625	10.2076
ENSG00000136824	SMC2	9	structural maintenance of chromosomes 2	6182.11	-1.09199	0.067674	3.00555e-59	1.31539e-57	13.1956	13.0549	13.0887	13.1105	12.9582	12.0967	12.0874	11.9106	12.0119	12.0554
ENSG00000132182	NUP210	3	nucleoporin 210	2617.16	-1.04162	0.0646495	5.64831e-59	2.46679e-57	11.9705	11.8771	11.9601	11.8707	11.7325	10.9091	10.9269	11.0611	10.892	10.8723
ENSG00000107968	MAP3K8	10	mitogen-activated protein kinase kinase kinase 8	885.663	-1.26804	0.0788717	6.44944e-59	2.80483e-57	10.6848	10.4345	10.6347	10.4485	10.5412	9.61243	9.48981	9.6516	9.47676	9.54065
ENSG00000173638	SLC19A1	21	solute carrier family 19 member 1	726.864	-1.74406	0.108754	6.83751e-59	2.96736e-57	10.3867	9.97858	10.405	10.5787	10.6549	8.92137	8.8893	9.19966	9.29769	9.26242
ENSG00000143126	CELSR2	1	cadherin EGF LAG seven-pass G-type receptor 2	695.723	-1.44813	0.09012	7.44793e-59	3.22552e-57	10.2039	10.3019	10.3954	10.4391	10.1587	9.21234	9.1809	9.30081	9.29886	9.17787
ENSG00000171451	DSEL	18	dermatan sulfate epimerase like	657.439	-1.60717	0.100117	9.65574e-59	4.17293e-57	10.3556	10.2621	10.4226	10.2024	10.0735	9.32273	9.05858	9.21534	8.98355	8.95033
ENSG00000176619	LMNB2	19	lamin B2	3508.55	-1.88932	0.118393	1.04586e-58	4.5105e-57	12.5168	12.5766	12.6224	12.4597	12.2945	10.6743	10.8137	10.5152	10.8779	10.8865
ENSG00000170779	CDCA4	14	cell division cycle associated 4	2010.69	-1.49695	0.0935507	1.3232e-58	5.69471e-57	11.6384	11.6852	11.5197	11.6842	11.7461	10.264	10.2532	10.4762	10.3085	10.3571
ENSG00000108829	LRRC59	17	leucine rich repeat containing 59	7315.83	1.01802	0.0637443	1.51439e-58	6.50404e-57	12.5249	12.2578	12.2793	12.223	12.243	13.3613	13.3005	13.3766	13.1965	13.2422
ENSG00000065518	NDUFB4	3	NADH:ubiquinone oxidoreductase subunit B4	2410.77	-1.0966	0.0683231	1.57007e-58	6.72921e-57	11.8767	11.716	11.7394	11.7653	11.8455	10.9162	10.6296	10.7823	10.8708	10.7837
ENSG00000188883	KLRG2	7	killer cell lectin like receptor G2	320.869	-2.3794	0.149217	2.36697e-58	1.01237e-56	9.70541	9.46223	9.30804	9.50847	9.93806	8.38385	8.25279	8.14369	8.16935	8.28579
ENSG00000198860	TSEN15	1	tRNA splicing endonuclease subunit 15	1815.17	1.28555	0.0803833	2.51073e-58	1.07164e-56	10.3952	10.3125	10.282	10.2886	10.4348	11.4532	11.5647	11.4964	11.404	11.4032
ENSG00000123094	RASSF8	12	Ras association domain family member 8	7488.56	1.22151	0.0764669	3.09614e-58	1.31608e-56	12.3074	12.1878	12.291	12.2667	11.9722	13.5169	13.4471	13.2604	13.4005	13.3211
ENSG00000137804	NUSAP1	15	nucleolar and spindle associated protein 1	4137.89	-1.50644	0.0945274	3.22352e-58	1.36742e-56	12.8472	12.5947	12.7621	12.3982	12.5663	11.2198	11.087	11.2308	11.1948	11.3661
ENSG00000111348	ARHGDIB	12	Rho GDP dissociation inhibitor beta	1286.46	-2.14438	0.135327	5.27154e-58	2.23162e-56	11.0399	11.1486	11.8596	11.0367	10.6657	9.3059	9.25	9.7494	9.4546	9.37572
ENSG00000174437	ATP2A2	12	ATPase sarcoplasmic/endoplasmic reticulum Ca2+ transporting 2	23109	1.08964	0.0684641	1.10635e-57	4.65501e-56	13.9604	13.7952	13.7816	13.9576	13.8602	15.0042	14.968	15.0263	14.8841	14.8785
ENSG00000105880	DLX5	7	distal-less homeobox 5	872.816	-2.04359	0.129272	1.14631e-57	4.81334e-56	10.6924	10.578	10.8314	10.6742	10.6676	9.11159	9.09087	8.98065	9.23365	9.32028
ENSG00000171617	ENC1	5	ectodermal-neural cortex 1	3248.38	-1.25711	0.0795878	1.43938e-57	6.0317e-56	12.3032	12.2893	12.1966	12.1655	12.2466	11.106	11.1614	11.209	10.9952	10.8907
ENSG00000138078	PREPL	2	prolyl endopeptidase like	3428.29	1.02351	0.0644694	2.25663e-57	9.43727e-56	11.232	11.2865	11.345	11.3467	11.2385	12.2102	12.335	12.3106	12.3118	12.0427
ENSG00000146278	PNRC1	6	proline rich nuclear receptor coactivator 1	1968.66	1.25581	0.0792705	2.48036e-57	1.0352e-55	10.517	10.4083	10.5903	10.3011	10.4475	11.5718	11.6833	11.5915	11.4688	11.5034
ENSG00000119138	KLF9	9	Kruppel like factor 9	1049.53	1.5249	0.0965511	2.50824e-57	1.04473e-55	9.75316	9.64533	9.70409	9.41353	9.44524	10.9618	10.7938	10.8399	10.7514	10.7466
ENSG00000182199	SHMT2	12	serine hydroxymethyltransferase 2	13430.7	1.35792	0.0858	2.58326e-57	1.07382e-55	13.1402	12.9451	12.7505	12.7296	13.0262	14.2892	14.122	14.1413	14.3343	14.3824
ENSG00000138442	WDR12	2	WD repeat domain 12	2997.46	-1.07672	0.0679931	2.61566e-57	1.08511e-55	12.1417	12.1037	12.0863	11.994	12.0651	11.0552	11.1636	10.986	11.0792	11.1368
ENSG00000116260	QSOX1	1	quiescin sulfhydryl oxidase 1	5156.98	-1.46829	0.0929295	2.80069e-57	1.15954e-55	13.0519	12.5788	13.1207	13.2077	12.6275	11.4775	11.3307	11.8456	11.5539	11.3943
ENSG00000158828	PINK1	1	PTEN induced kinase 1	674.898	2.01021	0.127365	3.15309e-57	1.30284e-55	8.9339	8.97404	8.8625	9.05934	8.86734	10.2752	10.3658	10.5966	10.3797	10.228
ENSG00000025796	SEC63	6	SEC63 homolog, protein translocation regulator	9232.36	1.26415	0.0799477	3.58533e-57	1.47849e-55	12.6066	12.4268	12.587	12.3662	12.338	13.733	13.7034	13.6043	13.7589	13.6947
ENSG00000152137	HSPB8	12	heat shock protein family B (small) member 8	1157.21	-1.87844	0.119163	4.89247e-57	2.0095e-55	11.0555	10.5839	10.9952	11.2165	11.1665	9.59432	9.42284	9.50787	9.46444	9.49172
ENSG00000143575	HAX1	1	HCLS1 associated protein X-1	3063.27	1.10374	0.0698495	6.90795e-57	2.83171e-55	11.2106	10.9829	10.9699	11.1722	11.1486	12.1391	11.9848	12.1467	12.1718	12.1252
ENSG00000262117	BCAR4	16	breast cancer anti-estrogen resistance 4	161.748	-3.36156	0.213346	7.09089e-57	2.90096e-55	9.057	8.89579	8.98194	9.05934	9.1123	7.76102	7.58987	7.69968	7.63126	7.75652
ENSG00000131037	EPS8L1	19	EPS8 like 1	1413.03	-2.48804	0.159976	1.5702e-56	6.39857e-55	11.7617	10.93	11.4396	11.3347	11.3059	9.16294	9.3321	9.36109	9.38311	9.43297
ENSG00000104205	SGK3	8	serum/glucocorticoid regulated kinase family member 3	1227.31	2.15057	0.137965	2.27364e-56	9.24687e-55	9.30853	9.57201	9.17789	9.58684	9.36491	11.0552	11.4414	11.2349	11.1526	10.7262
ENSG00000100593	ISM2	14	isthmin 2	2615.17	-1.67899	0.107242	2.46929e-56	1.00229e-54	12.431	12.0976	12.2566	11.6394	11.6995	10.6785	10.6271	10.4914	10.289	10.4811
ENSG00000239306	RBM14	11	RNA binding motif protein 14	2734.12	-1.03677	0.0660011	2.6975e-56	1.09278e-54	12.0004	11.9203	12.034	11.861	11.8815	11.1368	10.8745	11.0205	10.9209	11.0048
ENSG00000262001	DLGAP1-AS2	18	DLGAP1 antisense RNA 2	194.191	5.04656	0.323962	3.06261e-56	1.23585e-54	7.34826	7.57699	7.43575	7.30569	7.48722	9.27158	9.39197	9.15329	9.21076	9.19235
ENSG00000162817	C1orf115	1	chromosome 1 open reading frame 115	700.835	-1.58254	0.101233	3.61282e-56	1.45504e-54	10.5193	10.2399	10.4473	10.3399	10.1379	9.18168	9.13667	9.37191	9.16569	8.97329
ENSG00000188612	SUMO2	17	small ubiquitin like modifier 2	6897.1	-1.13737	0.0725158	3.80425e-56	1.52916e-54	13.2433	13.1391	13.2467	13.3017	13.3091	12.1906	12.0347	11.9398	12.3265	12.2599
ENSG00000168672	LRATD2	8	LRAT domain containing 2	671.55	1.8331	0.117441	3.96308e-56	1.58992e-54	9.07047	9.04325	9.03911	8.88281	9.01991	10.3672	10.4915	10.1471	10.3552	10.3259
ENSG00000143369	ECM1	1	extracellular matrix protein 1	420.646	-2.32619	0.149019	5.4385e-56	2.16504e-54	9.82501	9.76294	10.2665	9.90108	9.51283	8.54072	8.38063	8.82142	8.32487	8.12964
ENSG00000101003	GINS1	20	GINS complex subunit 1	1960.86	-1.04021	0.0663031	5.76018e-56	2.28871e-54	11.5565	11.5111	11.4869	11.5227	11.4063	10.668	10.5521	10.526	10.5535	10.5916
ENSG00000070814	TCOF1	5	treacle ribosome biogenesis factor 1	6262.79	-1.24132	0.0793731	5.95304e-56	2.3608e-54	13.3397	13.0708	13.1211	13.0776	13.1054	12.0335	12.1099	11.9895	11.7518	11.8585
ENSG00000130766	SESN2	1	sestrin 2	3556.5	1.12536	0.071725	1.23732e-55	4.88812e-54	11.2404	11.0582	11.3159	11.3782	11.3846	12.1803	12.2755	12.3968	12.3406	12.4201
ENSG00000198142	SOWAHC	2	sosondowah ankyrin repeat domain family member C	1641.85	1.03222	0.0660485	1.37719e-55	5.41999e-54	10.3539	10.441	10.3164	10.3599	10.3673	11.2441	11.2674	11.2333	11.2858	11.2869
ENSG00000128335	APOL2	22	apolipoprotein L2	914.009	1.37793	0.0886362	1.72882e-55	6.79094e-54	9.66598	9.64533	9.6412	9.33661	9.33703	10.8319	10.615	10.7608	10.4866	10.3301
ENSG00000197279	ZNF165	6	zinc finger protein 165	1517.87	1.50437	0.0969102	3.27732e-55	1.28249e-53	10.0556	9.81692	9.99831	10.1153	10.0485	11.2384	11.3561	11.2807	11.2657	11.288
ENSG00000203760	CENPW	6	centromere protein W	970.342	-1.66368	0.107396	3.39874e-55	1.3275e-53	10.9255	10.7057	10.6162	10.6869	10.8197	9.50486	9.33414	9.56506	9.38749	9.40056
ENSG00000182957	SPATA13	13	spermatogenesis associated 13	145.521	-5.72682	0.369895	3.41358e-55	1.33078e-53	9.01105	8.79598	9.12848	9.049	8.97728	7.28793	7.34696	7.28825	7.26233	7.3564
ENSG00000091409	ITGA6	2	integrin subunit alpha 6	14238.1	-1.28076	0.0825533	4.02379e-55	1.56279e-53	14.363	14.3769	14.4069	14.1981	14.2444	13.1686	12.9868	12.9118	13.1113	13.1022
ENSG00000155189	AGPAT5	8	1-acylglycerol-3-phosphate O-acyltransferase 5	1585.87	-1.18426	0.076273	5.11406e-55	1.98251e-53	11.4989	11.3673	11.2206	11.1113	11.08	10.3854	10.2353	10.2146	10.2128	10.1277
ENSG00000187231	SESTD1	2	SEC14 and spectrin domain containing 1	1909.08	-1.0642	0.0684838	6.45131e-55	2.49623e-53	11.533	11.4558	11.4361	11.4308	11.492	10.4924	10.5822	10.4531	10.5145	10.6106
ENSG00000165891	E2F7	12	E2F transcription factor 7	1666.6	-1.54484	0.100086	8.67479e-55	3.35031e-53	11.5666	11.4024	11.4702	11.41	11.23	9.97422	10.1602	10.0349	10.1666	10.0909
ENSG00000164742	ADCY1	7	adenylate cyclase 1	326.076	-2.01499	0.130528	9.61864e-55	3.70792e-53	9.64148	9.44249	9.65036	9.65107	9.44524	8.41941	8.31156	8.53483	8.38597	8.31629
ENSG00000136643	RPS6KC1	1	ribosomal protein S6 kinase C1	1220.46	1.13973	0.0735645	9.78784e-55	3.76614e-53	10.0513	9.9283	9.98737	9.92296	9.9441	11.0076	10.9648	10.9416	10.8141	10.836
ENSG00000272168	CASC15	6	cancer susceptibility 15	267.143	2.25541	0.146588	1.59846e-54	6.13908e-53	8.21837	8.20012	8.11102	8.1707	8.2501	9.44005	9.49885	9.17847	9.47676	9.39233
ENSG00000110108	TMEM109	11	transmembrane protein 109	1510.51	-1.27155	0.0825272	2.04451e-54	7.83768e-53	11.3304	11.1961	11.2651	11.1789	11.1357	10.1618	10.0486	10.0816	10.2134	10.1682
ENSG00000268964	ERVV-2	19	endogenous retrovirus group V member 2, envelope	466.44	-2.62978	0.172209	2.57115e-54	9.83834e-53	9.95843	9.71493	10.3698	10.0425	9.99729	8.07675	8.38951	8.5468	8.42006	8.47427
ENSG00000177951	BET1L	11	Bet1 golgi vesicular membrane trafficking protein like	2691.18	1.31279	0.0853293	2.6286e-54	1.00331e-52	10.7681	10.6143	10.8257	10.8787	10.9108	11.7783	11.9615	12.1737	11.9841	12.0766
ENSG00000159259	CHAF1B	21	chromatin assembly factor 1 subunit B	1015.42	-1.65345	0.107632	2.63173e-54	1.00331e-52	11.0624	10.727	10.7754	10.6837	10.7669	9.46033	9.54319	9.40683	9.47829	9.56265
ENSG00000120594	PLXDC2	10	plexin domain containing 2	859.243	-2.18873	0.14312	3.01126e-54	1.14589e-52	10.2896	10.5984	10.7833	10.9978	10.6944	8.61162	9.17631	8.87454	9.41452	9.16323
ENSG00000112242	E2F3	6	E2F transcription factor 3	1578.09	-1.15661	0.0751376	3.70618e-54	1.40773e-52	11.3746	11.2187	11.2489	11.2121	11.1742	10.4211	10.3046	10.2655	10.1119	10.1421
ENSG00000134602	STK26	X	serine/threonine kinase 26	5060.47	-1.04672	0.0679532	3.71364e-54	1.40798e-52	12.8127	12.7766	12.8454	12.7594	12.7529	11.7144	11.9016	11.7436	11.8562	11.74
ENSG00000113811	SELENOK	3	selenoprotein K	2786.27	1.53911	0.100746	5.92315e-54	2.24159e-52	10.9096	10.6356	10.5089	10.7088	10.7276	12.2445	12.0757	12.2326	11.9329	12.0159
ENSG00000176018	LYSMD3	5	LysM domain containing 3	2681.04	1.15617	0.0757465	6.17168e-54	2.33138e-52	11.1369	10.8278	10.8417	10.8952	10.7362	12.0343	11.9233	11.8975	11.9606	11.941
ENSG00000116990	MYCL	1	MYCL proto-oncogene, bHLH transcription factor	485.787	2.08158	0.136385	6.33499e-54	2.38872e-52	8.80293	8.69323	8.85359	8.48661	8.33947	10.0904	9.91264	10.2574	9.98817	9.72373
ENSG00000162929	KIAA1841	2	KIAA1841	449.96	2.48472	0.163239	8.03504e-54	3.02424e-52	8.43653	8.18118	8.40081	8.46147	8.6696	9.94625	10.0005	9.92539	9.97222	10.0117
ENSG00000144724	PTPRG	3	protein tyrosine phosphatase receptor type G	2209.36	1.06954	0.0697552	1.36151e-53	5.10592e-52	10.7424	10.8774	10.7211	10.5581	10.6161	11.6814	11.8298	11.7453	11.6043	11.4345
ENSG00000234964	FABP5P7	11	fatty acid binding protein 5 pseudogene 7	181.16	-3.15476	0.207484	1.62747e-53	6.09226e-52	9.11004	9.17949	8.9093	9.02277	9.30855	7.8526	7.66755	7.67623	7.76892	7.86319
ENSG00000138835	RGS3	9	regulator of G protein signaling 3	465.247	2.35266	0.154958	1.9642e-53	7.3395e-52	8.50986	8.27245	8.39086	8.64846	8.70103	9.82838	9.92988	10.0062	9.99239	10.1823
ENSG00000109576	AADAT	4	aminoadipate aminotransferase	321.029	-2.98074	0.196512	2.32618e-53	8.67646e-52	9.62244	9.64533	9.79142	9.6378	9.5614	8.34707	8.03286	8.05651	8.01298	7.87957
ENSG00000179403	VWA1	1	von Willebrand factor A domain containing 1	1599.51	-1.36321	0.0894365	2.63587e-53	9.79626e-52	10.9054	11.2793	11.4572	11.3889	11.4879	9.80902	9.90193	10.2703	10.3172	10.3816
ENSG00000115392	FANCL	2	FA complementation group L	1376.2	-1.24305	0.0812523	4.13396e-53	1.53364e-51	11.0485	11.0749	11.0634	11.1654	11.12	10.0252	10.1399	10.0687	9.98499	10.0091
ENSG00000135829	DHX9	1	DExH-box helicase 9	14930.9	-1.10844	0.0727715	4.28804e-53	1.58796e-51	14.4936	14.3026	14.3678	14.2678	14.2334	13.3459	13.2279	13.0654	13.2809	13.2792
ENSG00000062038	CDH3	16	cadherin 3	1081.25	2.0394	0.134826	6.00961e-53	2.22152e-51	9.06823	9.63674	8.99098	9.55177	9.49625	10.7443	11.2278	10.8474	10.9288	10.9664
ENSG00000106799	TGFBR1	9	transforming growth factor beta receptor 1	2164.99	1.17592	0.0774199	7.61171e-53	2.80374e-51	10.5771	10.7635	10.5063	10.5389	10.7014	11.6751	11.7968	11.6317	11.6712	11.5585
ENSG00000178999	AURKB	17	aurora kinase B	1426.68	-1.04145	0.0685982	8.66216e-53	3.185e-51	11.2043	11.0801	11.0416	11.0042	11.0921	10.2413	10.1879	10.1365	10.1463	10.268
ENSG00000035862	TIMP2	17	TIMP metallopeptidase inhibitor 2	2484.68	-1.58685	0.10506	1.23074e-52	4.51729e-51	12.0065	11.7809	12.1291	12.0537	11.8101	10.3593	10.6167	10.5233	10.576	10.5634
ENSG00000073849	ST6GAL1	3	ST6 beta-galactoside alpha-2,6-sialyltransferase 1	2761.67	-2.37908	0.158761	1.32418e-52	4.85164e-51	12.1719	12.1427	12.3047	12.4163	12.2021	10.1769	10.0376	9.6541	10.2577	10.5437
ENSG00000073578	SDHA	5	succinate dehydrogenase complex flavoprotein subunit A	3222.14	-1.08482	0.0714924	1.41155e-52	5.16264e-51	12.2171	12.2718	12.2611	11.9638	12.1619	11.2299	11.2964	11.074	11.05	11.2065
ENSG00000075539	FRYL	4	FRY like transcription coactivator	3711.44	-1.46719	0.0971598	1.65373e-52	6.03773e-51	12.6316	12.5922	12.2879	12.3234	12.5391	11.2666	10.9931	11.0671	11.1957	11.0022
ENSG00000114023	FAM162A	3	family with sequence similarity 162 member A	732.579	-1.47256	0.0974863	1.9052e-52	6.94359e-51	10.2923	10.4475	10.7573	10.1777	10.0926	9.24229	9.32596	9.45107	9.19696	9.07702
ENSG00000164096	C4orf3	4	chromosome 4 open reading frame 3	2623.73	-1.0821	0.0715673	2.48454e-52	9.02323e-51	11.9	11.8453	11.8107	11.9036	12.0369	10.9908	10.8609	10.8978	10.9327	10.868
ENSG00000168496	FEN1	11	flap structure-specific endonuclease 1	3395.83	-1.2658	0.083781	2.48981e-52	9.02656e-51	12.4687	12.2441	12.1437	12.3414	12.3089	11.2184	11.0653	11.2267	11.0551	11.0548
ENSG00000122042	UBL3	13	ubiquitin like 3	2477.55	1.03556	0.0684222	2.85857e-52	1.03453e-50	10.8743	10.9323	10.7425	10.8522	10.9439	11.8636	11.9102	11.7528	11.7675	11.7368
ENSG00000141429	GALNT1	18	polypeptide N-acetylgalactosaminyltransferase 1	1697.99	-1.19714	0.0792796	3.32567e-52	1.20148e-50	11.3162	11.3791	11.4139	11.3073	11.3503	10.3327	10.2842	10.2213	10.3391	10.3997
ENSG00000115738	ID2	2	inhibitor of DNA binding 2	365.13	-1.99155	0.132584	4.00775e-52	1.44286e-50	9.53253	9.4021	9.61083	9.89001	9.91056	8.35947	8.39831	8.33414	8.66932	8.59703
ENSG00000215895	HSPA5P1	1	HSPA5 pseudogene 1	335.274	3.53522	0.237188	4.61158e-52	1.65737e-50	7.81231	8.01406	7.78516	7.94232	8.0711	9.85126	9.65052	9.91094	9.53332	9.71725
ENSG00000187569	DPPA3	12	developmental pluripotency associated 3	535.381	-1.78755	0.119109	5.64947e-52	2.02686e-50	10.1735	10.1315	10.1032	9.80997	10.1141	8.86699	8.82131	8.88355	8.82764	8.80292
ENSG00000171467	ZNF318	6	zinc finger protein 318	2217.64	1.04821	0.0696906	5.95072e-52	2.13124e-50	10.7284	10.7558	10.7389	10.6223	10.7584	11.7397	11.6929	11.6301	11.6688	11.5901
ENSG00000225489		9	novel transcript	479.722	1.8998	0.126794	6.33493e-52	2.26493e-50	8.60182	8.7514	8.87024	8.76479	8.54361	9.9249	9.99426	10.0575	9.89526	9.94995
ENSG00000142208	AKT1	14	AKT serine/threonine kinase 1	2468.48	-1.28759	0.0858875	1.08568e-51	3.87494e-50	11.9874	11.7649	11.7558	11.9534	11.9114	10.689	10.529	10.834	10.7528	10.7293
ENSG00000119333	DYNC2I2	9	dynein 2 intermediate chain 2	2102.46	-1.39923	0.0934794	1.26985e-51	4.52447e-50	11.5253	11.722	11.6877	11.7276	11.7714	10.1588	10.3296	10.6772	10.5075	10.5365
ENSG00000115112	TFCP2L1	2	transcription factor CP2 like 1	4887.18	1.68788	0.113343	1.2844e-51	4.56846e-50	11.8475	11.2309	10.9603	11.1078	11.3955	13.0653	12.8951	12.8078	12.8557	12.9021
ENSG00000145354	CISD2	4	CDGSH iron sulfur domain 2	1769.01	1.23401	0.0825294	3.20452e-51	1.1359e-49	10.5301	10.2785	10.2727	10.2823	10.3448	11.4859	11.4008	11.511	11.3555	11.3229
ENSG00000145386	CCNA2	4	cyclin A2	4496.57	-1.16651	0.0779015	3.30464e-51	1.16939e-49	12.7631	12.766	12.6956	12.4688	12.6001	11.5559	11.664	11.4307	11.5527	11.5779
ENSG00000160007	ARHGAP35	19	Rho GTPase activating protein 35	1769.48	1.61588	0.108707	3.85254e-51	1.35863e-49	10.1695	10.0184	10.1604	10.1082	10.0735	11.324	11.5202	11.3814	11.5734	11.7485
ENSG00000117724	CENPF	1	centromere protein F	5643.62	-1.69365	0.114216	4.11752e-51	1.44961e-49	13.0951	13.1663	13.0322	13.2527	13.0157	11.5639	11.4203	11.1698	11.5068	11.8279
ENSG00000124216	SNAI1	20	snail family transcriptional repressor 1	409.449	-2.35606	0.159268	4.4139e-51	1.55131e-49	9.85024	9.70402	9.95893	9.98918	9.75048	8.22819	8.37168	8.35562	8.56264	8.54139
ENSG00000151135	TMEM263	12	transmembrane protein 263	1830.08	1.15705	0.0774302	4.92074e-51	1.72651e-49	10.3176	10.4682	10.5881	10.4088	10.3358	11.4954	11.4769	11.5076	11.3676	11.3529
ENSG00000261150	EPPK1	8	epiplakin 1	692.038	-1.33941	0.0899393	6.24088e-51	2.186e-49	9.92566	10.2621	10.4261	10.3175	10.3828	8.98076	9.20359	9.40233	9.371	9.40056
ENSG00000153048	CARHSP1	16	calcium regulated heat stable protein 1	3799.77	-1.00254	0.0675077	7.6126e-51	2.66197e-49	12.0563	12.4039	12.279	12.5292	12.5802	11.106	11.3876	11.4821	11.6152	11.5353
ENSG00000168495	POLR3D	8	RNA polymerase III subunit D	1881.71	1.1058	0.0743268	9.79899e-51	3.41979e-49	10.5861	10.3833	10.3904	10.4999	10.5569	11.5537	11.4715	11.2201	11.5203	11.5371
ENSG00000198830	HMGN2	1	high mobility group nucleosomal binding domain 2	10426.2	-1.10834	0.0751096	9.81282e-51	3.41979e-49	13.3634	13.8572	13.8092	13.9796	14.048	12.3774	12.5841	12.8931	12.8766	12.8557
ENSG00000175305	CCNE2	8	cyclin E2	539.465	-2.83565	0.193263	1.02552e-50	3.56794e-49	10.5294	10.3037	9.54207	10.1526	10.4004	8.39583	8.50275	8.34493	8.20098	8.47427
ENSG00000254858	MPV17L2	19	MPV17 mitochondrial inner membrane protein like 2	542.751	1.53555	0.103422	1.11207e-50	3.86259e-49	8.98983	8.92077	8.96058	8.97415	9.01991	10.0418	9.90863	10.1285	10.0953	9.99588
ENSG00000269526	ERVV-1	19	endogenous retrovirus group V member 1, envelope	318.991	-2.16104	0.146022	1.52718e-50	5.28666e-49	9.64002	9.12586	9.79032	9.62102	9.56933	8.44248	8.16863	8.41086	8.25434	8.35562
ENSG00000097046	CDC7	1	cell division cycle 7	693.723	-1.6749	0.113112	1.58265e-50	5.46951e-49	10.4639	10.5544	10.2053	10.1663	10.3081	9.37197	9.16013	8.99511	9.08577	8.96759
ENSG00000031691	CENPQ	6	centromere protein Q	857.343	-1.16427	0.0783472	1.61308e-50	5.5654e-49	10.5734	10.4378	10.4261	10.4671	10.5194	9.63915	9.57083	9.53949	9.53821	9.59144
ENSG00000065809	FAM107B	10	family with sequence similarity 107 member B	2370.41	1.81444	0.123099	1.64462e-50	5.66478e-49	10.36	9.97408	10.2183	10.1754	10.8502	11.9026	11.8655	11.6199	12.0402	12.2179
ENSG00000163393	SLC22A15	1	solute carrier family 22 member 15	333.016	2.77035	0.188357	1.81417e-50	6.2384e-49	8.13543	8.38004	8.26536	7.88208	8.02781	9.87376	9.79434	9.85592	9.50858	9.2487
ENSG00000151835	SACS	13	sacsin molecular chaperone	872.749	-1.24224	0.0839674	2.19165e-50	7.52394e-49	10.6562	10.5795	10.4927	10.4541	10.4433	9.72048	9.5397	9.54762	9.54017	9.40873
ENSG00000119328	ABITRAM	9	actin binding transcription modulator	1755.57	1.10768	0.0748047	2.29433e-50	7.86341e-49	10.323	10.3749	10.4762	10.4391	10.396	11.374	11.4322	11.3212	11.3994	11.3426
ENSG00000087266	SH3BP2	4	SH3 domain binding protein 2	1227.06	2.15169	0.146705	2.3529e-50	8.05082e-49	9.59713	9.15912	9.233	9.73125	9.24465	10.8983	10.796	11.0722	11.4817	11.3354
ENSG00000105443	CYTH2	19	cytohesin 2	3454.56	1.29524	0.0876147	2.72708e-50	9.31574e-49	11.1429	11.0645	11.0898	11.1007	11.2337	12.5756	12.132	12.3986	12.2958	12.2484
ENSG00000013573	DDX11	12	DEAD/H-box helicase 11	1556.99	-1.19419	0.0807399	3.10173e-50	1.05781e-48	11.3622	11.0842	11.0621	11.2467	11.4234	10.1527	10.0606	10.1619	10.2313	10.4234
ENSG00000072849	DERL2	17	derlin 2	2346.91	1.11625	0.0755419	4.96338e-50	1.68992e-48	10.7324	10.6482	10.6569	10.8137	10.9154	11.7616	11.7213	11.7573	11.7548	11.7974
ENSG00000183696	UPP1	7	uridine phosphorylase 1	3353.47	1.31855	0.0894225	5.09006e-50	1.7302e-48	10.8918	11.1097	10.9162	11.0745	11.3846	12.2904	12.178	12.2941	12.2853	12.4332
ENSG00000168769	TET2	4	tet methylcytosine dioxygenase 2	3567.64	-1.3308	0.0903846	6.26395e-50	2.12574e-48	12.4064	12.1893	12.5536	12.4495	12.3283	11.1444	11.073	11.037	11.2102	11.2697
ENSG00000116717	GADD45A	1	growth arrest and DNA damage inducible alpha	1480.52	1.40247	0.0951913	6.36154e-50	2.15532e-48	9.77313	10.0097	10.2428	9.9814	10.169	11.1322	11.2352	11.3081	11.1987	11.2588
ENSG00000162694	EXTL2	1	exostosin like glycosyltransferase 2	1742.29	-1.32106	0.089763	7.88152e-50	2.66594e-48	11.4071	11.3941	11.4952	11.4743	11.3266	10.3514	10.4226	10.1791	10.2336	10.1753
ENSG00000162576	MXRA8	1	matrix remodeling associated 8	3250.64	-1.15099	0.0782356	1.06624e-49	3.60068e-48	12.1856	12.092	12.2669	12.3399	12.1549	10.9874	10.9875	11.2636	11.1807	11.2848
ENSG00000074266	EED	11	embryonic ectoderm development	1652.82	-1.25224	0.0850641	1.07886e-49	3.63738e-48	11.4942	11.2383	11.341	11.2888	11.285	10.5232	10.1365	10.3552	10.1122	10.1057
ENSG00000163902	RPN1	3	ribophorin I	17669.2	1.35798	0.0925723	1.1576e-49	3.89649e-48	13.1591	13.2367	13.5043	13.3193	13.2784	14.4489	14.6519	14.5055	14.8173	14.796
ENSG00000171402	XAGE3	X	X antigen family member 3	1416	-1.41128	0.0962239	1.2014e-49	4.03083e-48	11.5242	10.9906	10.9863	11.0305	11.2791	10.2527	9.85822	10.0158	9.83204	9.87663
ENSG00000128165	ADM2	22	adrenomedullin 2	934.343	3.12593	0.217197	1.55981e-49	5.22486e-48	8.62771	8.28975	8.5589	9.05934	8.81908	10.7994	10.945	11.0966	10.8659	10.8078
ENSG00000154640	BTG3	21	BTG anti-proliferation factor 3	973.878	-1.22211	0.082977	1.58672e-49	5.30641e-48	10.7	10.6071	10.6052	10.6355	10.7259	9.72463	9.68398	9.71876	9.59373	9.67435
ENSG00000239704	CDRT4	17	CMT1A duplicated region transcript 4	914.161	2.05482	0.141341	1.92511e-49	6.42769e-48	9.25537	9.02059	9.06865	9.3977	9.08982	10.8052	10.7302	10.3918	10.7427	11.0332
ENSG00000176208	ATAD5	17	ATPase family AAA domain containing 5	1147.67	-1.37956	0.0941402	2.02828e-49	6.76126e-48	10.8749	10.8104	11.0083	10.9927	10.7935	9.79728	9.81739	9.73181	9.73823	9.77452
ENSG00000114019	AMOTL2	3	angiomotin like 2	10051.4	-1.02933	0.0693229	2.79146e-49	9.29037e-48	13.5644	13.6874	14.0596	13.7201	13.6366	12.4942	12.6422	13.0481	12.6445	12.8593
ENSG00000135930	EIF4E2	2	eukaryotic translation initiation factor 4E family member 2	3245.19	-1.13066	0.0773867	3.00693e-49	9.99141e-48	12.321	12.1057	12.0859	12.1244	12.3648	11.2582	11.0006	11.1167	11.2327	11.1308
ENSG00000102081	FMR1	X	FMRP translational regulator 1	3270.17	-1.06347	0.0727289	3.96317e-49	1.31477e-47	12.2339	12.1198	12.3127	12.1661	12.1206	11.4085	11.1784	11.1939	11.1717	11.0636
ENSG00000187514	PTMA	2	prothymosin alpha	29642.1	-1.22872	0.0840856	6.0588e-49	2.00677e-47	15.3172	15.3687	15.2563	15.3179	15.4785	14.1066	13.9603	13.8752	14.3576	14.332
ENSG00000270504		6	novel transcript, antisense to PXDC1	221.912	-2.24999	0.154795	7.56907e-49	2.50299e-47	9.08158	9.12164	9.35278	9.35318	9.1828	7.97216	8.0824	8.19899	8.11581	8.0926
ENSG00000138073	PREB	2	prolactin regulatory element binding	2420.72	1.54374	0.106447	1.04845e-48	3.46156e-47	10.7997	10.2306	10.5198	10.5633	10.5032	11.9725	11.8652	11.9914	11.734	11.9892
ENSG00000169193	CCDC126	7	coiled-coil domain containing 126	1095.36	1.23275	0.0847717	1.42473e-48	4.67407e-47	9.86516	9.91192	9.714	9.65437	9.85066	10.8186	10.8886	10.7529	10.7746	10.773
ENSG00000121152	NCAPH	2	non-SMC condensin I complex subunit H	1997.32	-1.77818	0.12338	1.68909e-48	5.51511e-47	11.7675	11.6236	11.7068	11.6296	11.8061	9.94978	10.202	9.92025	10.385	10.2854
ENSG00000112033	PPARD	6	peroxisome proliferator activated receptor delta	2091.91	-1.14012	0.0786423	2.59005e-48	8.41706e-47	11.733	11.4818	11.6466	11.6032	11.5928	10.5556	10.4207	10.6105	10.6549	10.7293
ENSG00000186205	MTARC1	1	mitochondrial amidoxime reducing component 1	775.985	-1.59939	0.110854	2.87359e-48	9.32386e-47	10.3337	10.3681	10.607	10.655	10.3289	9.05812	9.30529	9.22052	9.53528	9.15338
ENSG00000105971	CAV2	7	caveolin 2	462.554	-1.95363	0.135544	3.01689e-48	9.7735e-47	10.1695	9.66799	10.1032	9.78323	9.8762	8.85902	8.56478	8.86774	8.56264	8.39354
ENSG00000136026	CKAP4	12	cytoskeleton associated protein 4	1597.83	1.92228	0.133647	3.39214e-48	1.09549e-46	9.60761	9.95138	9.85269	9.65107	10.0088	11.6118	11.3599	11.4995	11.3753	11.3426
ENSG00000116406	EDEM3	1	ER degradation enhancing alpha-mannosidase like protein 3	3789.41	1.59038	0.110454	3.60167e-48	1.16134e-46	11.5091	10.9493	10.8596	11.0117	10.894	12.7454	12.5767	12.5741	12.2196	12.5168
ENSG00000211448	DIO2	14	iodothyronine deiodinase 2	253.303	-5.18622	0.372194	3.8642e-48	1.24406e-46	9.20602	9.36749	9.57141	10.0696	9.06694	7.44751	7.4385	7.30728	7.84654	7.31038
ENSG00000142166	IFNAR1	21	interferon alpha and beta receptor subunit 1	1168.08	2.37094	0.166229	4.80093e-48	1.53845e-46	9.34344	9.43917	9.17269	9.05934	9.07269	10.6206	11.515	10.9674	11.0413	11.2751
ENSG00000273771		15	novel transcript	196.148	4.93141	0.34595	4.97891e-48	1.59302e-46	7.57045	7.55508	7.4419	7.25186	7.37184	9.32829	9.30738	9.28612	9.32601	8.99584
ENSG00000107249	GLIS3	9	GLIS family zinc finger 3	327.273	1.92002	0.133232	5.04826e-48	1.61272e-46	8.55165	8.52697	8.48802	8.28706	8.29576	9.66102	9.60293	9.77824	9.35599	9.34187
ENSG00000068615	REEP1	2	receptor accessory protein 1	2000	-2.47845	0.174068	5.38337e-48	1.71448e-46	11.8518	11.5004	11.6292	11.967	12.1166	10.1405	9.72889	9.52033	9.31395	9.81748
ENSG00000204580	DDR1	6	discoidin domain receptor tyrosine kinase 1	2883.8	-1.28714	0.0894155	6.2779e-48	1.9963e-46	12.3038	12.0337	12.0536	11.8301	12.1759	11.1106	10.7657	11.0885	10.7334	10.7776
ENSG00000213024	NUP62	19	nucleoporin 62	4962.44	-1.3895	0.0968118	9.98127e-48	3.16905e-46	13.0455	12.8933	12.9014	12.7724	12.6805	11.5718	11.48	11.4164	11.5193	11.6979
ENSG00000136003	ISCU	12	iron-sulfur cluster assembly enzyme	2849.42	1.10958	0.0769842	1.07295e-47	3.40141e-46	10.9777	10.8522	11.1141	11.008	11.036	11.8497	12.0015	12.0238	12.0609	12.1501
ENSG00000135046	ANXA1	9	annexin A1	4423.34	-1.15556	0.0804141	1.29907e-47	4.11192e-46	12.7528	12.5287	12.9056	12.5151	12.3943	11.8234	11.4377	11.8918	11.3811	11.0933
ENSG00000196604	POTEF	2	POTE ankyrin domain family member F	634.515	1.49915	0.104285	1.34811e-47	4.26065e-46	9.17343	9.2693	9.14723	9.06448	8.96484	10.2124	10.2214	10.3575	10.1821	10.0429
ENSG00000064652	SNX24	5	sorting nexin 24	2929.4	1.00683	0.0699971	1.57226e-47	4.96149e-46	11.2706	10.9707	11.1163	11.0685	11.0582	12.0497	12.0159	12.0647	12.0157	11.978
ENSG00000233822	H2BC15	6	H2B clustered histone 15	508.938	1.94627	0.13652	2.28621e-47	7.19252e-46	8.75214	8.79598	8.77397	8.551	8.79781	10.0808	10.1433	9.95485	10.0904	9.91377
ENSG00000135476	ESPL1	12	extra spindle pole bodies like 1, separase	1716.38	-1.64557	0.115426	2.53375e-47	7.95922e-46	11.6227	11.8239	10.9872	11.1688	11.6576	10.0152	10.4374	9.82427	9.95138	9.9278
ENSG00000006377	DLX6	7	distal-less homeobox 6	971.839	-1.36393	0.095477	3.89611e-47	1.22202e-45	10.6096	10.6085	10.6637	10.7517	10.7886	9.63473	9.62447	9.41729	9.62341	9.72373
ENSG00000165905	LARGE2	11	LARGE xylosyl- and glucuronyltransferase 2	1514.1	-2.22273	0.157415	4.59854e-47	1.44016e-45	11.4369	11.4708	11.576	11.2658	11.3458	9.76948	9.50246	9.24106	9.70448	9.67099
ENSG00000205488	CALML3-AS1	10	CALML3 antisense RNA 1	171.052	-3.80048	0.268844	4.71514e-47	1.47444e-45	9.21803	8.56086	8.97384	9.13922	9.4234	7.48875	7.3672	7.59075	7.67579	7.84645
ENSG00000168679	SLC16A4	1	solute carrier family 16 member 4	1669.32	1.17338	0.0820672	4.74591e-47	1.48183e-45	10.1199	10.3231	10.1959	10.4259	10.4305	11.2694	11.4087	11.037	11.4378	11.446
ENSG00000081760	AACS	12	acetoacetyl-CoA synthetase	956.71	1.57484	0.110539	4.88793e-47	1.52387e-45	9.53253	9.58401	9.32053	9.50479	9.44957	10.625	10.666	10.7761	10.7771	10.7278
ENSG00000198554	WDHD1	14	WD repeat and HMG-box DNA binding protein 1	2240.51	-1.201	0.0841087	5.02329e-47	1.56372e-45	11.7636	11.796	11.6794	11.6329	11.7238	10.9251	10.6746	10.5499	10.5189	10.5437
ENSG00000188211	NCR3LG1	11	natural killer cell cytotoxicity receptor 3 ligand 1	119.551	4.51227	0.31726	7.58193e-47	2.35313e-45	7.43096	7.39703	7.44796	7.45979	7.26666	8.8749	8.83341	8.97858	8.75288	8.60476
ENSG00000152700	SAR1B	5	secretion associated Ras related GTPase 1B	2842.61	1.09197	0.0765402	7.62457e-47	2.36282e-45	11.0709	10.938	10.8737	11.0889	11.0623	12.1647	12.0104	11.9756	11.9317	11.962
ENSG00000160439	RDH13	19	retinol dehydrogenase 13	1132.56	-1.51522	0.106689	1.13256e-46	3.49927e-45	11.0667	10.9895	10.7548	11.0769	10.6439	9.7452	9.68398	9.64909	9.63666	9.67099
ENSG00000174469	CNTNAP2	7	contactin associated protein 2	1035.67	-1.78798	0.126361	1.74716e-46	5.38213e-45	10.7244	10.8449	10.3168	11.0004	11.2613	9.6303	9.39587	9.06502	9.53185	9.48403
ENSG00000184117	NIPSNAP1	22	nipsnap homolog 1	993.158	1.81977	0.12894	1.78443e-46	5.48062e-45	9.09698	9.5198	9.58042	9.45994	9.24465	10.7839	10.8547	10.78	10.8558	10.7776
ENSG00000105329	TGFB1	19	transforming growth factor beta 1	341.954	-2.6403	0.187311	1.89927e-46	5.82471e-45	9.84146	9.15912	9.91086	9.83042	9.57328	8.57164	7.9871	8.25132	8.16935	8.01364
ENSG00000101928	MOSPD1	X	motile sperm domain containing 1	996.622	1.17919	0.0831402	2.43111e-46	7.44472e-45	9.81479	9.78117	9.74674	9.58684	9.6794	10.8506	10.6769	10.6036	10.6018	10.6209
ENSG00000230989	HSBP1	16	heat shock factor binding protein 1	3368.17	-1.01458	0.0713233	2.53629e-46	7.75535e-45	12.2858	12.1859	12.1105	12.237	12.2669	11.3623	11.2146	11.325	11.2817	11.1779
ENSG00000108433	GOSR2	17	golgi SNAP receptor complex member 2	1516.46	1.16292	0.0820728	2.81998e-46	8.61008e-45	10.3617	10.3108	10.2432	10.0598	10.0088	11.2791	11.2199	11.23	11.1145	11.138
ENSG00000154639	CXADR	21	CXADR Ig-like cell adhesion molecule	438.283	2.07469	0.147611	2.97202e-46	9.06095e-45	8.49557	8.60668	8.57313	8.53524	8.58715	9.75739	10.0266	9.58885	10.0646	9.99055
ENSG00000075624	ACTB	7	actin beta	77475.1	-1.25344	0.088816	4.34969e-46	1.32416e-44	17.0511	16.7937	16.5193	16.7394	16.5286	15.8229	15.5913	15.5387	15.1995	15.194
ENSG00000112039	FANCE	6	FA complementation group E	1291.47	-1.06836	0.0754192	5.22671e-46	1.58881e-44	10.9692	10.8643	10.8443	11.1265	11.0107	9.99824	9.99174	10.0158	10.1416	10.1846
ENSG00000226752	CUTALP	9	cutA divalent cation tolerance like, pseudogene	742.447	1.35324	0.0955764	6.45187e-46	1.95836e-44	9.29168	9.4157	9.34517	9.34077	9.31811	10.3138	10.5143	10.4727	10.2324	10.237
ENSG00000064763	FAR2	12	fatty acyl-CoA reductase 2	118.098	-4.26846	0.304116	7.83059e-46	2.37337e-44	8.65617	8.52007	8.80459	9.22358	8.66161	7.40179	7.30219	7.50043	7.50729	7.46691
ENSG00000136830	NIBAN2	9	niban apoptosis regulator 2	6930.1	-1.11562	0.079153	8.05008e-46	2.43632e-44	13.2097	13.1242	13.3223	13.3071	13.2748	11.9017	12.0929	12.3104	12.1665	12.37
ENSG00000081181	ARG2	14	arginase 2	670.681	2.05896	0.147058	8.8761e-46	2.6824e-44	8.83296	9.12164	8.74011	8.8709	8.98346	10.551	10.2863	10.3567	10.2469	10.4096
ENSG00000112195	TREML2	6	triggering receptor expressed on myeloid cells like 2	125.801	-4.71038	0.336164	9.13479e-46	2.75655e-44	8.70512	8.45596	9.01871	9.12461	8.88746	7.28793	7.38633	7.40223	7.39224	7.46691
ENSG00000092853	CLSPN	1	claspin	644.663	-1.44098	0.102358	9.25736e-46	2.78947e-44	10.3478	10.1925	10.0992	10.1526	10.2752	9.16294	9.21925	9.1838	9.07611	9.16323
ENSG00000133657	ATP13A3	3	ATPase 13A3	11922.4	-1.48414	0.10605	1.00855e-45	3.0346e-44	14.3756	13.9987	14.0344	14.117	14.0569	12.7823	12.7859	12.8779	12.45	12.3826
ENSG00000097021	ACOT7	1	acyl-CoA thioesterase 7	343.368	-1.61307	0.114763	1.06453e-45	3.19839e-44	9.62391	9.60476	9.5255	9.50479	9.53328	8.62141	8.62003	8.55274	8.52513	8.5814
ENSG00000185499	MUC1	1	mucin 1, cell surface associated	153.576	4.13129	0.294909	1.11367e-45	3.34116e-44	7.57045	7.39703	7.56419	7.49046	7.55021	9.47533	8.57605	9.15873	9.0396	8.5814
ENSG00000165802	NSMF	9	NMDA receptor synaptonuclear signaling and neuronal migration factor	373.335	-1.90906	0.136468	1.25018e-45	3.74528e-44	9.72197	9.58401	9.83149	9.74366	9.58114	8.34707	8.43283	8.66549	8.61217	8.53322
ENSG00000154734	ADAMTS1	21	ADAM metallopeptidase with thrombospondin type 1 motif 1	2706.46	-1.53088	0.1098	1.48421e-45	4.43357e-44	12.2052	11.806	12.103	12.1571	12.0187	10.845	10.6846	10.8442	10.4769	10.4583
ENSG00000173166	RAPH1	2	Ras association (RalGDS/AF-6) and pleckstrin homology domains 1	4164.25	1.14399	0.0814832	1.49256e-45	4.45208e-44	11.6177	11.3966	11.576	11.2888	11.4498	12.6089	12.695	12.6093	12.4502	12.363
ENSG00000117877	POLR1G	19	RNA polymerase I subunit G	887.116	-1.22782	0.0874302	1.51532e-45	4.51347e-44	10.6484	10.4887	10.599	10.507	10.458	9.72048	9.5132	9.50926	9.60121	9.55535
ENSG00000213214	ARHGEF35	7	Rho guanine nucleotide exchange factor 35	1554.27	1.30118	0.0927876	1.70019e-45	5.05683e-44	10.3755	10.1829	10.1917	9.89001	10.0735	11.4954	11.3004	11.3766	11.1674	10.9366
ENSG00000153885	KCTD15	19	potassium channel tetramerization domain containing 15	321.578	1.98578	0.141966	1.76325e-45	5.23687e-44	8.25057	8.24594	8.30046	8.64124	8.49832	9.40906	9.4171	9.32493	9.72082	9.81446
ENSG00000149564	ESAM	11	endothelial cell adhesion molecule	167.652	-2.73495	0.196203	1.81089e-45	5.37067e-44	9.01339	8.96452	8.95853	8.91785	9.20893	7.73614	7.84041	7.74417	7.84206	7.98566
ENSG00000153066	TXNDC11	16	thioredoxin domain containing 11	1547.89	1.83608	0.131858	2.03946e-45	6.03989e-44	9.9972	10.0206	9.563	9.92837	9.63115	11.268	11.3984	11.2716	11.4249	11.5335
ENSG00000007968	E2F2	1	E2F transcription factor 2	406.434	-2.60074	0.188151	2.77364e-45	8.19075e-44	10.1414	9.67359	9.84213	9.80111	9.88879	8.21408	8.17955	8.43417	8.48406	8.21082
ENSG00000150961	SEC24D	4	SEC24 homolog D, COPII coat complex component	4455.57	2.08872	0.151513	5.80857e-45	1.71287e-43	10.968	10.7661	10.5524	11.0551	11.1704	13.1612	12.7266	13.012	12.6192	12.7549
ENSG00000109861	CTSC	11	cathepsin C	5282.14	-1.29801	0.0936609	6.12451e-45	1.80346e-43	12.9106	12.8974	13.1092	12.9219	12.7768	11.6624	11.7104	11.5304	11.7918	11.6995
ENSG00000181938	GINS3	16	GINS complex subunit 3	600.385	-1.65394	0.118844	6.39016e-45	1.87902e-43	10.26	10.3647	10.1987	10.0046	10.026	9.00944	8.97543	9.02152	9.01806	8.97329
ENSG00000132780	NASP	1	nuclear autoantigenic sperm protein	13475.6	-1.00504	0.0719612	6.40331e-45	1.88021e-43	14.2672	14.1598	14.0914	14.0604	14.191	13.2426	13.0834	12.9537	13.2613	13.2784
ENSG00000001630	CYP51A1	7	cytochrome P450 family 51 subfamily A member 1	2502.14	1.25155	0.0900341	7.19488e-45	2.10667e-43	10.7824	10.908	10.7586	10.6023	10.6639	11.8376	12.0089	11.6935	11.9012	11.9733
ENSG00000109189	USP46	4	ubiquitin specific peptidase 46	2049.76	-1.04376	0.0749052	7.76557e-45	2.26735e-43	11.4307	11.4653	11.7796	11.5805	11.5151	10.6272	10.5889	10.688	10.635	10.5916
ENSG00000176971	FIBIN	11	fin bud initiation factor homolog	145.991	7.50908	0.535052	8.31829e-45	2.42531e-43	7.12406	7.16936	7.19032	7.1816	7.19208	8.95141	9.07607	9.21707	8.98504	8.7898
ENSG00000177106	EPS8L2	11	EPS8 like 2	1145.5	-1.39854	0.100328	9.58531e-45	2.79079e-43	10.5637	10.9471	11.1292	10.9155	10.8924	9.68256	9.71511	9.99546	9.61374	9.762
ENSG00000162063	CCNF	16	cyclin F	1644.9	-1.08058	0.0775341	1.04021e-44	3.02436e-43	11.4046	11.3486	11.2337	11.2067	11.2067	10.2891	10.3897	10.3852	10.3147	10.3154
ENSG00000167995	BEST1	11	bestrophin 1	170.347	4.43312	0.322689	1.18671e-44	3.44544e-43	7.53624	7.39703	7.41019	7.59675	7.57899	9.07843	9.13192	9.25289	9.14419	8.92694
ENSG00000108604	SMARCD2	17	SWI/SNF related, matrix associated, actin dependent regulator of chromatin, subfamily d, member 2	3049.74	-1.01315	0.0728096	1.21159e-44	3.51276e-43	12.1739	12.0342	12.0096	12.0826	12.1008	11.1565	10.9981	11.021	11.2428	11.3019
ENSG00000110492	MDK	11	midkine	5576.34	-1.47407	0.106563	1.32618e-44	3.83961e-43	13.062	12.9389	13.0104	13.0689	13.1288	11.3413	11.5466	11.4395	11.8939	11.9417
ENSG00000100532	CGRRF1	14	cell growth regulator with ring finger domain 1	363.718	1.68529	0.121668	1.50604e-44	4.35426e-43	8.69307	8.61944	8.54014	8.51927	8.60411	9.78543	9.62939	9.65908	9.54503	9.51452
ENSG00000150753	CCT5	5	chaperonin containing TCP1 subunit 5	17938	-1.07666	0.0775884	1.75657e-44	5.07152e-43	14.7175	14.6194	14.5304	14.4328	14.6219	13.5873	13.5813	13.2681	13.6029	13.5476
ENSG00000139343	SNRPF	12	small nuclear ribonucleoprotein polypeptide F	1175.03	-1.20006	0.0866541	1.79622e-44	5.17877e-43	10.9243	10.9092	10.8362	10.8238	10.9214	9.85126	9.82452	9.80201	9.97507	9.99853
ENSG00000082397	EPB41L3	18	erythrocyte membrane protein band 4.1 like 3	2529.76	-1.40552	0.101634	1.88551e-44	5.42866e-43	12.2627	11.724	11.8304	11.9022	11.9167	10.8525	10.2791	10.7046	10.5328	10.9146
ENSG00000178381	ZFAND2A	7	zinc finger AN1-type containing 2A	415.096	2.05697	0.149431	1.93901e-44	5.57493e-43	8.83566	8.48491	8.46491	8.28706	8.62911	10.0352	9.79143	9.79864	9.72892	9.75253
ENSG00000105281	SLC1A5	19	solute carrier family 1 member 5	8611.32	1.31967	0.0952755	1.94701e-44	5.59017e-43	12.5119	12.1806	12.0336	12.4784	12.4496	13.66	13.5656	13.6356	13.577	13.6302
ENSG00000126353	CCR7	17	C-C motif chemokine receptor 7	106.129	-6.13294	0.442934	2.4885e-44	7.13497e-43	8.87797	8.56752	8.39419	8.83449	8.94594	7.34977	7.17957	7.11631	7.24617	7.2557
ENSG00000135406	PRPH	12	peripherin	139.88	7.17258	0.515422	4.60645e-44	1.3171e-42	7.12406	7.23458	7.19032	7.25186	7.01162	8.77638	9.002	9.01951	9.08851	8.96186
ENSG00000112312	GMNN	6	geminin DNA replication inhibitor	1603.12	-1.17351	0.0852378	5.78885e-44	1.65062e-42	11.2414	11.2567	11.2511	11.2742	11.3447	10.0418	10.3571	10.2271	10.3549	10.2919
ENSG00000060982	BCAT1	12	branched chain amino acid transaminase 1	2766.71	1.11202	0.0808667	7.73821e-44	2.20342e-42	10.9423	10.8822	10.8755	11.0877	10.9993	11.8159	12.1244	11.9116	12.0922	11.9438
ENSG00000213465	ARL2	11	ADP ribosylation factor like GTPase 2	1059.22	-1.21553	0.0882115	8.28264e-44	2.35521e-42	10.7054	10.707	10.7145	10.7845	10.8629	9.74928	9.73345	9.61353	9.90277	9.85915
ENSG00000261270		16	novel transcript, sense intronic to HERPUD1	173.895	2.73633	0.199755	8.37195e-44	2.37734e-42	7.82718	7.84963	7.84502	7.98475	7.72658	9.09843	9.08349	9.0395	9.02744	8.99024
ENSG00000003147	ICA1	7	islet cell autoantigen 1	260.031	4.09437	0.306592	9.46263e-44	2.68337e-42	8.07761	7.50821	7.63887	7.51922	7.65729	9.72463	9.50246	9.44087	9.39728	9.40465
ENSG00000240682	ISY1	3	ISY1 splicing factor homolog	908.271	-1.33249	0.0971758	1.4216e-43	4.0258e-42	10.7418	10.6356	10.4576	10.5787	10.5705	9.5667	9.47521	9.53268	9.65471	9.49554
ENSG00000166250	CLMP	11	CXADR like membrane protein	5255.12	-1.18356	0.0866277	1.85232e-43	5.22411e-42	13.064	12.7321	12.917	12.8487	12.8406	11.8927	11.6447	11.508	11.8635	11.8301
ENSG00000123240	OPTN	10	optineurin	958.099	1.76058	0.129179	1.8989e-43	5.34819e-42	9.204	9.63386	9.43086	9.42918	9.18806	10.78	10.7137	10.7873	10.7475	10.7451
ENSG00000179406	LINC00174	7	long intergenic non-protein coding RNA 174	534.975	1.42015	0.103858	2.0813e-43	5.85395e-42	8.93639	8.96452	9.08457	8.91785	9.11786	9.83222	10.0217	9.99936	9.96399	10.1564
ENSG00000085999	RAD54L	1	RAD54 like	1028.96	-1.42537	0.10425	2.13083e-43	5.98511e-42	10.8846	10.829	10.6521	10.8718	10.6048	9.58518	9.77532	9.47835	9.6054	9.69761
ENSG00000113739	STC2	5	stanniocalcin 2	22944.4	1.12789	0.0824206	2.38785e-43	6.67985e-42	14.204	13.888	13.6234	13.6533	13.7659	15.1455	14.8978	15.0116	14.8462	14.838
ENSG00000179958	DCTPP1	16	dCTP pyrophosphatase 1	652.106	-1.41702	0.103801	2.8017e-43	7.81644e-42	10.4783	10.1692	10.0063	10.2739	10.1587	9.31714	9.15548	9.16234	9.18619	9.06649
ENSG00000134871	COL4A2	13	collagen type IV alpha 2 chain	17417.9	-1.27847	0.0936617	2.86999e-43	7.99618e-42	14.6565	14.7359	14.764	14.5681	14.2723	13.2319	13.3911	13.4655	13.1908	13.3869
ENSG00000136943	CTSV	9	cathepsin V	17418.3	-1.14434	0.0837869	3.2445e-43	9.00326e-42	14.3179	14.7863	14.3879	14.4955	14.7884	13.3765	13.4501	13.1284	13.548	13.6075
ENSG00000176092	CRYBG2	1	crystallin beta-gamma domain containing 2	2551.49	-1.65387	0.121966	3.84959e-43	1.06681e-41	12.3065	11.9329	11.8618	12.0053	11.9295	10.3407	10.5427	10.601	10.5004	10.5687
ENSG00000259746	HSPE1P3	15	heat shock protein family E (Hsp10) member 1 pseudogene 3	784.225	-1.52646	0.11203	4.07698e-43	1.12831e-41	10.7792	10.3967	10.2727	10.4578	10.3806	9.39329	9.23031	9.35643	9.31971	9.18271
ENSG00000179532	DNHD1	11	dynein heavy chain domain 1	564.423	1.66713	0.122623	4.72004e-43	1.30279e-41	8.95852	8.95974	8.91994	9.0747	8.79781	9.98457	10.0068	10.2329	10.1716	10.1253
ENSG00000248049	UBA6-AS1	4	UBA6 antisense RNA 1 (head to head)	530.511	1.47363	0.108343	5.97748e-43	1.64767e-41	8.94134	8.89074	9.00492	9.02277	9.03775	10.0084	10.0155	10.0696	9.98181	9.91095
ENSG00000173221	GLRX	5	glutaredoxin	315.875	2.21119	0.163678	8.43652e-43	2.3224e-41	8.36604	8.24594	8.50166	8.15941	8.15196	9.87003	9.5674	9.91301	9.30177	8.96186
ENSG00000235513	L3MBTL2-AS1	22	L3MBTL2 antisense RNA 1	160.888	5.551	0.415737	1.06061e-42	2.91576e-41	7.4158	7.23458	7.27447	7.25186	7.48722	8.91374	8.82131	9.24445	9.06847	9.29832
ENSG00000178162	FAR2P2	2	fatty acyl-CoA reductase 2 pseudogene 2	799.322	1.4733	0.108598	1.09952e-42	3.01871e-41	9.28032	9.4977	9.3731	9.36547	9.22436	10.5279	10.6118	10.6492	10.2597	10.2854
ENSG00000138639	ARHGAP24	4	Rho GTPase activating protein 24	161.904	-2.72517	0.20197	1.27875e-42	3.50614e-41	9.0615	8.77945	8.8625	9.1632	9.03183	7.78503	7.82409	7.77227	7.83303	7.87957
ENSG00000232759		7	novel transcript, antisense to STEAP1B	415.072	1.71489	0.127008	1.58935e-42	4.352e-41	8.54479	8.81229	8.85247	8.60449	8.55245	9.76143	9.90997	9.86881	9.75751	9.55169
ENSG00000072041	SLC6A15	12	solute carrier family 6 member 15	902.158	-3.21364	0.24392	1.71566e-42	4.69165e-41	11.1344	10.7415	10.8772	10.7088	10.8246	8.83481	8.49072	8.98893	8.02022	8.73586
ENSG00000237649	KIFC1	6	kinesin family member C1	2259.05	-1.26651	0.0938441	1.86588e-42	5.09572e-41	11.8217	11.7828	11.8148	11.6771	11.654	10.7138	10.502	10.4907	10.7534	10.6037
ENSG00000188985	DHFRP1	18	dihydrofolate reductase pseudogene 1	259.255	-2.70236	0.201694	2.00727e-42	5.46742e-41	9.42945	9.36749	9.23466	9.60061	9.43655	7.99049	8.03286	8.1393	7.96246	8.04075
ENSG00000146918	NCAPG2	7	non-SMC condensin II complex subunit G2	2265.57	-1.17914	0.0872528	2.06156e-42	5.60056e-41	11.9846	11.6709	11.4761	11.8107	11.6862	10.7261	10.6288	10.6067	10.6312	10.7214
ENSG00000198018	ENTPD7	10	ectonucleoside triphosphate diphosphohydrolase 7	1193.09	1.2695	0.0939294	2.11369e-42	5.73468e-41	9.89574	9.9942	9.79745	9.91206	9.74701	10.9514	10.8959	10.927	10.8531	10.9744
ENSG00000052802	MSMO1	4	methylsterol monooxygenase 1	5242.25	1.07378	0.0794638	3.32285e-42	8.99169e-41	11.605	11.9209	11.7579	12.0041	11.8003	12.8174	12.8707	12.6979	12.8793	12.9573
ENSG00000026652	AGPAT4	6	1-acylglycerol-3-phosphate O-acyltransferase 4	998.951	1.18492	0.088023	3.73212e-42	1.00728e-40	9.82883	9.86158	9.73362	9.71873	9.4409	10.689	10.8677	10.6741	10.6071	10.5292
ENSG00000147044	CASK	X	calcium/calmodulin dependent serine protein kinase	850.258	1.20747	0.0896141	3.87328e-42	1.04266e-40	9.53567	9.68751	9.53745	9.44848	9.50041	10.3931	10.6296	10.4057	10.5191	10.4792
ENSG00000139211	AMIGO2	12	adhesion molecule with Ig like domain 2	294.564	-2.37039	0.176793	4.32076e-42	1.1601e-40	9.36144	9.40551	9.27789	9.83042	9.60059	8.34707	8.16312	8.04195	8.23449	8.26493
ENSG00000125835	SNRPB	20	small nuclear ribonucleoprotein polypeptides B and B1	5008.72	-1.32167	0.0983328	4.74776e-42	1.27145e-40	13.0415	12.7879	12.6506	12.8268	12.9552	11.7021	11.4617	11.7573	11.5336	11.5071
ENSG00000137975	CLCA2	1	chloride channel accessory 2	151.349	-4.11444	0.307813	4.77475e-42	1.27703e-40	8.81394	9.0655	9.4451	8.96309	8.53469	7.44751	7.52683	7.56237	7.4666	7.58102
ENSG00000028137	TNFRSF1B	1	TNF receptor superfamily member 1B	107.94	-3.98063	0.297127	5.61486e-42	1.49978e-40	8.70512	8.32349	8.99797	8.74507	8.73164	7.40179	7.38633	7.54256	7.40728	7.55484
ENSG00000124786	SLC35B3	6	solute carrier family 35 member B3	634.004	1.28036	0.095016	5.91589e-42	1.57816e-40	9.2631	9.21929	9.1848	9.23713	9.20893	10.2065	10.0985	10.1071	10.095	10.2833
ENSG00000175643	RMI2	16	RecQ mediated genome instability 2	1144.95	-1.1975	0.0894879	1.23111e-41	3.25483e-40	10.9125	10.851	10.8914	10.732	10.8629	9.80902	9.89924	9.79976	9.90689	9.8996
ENSG00000265107	GJA5	1	gap junction protein alpha 5	1034.28	-1.3351	0.0998786	1.51949e-41	4.0121e-40	10.9301	10.6057	11.2202	10.5684	10.2194	9.85126	9.57765	10.2687	9.40107	9.13346
ENSG00000078177	N4BP2	4	NEDD4 binding protein 2	2689.44	1.01984	0.0761562	1.6937e-41	4.4664e-40	11.1001	11.1604	10.8975	10.862	10.8613	11.9553	11.9966	11.7683	11.868	11.9713
ENSG00000198964	SGMS1	10	sphingomyelin synthase 1	1396.16	1.2611	0.0943433	1.73793e-41	4.57721e-40	9.88725	9.91662	10.004	10.1934	10.2488	11.0745	11.0829	11.0971	11.238	11.081
ENSG00000108219	TSPAN14	10	tetraspanin 14	1604.06	-1.20925	0.090484	1.84386e-41	4.85003e-40	11.395	11.2121	11.1459	11.3908	11.2566	10.278	10.0486	10.1885	10.246	10.4234
ENSG00000125266	EFNB2	13	ephrin B2	1467.64	1.25294	0.0940618	1.98126e-41	5.20483e-40	10.1363	10.2079	10.0617	10.0021	10.1273	10.9635	11.3322	11.122	11.251	11.2189
ENSG00000114126	TFDP2	3	transcription factor Dp-2	5978.48	-1.16413	0.0872237	2.16006e-41	5.66734e-40	12.9907	13.0781	13.1857	12.9778	13.0529	12.1176	11.8315	11.8736	11.9712	11.8954
ENSG00000177169	ULK1	12	unc-51 like autophagy activating kinase 1	1659.43	1.13771	0.0859665	2.24168e-41	5.86663e-40	9.90298	10.3266	10.4589	10.3499	10.4621	10.9198	11.4879	11.2827	11.3733	11.4287
ENSG00000119912	IDE	10	insulin degrading enzyme	1991.96	1.27565	0.0956081	2.27823e-41	5.95475e-40	10.6227	10.4981	10.2471	10.4049	10.5153	11.6411	11.5982	11.6397	11.5407	11.4978
ENSG00000166295	ANAPC16	10	anaphase promoting complex subunit 16	1869.24	1.08623	0.0813653	3.06033e-41	7.98888e-40	10.5485	10.3595	10.4383	10.5477	10.5608	11.4751	11.5197	11.4012	11.4173	11.4287
ENSG00000067225	PKM	15	pyruvate kinase M1/2	32104.8	-1.08647	0.0815658	3.79336e-41	9.88997e-40	15.5018	15.4097	15.5399	15.2075	15.4428	14.4397	14.182	14.3445	14.4174	14.3009
ENSG00000112715	VEGFA	6	vascular endothelial growth factor A	6991.42	1.20078	0.0905051	5.59661e-41	1.45182e-39	12.2121	11.9789	12.2102	12.1519	12.0658	13.1959	13.3073	13.1417	13.3871	13.404
ENSG00000051596	THOC3	5	THO complex 3	3466.55	-1.00884	0.076011	5.85803e-41	1.51774e-39	12.562	12.2888	12.0949	12.1422	12.1453	11.5537	11.3556	11.2901	11.0247	11.2912
ENSG00000147573	TRIM55	8	tripartite motif containing 55	301.801	3.11026	0.237722	7.46752e-41	1.93231e-39	7.69841	8.11177	7.83895	8.14798	8.20226	9.54325	9.52916	9.46262	9.67209	9.75569
ENSG00000149257	SERPINH1	11	serpin family H member 1	1533.59	1.24476	0.0940415	9.45851e-41	2.44445e-39	9.97567	10.3108	10.3344	10.0672	10.13	11.1475	11.1833	11.3308	11.3036	11.1985
ENSG00000273604	EPOP	17	elongin BC and polycomb repressive complex 2 associated protein	424.571	1.58878	0.12022	1.03575e-40	2.67344e-39	8.76647	8.80144	8.75353	8.77777	8.62083	9.84367	9.96501	9.85268	9.64526	9.54434
ENSG00000160949	TONSL	8	tonsoku like, DNA repair protein	455.869	-1.43432	0.108711	1.32911e-40	3.42638e-39	9.50387	9.83943	9.89769	9.82461	10.0002	8.56143	8.84539	8.89249	8.92413	9.07702
ENSG00000240024	LINC00888	3	long intergenic non-protein coding RNA 888	330.253	1.80078	0.136839	1.48379e-40	3.82039e-39	8.46275	8.45596	8.48497	8.49486	8.51666	9.52419	9.66337	9.64784	9.49705	9.40465
ENSG00000051523	CYBA	16	cytochrome b-245 alpha chain	2092.96	-1.24842	0.0944927	1.62895e-40	4.18375e-39	11.287	11.644	11.4158	12.0091	11.7747	10.2696	10.4086	10.5715	10.7975	10.5256
ENSG00000092758	COL9A3	20	collagen type IX alpha 3 chain	4967.04	-1.18822	0.0898631	1.73576e-40	4.45253e-39	12.0386	12.836	12.7198	13.1247	13.1088	11.1535	11.6514	11.7237	11.7262	11.9356
ENSG00000259803	SLC22A31	16	solute carrier family 22 member 31	394.967	2.27513	0.174161	2.03332e-40	5.20293e-39	8.53789	8.05881	8.48191	8.56654	8.43167	9.77748	9.48618	10.117	9.70578	9.85915
ENSG00000100867	DHRS2	14	dehydrogenase/reductase 2	276.477	2.92253	0.22439	3.1655e-40	8.08003e-39	7.98626	7.92967	8.0612	8.15941	7.82818	9.63915	9.34631	9.95886	9.25071	9.14843
ENSG00000166224	SGPL1	10	sphingosine-1-phosphate lyase 1	1328.93	1.43202	0.109149	3.69971e-40	9.43198e-39	10.1705	9.92131	9.90581	9.70927	9.77791	11.0982	11.2006	11.0153	11.0733	11.0884
ENSG00000128881	TTBK2	15	tau tubulin kinase 2	768.085	1.57554	0.120419	3.76486e-40	9.58628e-39	9.19795	9.40551	9.37907	9.00677	9.30374	10.5019	10.4959	10.3866	10.3885	10.4659
ENSG00000137038	DMAC1	9	distal membrane arm assembly complex 1	1080.73	-1.12345	0.0854319	4.07275e-40	1.03448e-38	10.6306	10.7467	10.733	10.7517	10.9229	9.71632	9.77679	9.89844	9.92766	9.86208
ENSG00000185963	BICD2	9	BICD cargo adaptor 2	2204.13	-1.07973	0.0821207	4.11608e-40	1.0442e-38	11.6144	11.4494	11.7587	11.7556	11.7325	10.5784	10.6931	10.6602	10.7365	10.7973
ENSG00000153132	CLGN	4	calmegin	119.97	4.61921	0.354806	5.77714e-40	1.45667e-38	7.30866	7.55508	7.39676	7.42678	7.26666	8.66913	8.89217	8.91676	8.91552	8.67213
ENSG00000108179	PPIF	10	peptidylprolyl isomerase F	1366.66	-1.11485	0.0850175	5.77407e-40	1.45667e-38	11.1247	11.0253	11.0896	10.9825	11.0291	10.1281	10.0068	10.0359	10.1514	10.2145
ENSG00000164938	TP53INP1	8	tumor protein p53 inducible nuclear protein 1	1668.46	1.17504	0.0897177	6.33873e-40	1.59439e-38	10.4028	10.2639	10.3982	10.3011	10.1326	11.3932	11.424	11.3479	11.1437	11.3124
ENSG00000131153	GINS2	16	GINS complex subunit 2	533.465	-1.43951	0.110184	6.33438e-40	1.59439e-38	10.0897	9.87131	9.93733	9.87043	10.2119	8.97349	8.89504	9.01951	8.99614	9.05587
ENSG00000100028	SNRPD3	22	small nuclear ribonucleoprotein D3 polypeptide	3265.82	-1.09972	0.0841657	6.9071e-40	1.73524e-38	12.2908	12.2115	12.2332	12.0754	12.1953	11.3024	11.0951	11.0129	11.2424	11.2345
ENSG00000168300	PCMTD1	8	protein-L-isoaspartate (D-aspartate) O-methyltransferase domain containing 1	2509.29	1.2053	0.0919382	7.06922e-40	1.77382e-38	10.7766	10.6299	10.796	10.954	10.738	11.9327	11.8729	11.761	11.8254	11.9786
ENSG00000183323	CCDC125	5	coiled-coil domain containing 125	2095.81	-1.09991	0.0838139	7.46914e-40	1.86963e-38	11.702	11.6558	11.6403	11.4725	11.5428	10.5941	10.673	10.5367	10.6839	10.6209
ENSG00000102100	SLC35A2	X	solute carrier family 35 member A2	1324	1.39006	0.106526	8.61193e-40	2.15049e-38	10.0129	9.86888	9.73706	10.0199	9.95908	10.9738	11.0777	11.1487	11.0739	11.1308
ENSG00000185658	BRWD1	21	bromodomain and WD repeat domain containing 1	9989.52	1.00413	0.0767489	1.04093e-39	2.59619e-38	12.8397	12.8393	12.8258	12.6529	12.5668	13.7383	13.8845	13.6011	13.6916	13.7297
ENSG00000120451	SNX19	11	sorting nexin 19	2083.58	1.00919	0.0770117	1.13407e-39	2.82168e-38	10.6277	10.6114	10.6551	10.6979	10.7448	11.6824	11.5618	11.5561	11.452	11.5884
ENSG00000121989	ACVR2A	2	activin A receptor type 2A	356.29	1.67709	0.128874	1.1408e-39	2.83502e-38	8.49916	8.65075	8.67717	8.58946	8.46073	9.57134	9.75155	9.59669	9.60214	9.51828
ENSG00000129680	MAP7D3	X	MAP7 domain containing 3	1566.46	-1.33732	0.102802	1.42707e-39	3.54218e-38	11.2144	11.2676	11.3764	11.4383	11.1107	9.93561	10.0142	10.117	10.3498	10.2548
ENSG00000141579	ZNF750	17	zinc finger protein 750	693.817	-2.36848	0.184342	1.49878e-39	3.71143e-38	10.3635	10.0293	10.5518	10.5142	10.7102	8.60176	8.59825	8.5468	8.78735	9.39233
ENSG00000169991	IFFO2	1	intermediate filament family orphan 2	554.84	-3.99847	0.322047	1.49884e-39	3.71143e-38	10.6427	9.9001	10.2368	10.5249	10.2366	7.93425	8.27769	8.19899	7.78124	7.81181
ENSG00000138942	RNF185	22	ring finger protein 185	3657.95	1.14176	0.0875169	1.55633e-39	3.84916e-38	11.4895	11.2891	11.1191	11.2338	11.378	12.418	12.3369	12.4467	12.3254	12.3103
ENSG00000168938	PPIC	5	peptidylprolyl isomerase C	291.655	1.66063	0.127746	1.66688e-39	4.11277e-38	8.4738	8.48491	8.55172	8.40941	8.30686	9.48525	9.46785	9.57038	9.29418	9.16813
ENSG00000264350	SNRPGP2	18	small nuclear ribonucleoprotein polypeptide G pseudogene 2	409.093	-1.68449	0.129593	1.66498e-39	4.11277e-38	9.82628	9.9072	9.60644	9.74366	9.66104	8.82663	8.6272	8.55865	8.6587	8.73586
ENSG00000196663	TECPR2	14	tectonin beta-propeller repeat containing 2	574.92	1.32807	0.102144	1.77609e-39	4.3718e-38	9.2992	8.95493	9.042	8.95193	9.26959	10.3514	9.89113	9.88159	9.96256	10.1493
ENSG00000169241	SLC50A1	1	solute carrier family 50 member 1	1611.82	1.42816	0.109757	1.79017e-39	4.40124e-38	10.0991	10.2803	10.1272	10.1549	9.91672	11.4966	11.1888	11.3961	11.3179	11.3187
ENSG00000173334	TRIB1	8	tribbles pseudokinase 1	659.953	-1.46448	0.11313	3.08235e-39	7.56017e-38	10.2184	10.1964	10.2789	10.2001	10.3335	8.95881	9.1809	9.14235	9.28123	9.29389
ENSG00000075131	TIPIN	15	TIMELESS interacting protein	749.732	-1.07795	0.0828699	3.15876e-39	7.73841e-38	10.5092	10.3284	10.1701	10.2244	10.2585	9.68256	9.44553	9.36728	9.42306	9.4763
ENSG00000187688	TRPV2	17	transient receptor potential cation channel subfamily V member 2	154.405	-5.59719	0.437181	3.26613e-39	7.99199e-38	9.2992	8.56086	9.15958	8.88872	9.20374	7.01162	7.21726	7.37341	7.33096	7.43338
ENSG00000118322	ATP10B	5	ATPase phospholipid transporting 10B (putative)	146.529	-3.12186	0.242637	3.32074e-39	8.116e-38	8.65929	8.8337	8.88884	9.31561	8.85375	7.52659	7.73647	7.72967	7.8707	7.52726
ENSG00000159593	NAE1	16	NEDD8 activating enzyme E1 subunit 1	2296.35	-1.04415	0.0804515	3.57547e-39	8.72829e-38	11.8432	11.777	11.6698	11.6082	11.644	10.6973	10.9366	10.8095	10.729	10.6396
ENSG00000154822	PLCL2	3	phospholipase C like 2	277.061	-2.36325	0.182628	4.6631e-39	1.13566e-37	9.43284	9.4655	9.52149	9.5339	9.26464	8.04325	8.11203	8.33051	8.13981	8.27541
ENSG00000170290	SLN	11	sarcolipin	96.9529	-4.20658	0.327041	4.77807e-39	1.16229e-37	8.64361	8.56752	8.29134	8.56654	9.04364	7.44751	7.32539	7.37341	7.39224	7.43338
ENSG00000108826	MRPL27	17	mitochondrial ribosomal protein L27	1444.01	-1.38822	0.10733	5.08987e-39	1.23668e-37	11.4088	11.1268	11.006	11.2552	11.1486	10.1709	9.88434	10.1541	9.95572	9.88817
ENSG00000087245	MMP2	16	matrix metallopeptidase 2	1482.07	-4.85406	0.391365	5.56308e-39	1.35007e-37	11.2446	11.2775	11.3291	12.3439	11.5001	7.95342	8.45386	7.86272	8.21715	8.57351
ENSG00000164088	PPM1M	3	protein phosphatase, Mg2+/Mn2+ dependent 1M	176.168	2.31402	0.180191	5.95451e-39	1.44338e-37	7.94302	7.86355	8.04238	8.0511	7.88295	9.00944	8.94279	9.0533	9.11228	8.99584
ENSG00000116584	ARHGEF2	1	Rho/Rac guanine nucleotide exchange factor 2	3799.95	1.54245	0.120074	6.17214e-39	1.49438e-37	11.5044	10.9138	11.3104	10.8238	10.831	12.775	12.6104	12.3707	12.4549	12.3841
ENSG00000164919	COX6C	8	cytochrome c oxidase subunit 6C	2097.87	-1.2433	0.0963628	6.94269e-39	1.67702e-37	11.7817	11.6236	11.3542	11.6312	11.8166	10.7015	10.4897	10.4921	10.5215	10.4409
ENSG00000074842	MYDGF	19	myeloid derived growth factor	1496.22	1.02077	0.0788353	7.17499e-39	1.73111e-37	10.2813	10.1295	10.2028	10.4068	10.2965	11.1475	10.9919	11.2259	11.179	11.1427
ENSG00000124570	SERPINB6	6	serpin family B member 6	412.446	-2.34094	0.183658	8.82733e-39	2.12235e-37	10.0195	9.80171	10.0096	9.93645	9.48788	8.18522	8.52641	8.4602	8.53921	8.34593
ENSG00000183624	HMCES	3	5-hydroxymethylcytosine binding, ES cell specific	1322.74	-1.19986	0.0931087	9.57636e-39	2.29711e-37	11.2	11.0498	11.0497	10.8883	10.9631	10.0936	10.013	9.88265	10.0452	10.0734
ENSG00000100485	SOS2	14	SOS Ras/Rho guanine nucleotide exchange factor 2	1691.67	1.06819	0.0830536	1.09272e-38	2.61508e-37	10.3764	10.4133	10.4586	10.3499	10.2823	11.4097	11.3069	11.2539	11.228	11.3752
ENSG00000151247	EIF4E	4	eukaryotic translation initiation factor 4E	2837.07	-1.0904	0.0846265	1.1769e-38	2.81328e-37	12.1601	11.9949	12.0459	11.8742	11.9495	11.1774	10.9033	10.8734	11.0883	10.9731
ENSG00000120875	DUSP4	8	dual specificity phosphatase 4	781.224	1.49813	0.11682	1.48417e-38	3.54368e-37	9.24174	9.36749	9.41647	9.35318	9.16151	10.551	10.7182	10.4303	10.3069	10.2213
ENSG00000133318	RTN3	11	reticulon 3	5026.26	1.03385	0.0802196	1.8633e-38	4.43358e-37	11.6873	11.7553	11.9633	11.7808	11.7554	12.7187	12.7786	12.694	12.9009	12.7817
ENSG00000185561	TLCD2	17	TLC domain containing 2	190.291	2.75508	0.216178	1.97365e-38	4.69076e-37	7.94934	7.9908	7.8014	7.83364	7.84688	9.28312	9.06109	9.25121	9.12501	8.88493
ENSG00000276043	UHRF1	19	ubiquitin like with PHD and ring finger domains 1	187.98	-2.97846	0.234074	2.142e-38	5.07922e-37	9.15683	9.09603	9.04296	9.18208	9.16686	8.07675	7.79893	7.75836	7.69273	7.82934
ENSG00000152284	TCF7L1	2	transcription factor 7 like 1	1166.21	1.51074	0.118364	2.48303e-38	5.87443e-37	9.62244	9.77339	9.85269	9.71873	9.55742	10.7281	10.9112	10.8797	11.1473	11.0648
ENSG00000149218	ENDOD1	11	endonuclease domain containing 1	346.527	-1.61638	0.12634	2.50979e-38	5.93095e-37	9.68019	9.52293	9.65279	9.46373	9.50041	8.75045	8.44549	8.63003	8.49307	8.61244
ENSG00000172086	KRCC1	2	lysine rich coiled-coil 1	570.605	1.70401	0.133672	2.68905e-38	6.34732e-37	8.92892	9.06108	9.04584	8.73174	8.89409	10.2124	10.1124	10.0844	10.1564	10.0633
ENSG00000157483	MYO1E	15	myosin IE	2321.65	-1.70582	0.13425	2.70122e-38	6.3688e-37	11.9449	11.702	11.9579	12.076	11.7739	10.4706	10.5401	10.4021	10.0921	10.3301
ENSG00000134970	TMED7	5	transmembrane p24 trafficking protein 7	7345.35	1.15375	0.0901323	2.86883e-38	6.75628e-37	12.1798	12.1383	12.3224	12.4039	12.0671	13.4814	13.3959	13.2545	13.2977	13.2835
ENSG00000174173	TRMT10C	3	tRNA methyltransferase 10C, mitochondrial RNase P subunit	1039.08	-1.22656	0.0958591	3.07693e-38	7.23813e-37	10.8737	10.7044	10.8103	10.6646	10.6124	9.88856	9.68241	9.63015	9.79851	9.72049
ENSG00000140443	IGF1R	15	insulin like growth factor 1 receptor	2668.47	-1.25726	0.0984499	3.32344e-38	7.80914e-37	12.0485	12.0595	12.0509	12.0266	11.6182	10.882	10.7114	10.8906	11.1758	10.4076
ENSG00000242950	ERVW-1	7	endogenous retrovirus group W member 1, envelope	419.286	-1.92355	0.151188	3.81671e-38	8.95802e-37	9.75584	9.29546	9.94374	9.99177	10.0203	8.61162	8.47039	8.6189	8.56475	8.67938
ENSG00000164253	WDR41	5	WD repeat domain 41	1219.95	1.1668	0.0914768	4.13834e-38	9.7019e-37	10.0876	10.014	10.0338	9.80702	9.74701	11.1414	10.945	11.177	10.7704	10.4848
ENSG00000186409	CCDC30	1	coiled-coil domain containing 30	116.561	3.60487	0.284484	4.50309e-38	1.05451e-36	7.49952	7.48296	7.71612	7.54637	7.37184	8.67844	8.59089	9.11272	8.72292	8.65749
ENSG00000164611	PTTG1	5	PTTG1 regulator of sister chromatid separation, securin	2421.69	-1.31205	0.102975	5.77595e-38	1.35105e-36	11.805	11.9578	12.0171	11.739	11.7495	10.5716	10.666	10.6149	10.8674	10.6243
ENSG00000106733	NMRK1	9	nicotinamide riboside kinase 1	1693.33	1.17669	0.0922422	5.9968e-38	1.39955e-36	10.1902	10.4116	10.3559	10.3237	10.3151	11.4446	11.4054	11.4403	11.2645	11.1557
ENSG00000178202	POGLUT3	11	protein O-glucosyltransferase 3	2384.83	-1.1037	0.0864795	6.03759e-38	1.40748e-36	11.9515	11.8362	11.6385	11.6074	11.8359	10.9548	10.834	10.8056	10.6735	10.5916
ENSG00000249641	HOXC13-AS	12	HOXC13 antisense RNA	141.495	2.8692	0.226014	6.2344e-38	1.45172e-36	7.633	7.83544	7.73051	7.79951	7.70431	8.89059	9.08842	8.89915	8.7969	8.70088
ENSG00000164199	ADGRV1	5	adhesion G protein-coupled receptor V1	503.239	1.50939	0.118523	6.89902e-38	1.60108e-36	8.87537	8.93063	8.86582	8.99057	8.93957	9.88488	10.0425	10.0528	9.9162	9.8205
ENSG00000185624	P4HB	17	prolyl 4-hydroxylase subunit beta	41057.8	1.6916	0.134836	7.13026e-38	1.65289e-36	14.0704	14.2436	14.638	14.1607	14.0794	15.9603	15.9079	15.7027	16.1205	16.0018
ENSG00000204060	FOXO6	1	forkhead box O6	368.578	-1.58715	0.124962	7.6484e-38	1.76904e-36	9.39501	9.36749	9.81214	9.79815	9.7047	8.55112	8.51069	8.6601	8.78036	8.67213
ENSG00000167085	PHB	17	prohibitin	5286.71	-1.29502	0.102018	7.76073e-38	1.79302e-36	13.1159	12.9742	12.5168	12.8254	13.1401	11.6614	11.7077	11.5947	11.7281	11.676
ENSG00000100387	RBX1	22	ring-box 1	1473.49	-1.53836	0.121436	8.17267e-38	1.88609e-36	11.3878	11.1496	11.0475	11.3063	11.3659	10.1281	9.75005	10.1107	9.90875	9.82952
ENSG00000123444	KBTBD4	11	kelch repeat and BTB domain containing 4	359.335	-2.133	0.168621	8.18663e-38	1.88721e-36	9.82119	9.65954	9.43229	9.68371	9.81807	8.49812	8.45801	8.42756	8.40193	8.23282
ENSG00000166839	ANKDD1A	15	ankyrin repeat and death domain containing 1A	183.347	-2.62042	0.207373	8.19832e-38	1.8878e-36	9.22598	8.97404	8.94199	9.19142	9.06115	8.00844	7.698	7.92691	7.89831	7.97132
ENSG00000109790	KLHL5	4	kelch like family member 5	1634.76	1.29564	0.101967	9.34438e-38	2.14931e-36	10.1635	10.4523	10.1328	10.3499	9.90747	11.512	11.4791	11.3877	11.2549	10.9584
ENSG00000155849	ELMO1	7	engulfment and cell motility 1	1958.28	-1.88769	0.150007	9.42556e-38	2.16558e-36	11.8925	11.3383	11.5741	11.7481	11.8854	10.0968	10.0879	9.86453	9.68969	10.5053
ENSG00000156136	DCK	4	deoxycytidine kinase	669.552	-1.2067	0.0949811	9.66155e-38	2.21488e-36	10.2628	10.1214	10.195	10.2001	10.2439	9.35031	9.36436	9.2894	9.26875	9.26696
ENSG00000182704	TSKU	11	tsukushi, small leucine rich proteoglycan	516.346	-1.55382	0.122562	1.20898e-37	2.76849e-36	9.90538	9.81692	9.99356	10.2222	9.95011	8.77638	8.8304	8.93627	8.96254	9.08226
ENSG00000100784	RPS6KA5	14	ribosomal protein S6 kinase A5	942.231	-1.27414	0.100449	1.24468e-37	2.84708e-36	10.5734	10.39	10.629	10.6485	10.8644	9.65668	9.42284	9.51757	9.78878	9.66763
ENSG00000160145	KALRN	3	kalirin RhoGEF kinase	150.441	-2.56469	0.203744	1.3616e-37	3.10766e-36	9.0411	8.58727	8.75232	8.8946	9.20374	7.76102	7.71752	7.74417	7.87501	7.98566
ENSG00000259343	TMC3-AS1	15	TMC3 antisense RNA 1	109.494	4.31479	0.342826	1.43653e-37	3.27506e-36	7.45969	7.42771	7.4419	7.39082	7.32378	8.62141	8.561	9.12947	8.55524	8.74274
ENSG00000167244	IGF2	11	insulin like growth factor 2	41958.7	-2.19332	0.176236	1.45593e-37	3.31563e-36	15.8398	16.1509	16.1012	16.0764	16.132	13.3632	13.8172	13.2565	14.2751	14.607
ENSG00000102181	CD99L2	X	CD99 molecule like 2	1187.94	-1.12808	0.0889611	1.59563e-37	3.6298e-36	10.9354	10.8619	10.823	10.9329	10.823	9.97075	9.81023	9.82095	10.0472	10.0633
ENSG00000125450	NUP85	17	nucleoporin 85	2121.62	-1.18351	0.0933785	1.73787e-37	3.94904e-36	11.7936	11.5548	11.4759	11.7977	11.5786	10.7721	10.4817	10.6614	10.5317	10.464
ENSG00000111859	NEDD9	6	neural precursor cell expressed, developmentally down-regulated 9	3969.12	-1.17323	0.092858	2.20672e-37	4.99797e-36	12.6028	12.2582	12.6986	12.5151	12.3587	11.3119	11.3327	11.3655	11.4973	11.4002
ENSG00000181192	DHTKD1	10	dehydrogenase E1 and transketolase domain containing 1	5571.47	-1.10388	0.0871767	2.2942e-37	5.19042e-36	13.0279	12.9606	13.0699	12.7893	12.8438	11.908	11.7028	11.9715	12.0105	11.8109
ENSG00000182118	FAM89A	1	family with sequence similarity 89 member A	1188.7	-1.09268	0.0862405	2.38999e-37	5.39534e-36	10.9509	10.6881	10.8206	10.9915	10.8801	9.9249	9.88298	9.99253	9.95536	10.0403
ENSG00000068323	TFE3	X	transcription factor binding to IGHM enhancer 3	1929.67	1.21515	0.096137	2.51419e-37	5.66336e-36	10.6385	10.5166	10.4569	10.1641	10.4849	11.4823	11.5568	11.5564	11.4657	11.5656
ENSG00000102309	PIN4	X	peptidylprolyl cis/trans isomerase, NIMA-interacting 4	1025.6	-1.13542	0.0898929	2.76212e-37	6.21506e-36	10.7378	10.6759	10.6024	10.6387	10.8262	9.85503	9.70274	9.70077	9.86247	9.74936
ENSG00000128283	CDC42EP1	22	CDC42 effector protein 1	1124	-1.4301	0.113249	2.78596e-37	6.26191e-36	10.8493	10.6976	11.0466	10.9101	10.8955	9.49509	9.69026	9.67394	9.88997	9.83549
ENSG00000125821	DTD1	20	D-aminoacyl-tRNA deacylase 1	839.005	1.11056	0.0878953	3.13294e-37	7.02654e-36	9.53724	9.56597	9.60203	9.56591	9.61977	10.4995	10.4105	10.3785	10.5031	10.439
ENSG00000146733	PSPH	7	phosphoserine phosphatase	630.483	1.37369	0.109348	3.23703e-37	7.25214e-36	9.25149	9.21143	8.99697	9.19142	9.22946	10.1188	10.2709	10.1232	10.2229	10.1204
ENSG00000075651	PLD1	3	phospholipase D1	2080.47	1.18116	0.0935425	3.36105e-37	7.52186e-36	10.459	10.5499	10.4779	10.6963	10.6421	11.614	11.669	11.6976	11.5182	11.5832
ENSG00000150347	ARID5B	10	AT-rich interaction domain 5B	624.602	-2.23857	0.179868	3.66909e-37	8.20236e-36	10.407	10.0507	10.418	10.4466	10.2194	8.91374	8.78742	8.93842	8.85846	8.28579
ENSG00000164309	CMYA5	5	cardiomyopathy associated 5	583.709	-1.47691	0.117576	4.5386e-37	1.01352e-35	10.0426	10.1712	10.2645	10.127	9.90438	9.11159	9.15548	8.98065	9.10283	8.94452
ENSG00000169826	CSGALNACT2	10	chondroitin sulfate N-acetylgalactosaminyltransferase 2	629.243	1.16176	0.0923817	5.05434e-37	1.12556e-35	9.32885	9.23488	9.33368	9.28564	9.16151	10.1859	10.1758	10.1834	10.0713	9.98788
ENSG00000177479	ARIH2	3	ariadne RBR E3 ubiquitin protein ligase 2	5195.38	1.04505	0.0829289	5.0566e-37	1.12556e-35	12.0164	11.7859	11.5758	11.7006	12.0348	12.8245	12.7105	12.7572	12.8407	12.972
ENSG00000163050	COQ8A	1	coenzyme Q8A	2171.15	-1.28204	0.101775	5.06979e-37	1.12728e-35	11.7343	11.7325	11.8427	11.6723	11.5131	10.5441	10.4346	10.4975	10.6772	10.6277
ENSG00000175155	YPEL2	17	yippee like 2	641.687	1.55061	0.123359	5.20568e-37	1.15625e-35	8.86227	9.19555	9.18394	9.29857	8.97108	10.1312	10.0761	10.2403	10.5101	10.1564
ENSG00000112511	PHF1	6	PHD finger protein 1	640.42	1.23372	0.0981134	7.21683e-37	1.60124e-35	9.21604	9.2693	9.2388	9.18208	9.37864	10.0744	10.0606	10.2493	10.1372	10.257
ENSG00000170632	ARMC10	7	armadillo repeat containing 10	1401.39	1.06747	0.084942	8.03811e-37	1.78155e-35	10.2767	10.1983	10.0269	10.1912	10.1114	11.1276	11.098	11.0634	10.9484	11.1055
ENSG00000135698	MPHOSPH6	16	M-phase phosphoprotein 6	469.534	-1.55727	0.124468	8.18278e-37	1.81168e-35	9.96535	9.9422	9.9053	9.76206	9.81145	8.98799	8.87483	8.71289	8.87885	8.74274
ENSG00000188643	S100A16	1	S100 calcium binding protein A16	1115.17	1.3227	0.105541	8.20398e-37	1.81443e-35	9.34525	9.98753	9.65097	9.89001	9.93503	10.6052	10.9566	10.7345	11.0429	10.8404
ENSG00000115657	ABCB6	2	ATP binding cassette subfamily B member 6 (Langereis blood group)	1332.03	1.05066	0.0838587	8.99043e-37	1.98624e-35	10.3755	10.0886	10.0761	10.0148	9.99148	11.1075	10.9844	11.0731	10.9277	10.8922
ENSG00000011304	PTBP1	19	polypyrimidine tract binding protein 1	13350.6	-1.00167	0.0798019	9.40967e-37	2.07665e-35	14.3266	14.2136	13.9434	14.0197	14.1797	13.4052	13.096	13.188	13.0379	13.0123
ENSG00000163479	SSR2	1	signal sequence receptor subunit 2	8553.13	1.02074	0.0814573	1.24789e-36	2.74522e-35	12.4542	12.5616	12.4378	12.6163	12.5243	13.6782	13.336	13.4421	13.5367	13.5809
ENSG00000143476	DTL	1	denticleless E3 ubiquitin protein ligase homolog	1828.79	-1.58877	0.127927	1.29036e-36	2.83565e-35	11.6962	11.6391	11.726	11.2991	11.3625	9.97422	10.1535	10.197	10.2259	10.2325
ENSG00000184730	APOBR	16	apolipoprotein B receptor	1260.66	-1.25227	0.100102	1.33428e-36	2.92904e-35	11.0698	11.0842	11.0379	10.9527	10.7584	10.1157	9.78997	10.0177	9.88048	9.89103
ENSG00000167676	PLIN4	19	perilipin 4	142.678	-2.70745	0.218036	1.6084e-36	3.52706e-35	8.78343	8.55416	8.80342	9.2594	8.89409	7.65526	7.71752	7.73696	7.88143	7.84645
ENSG00000159267	HLCS	21	holocarboxylase synthetase	1886.61	1.18785	0.0950971	1.66294e-36	3.63896e-35	10.4237	10.3301	10.4893	10.3836	10.5801	11.6227	11.4263	11.579	11.4811	11.3271
ENSG00000181751	MACIR	5	macrophage immunometabolism regulator	252.063	-2.34449	0.189195	1.84988e-36	4.03948e-35	9.2631	9.24645	9.28749	9.52306	9.41899	8.02602	8.11203	8.14806	8.03629	8.34593
ENSG00000157350	ST3GAL2	16	ST3 beta-galactoside alpha-2,3-sialyltransferase 2	378.984	2.23104	0.180445	1.88981e-36	4.12234e-35	8.56525	8.28114	8.38752	8.50306	8.27319	9.97422	9.9469	9.67271	9.49554	9.64041
ENSG00000198805	PNP	14	purine nucleoside phosphorylase	3918.26	-1.16391	0.0933366	1.95596e-36	4.26214e-35	12.6316	12.5389	12.3571	12.3284	12.478	11.6454	11.1839	11.4374	11.341	11.2456
ENSG00000080345	RIF1	2	replication timing regulatory factor 1	6319.84	-1.01413	0.081344	2.11547e-36	4.60487e-35	13.1404	13.0135	13.1008	13.1723	13.0121	12.1862	12.0168	11.9448	12.1157	12.2848
ENSG00000138182	KIF20B	10	kinesin family member 20B	1564.14	-1.36069	0.109053	2.6253e-36	5.69668e-35	11.1747	11.3958	11.2936	11.4816	11.0732	10.1829	10.1205	10.012	10.1135	10.1892
ENSG00000062822	POLD1	19	DNA polymerase delta 1, catalytic subunit	1402.27	-1.01417	0.0812832	2.64876e-36	5.74157e-35	10.84	11.1623	10.8709	11.1335	11.2373	10.0252	10.1456	10.1453	10.2445	10.3592
ENSG00000165244	ZNF367	9	zinc finger protein 367	685.099	-1.27716	0.102549	2.75859e-36	5.97338e-35	10.3059	10.1925	10.2495	10.231	10.2585	9.36659	9.33005	9.38872	9.16956	9.23018
ENSG00000183010	PYCR1	17	pyrroline-5-carboxylate reductase 1	1446.51	1.64084	0.132863	2.99527e-36	6.4791e-35	10.1745	9.68751	9.54471	10.03	9.87303	11.4931	10.9223	11.3042	11.1382	11.3468
ENSG00000111252	SH2B3	12	SH2B adaptor protein 3	303.63	2.08839	0.169582	3.37418e-36	7.29112e-35	8.41741	8.30676	8.46024	8.25665	8.12578	9.58976	9.5132	9.46118	9.43313	9.54434
ENSG00000119686	FLVCR2	14	FLVCR heme transporter 2	1778.23	-1.26508	0.101895	3.57513e-36	7.70924e-35	11.5036	11.0707	11.4932	11.5644	11.498	10.4924	10.2182	10.3408	10.415	10.1228
ENSG00000100304	TTLL12	22	tubulin tyrosine ligase like 12	1380.54	-1.82547	0.148263	3.58374e-36	7.71978e-35	11.3759	11.2065	11.256	11.0465	11.2613	9.45023	9.68083	9.59539	9.91842	9.89675
ENSG00000143753	DEGS1	1	delta 4-desaturase, sphingolipid 1	558.346	1.54502	0.125124	4.55648e-36	9.79478e-35	8.88833	8.95974	9.17616	8.91785	8.97728	10.0808	10.1746	10.0482	9.99204	10.0608
ENSG00000144655	CSRNP1	3	cysteine and serine rich nuclear protein 1	599.218	1.3845	0.111874	4.84743e-36	1.04094e-34	9.16515	9.27307	9.15254	9.08484	8.92675	10.1094	10.1262	10.1894	10.0862	10.0759
ENSG00000082641	NFE2L1	17	nuclear factor, erythroid 2 like 1	7045.74	1.30661	0.105666	5.45328e-36	1.16983e-34	12.111	12.1173	12.0797	11.994	11.9889	13.2647	13.215	13.0918	13.5258	13.5261
ENSG00000188219	POTEE	2	POTE ankyrin domain family member E	564.419	1.46336	0.11823	6.08453e-36	1.30254e-34	9.09041	9.08304	9.02066	9.03332	8.93318	10.2612	10.124	10.2113	9.87972	9.80839
ENSG00000130208	APOC1	19	apolipoprotein C1	995.651	-1.54988	0.125882	6.3749e-36	1.36329e-34	10.867	10.6772	10.6052	10.7104	10.9245	9.54797	9.24565	9.57833	9.70405	9.52951
ENSG00000145014	TMEM44	3	transmembrane protein 44	282.623	-1.84727	0.149819	7.00492e-36	1.49648e-34	9.33251	9.31748	9.15695	9.54822	9.61596	8.37173	8.42001	8.23949	8.34306	8.41201
ENSG00000117394	SLC2A1	1	solute carrier family 2 member 1	12316.3	-1.11192	0.0896555	8.65321e-36	1.83723e-34	14.2298	13.9171	14.0837	13.9841	14.0827	12.8093	12.9737	12.9387	13.0042	13.1098
ENSG00000140365	COMMD4	15	COMM domain containing 4	760.005	-1.23165	0.0995105	9.17949e-36	1.94697e-34	10.5424	10.351	10.1541	10.3459	10.3762	9.61692	9.42474	9.37958	9.27767	9.38405
ENSG00000167842	MIS12	17	MIS12 kinetochore complex component	2382.65	1.4594	0.118821	1.02827e-35	2.1765e-34	10.5801	10.8142	10.5441	10.5178	10.3151	11.8044	11.8144	11.8244	11.9023	12.0127
ENSG00000185483	ROR1	1	receptor tyrosine kinase like orphan receptor 1	677.548	1.56964	0.127599	1.0475e-35	2.21495e-34	9.03882	9.37099	9.05063	9.08484	9.16686	10.0936	10.5938	10.4968	10.1119	10.1228
ENSG00000128045	RASL11B	4	RAS like family 11 member B	1943.97	-2.01312	0.16545	1.07676e-35	2.27449e-34	11.637	11.7305	11.7291	11.8804	11.5652	10.1436	9.90595	10.4678	9.82572	9.48788
ENSG00000173486	FKBP2	11	FKBP prolyl isomerase 2	1489.62	1.07002	0.0863618	1.08286e-35	2.28503e-34	10.1147	10.1731	10.24	10.276	10.3403	11.1893	10.9321	11.1203	11.2975	11.1859
ENSG00000132334	PTPRE	10	protein tyrosine phosphatase receptor type E	619.393	-2.61675	0.217033	1.15244e-35	2.4294e-34	10.7609	10.1174	10.2388	10.244	10.3561	8.29593	8.64141	8.48564	8.6322	8.7898
ENSG00000135763	URB2	1	URB2 ribosome biogenesis homolog	1516.63	-1.13564	0.0921919	1.48417e-35	3.12234e-34	11.3793	11.1238	11.0871	11.251	11.0988	10.3246	10.2289	10.2436	10.0606	10.2007
ENSG00000198961	PJA2	5	praja ring finger ubiquitin ligase 2	13813.6	1.03846	0.0847376	1.49255e-35	3.13677e-34	12.9726	13.3055	13.0861	13.4934	12.9771	14.1866	14.3804	14.0539	14.2452	14.1236
ENSG00000170681	CAVIN4	9	caveolae associated protein 4	286	1.89864	0.155021	1.69169e-35	3.54451e-34	8.44031	8.14214	8.3449	8.43575	8.38143	9.66102	9.33617	9.36574	9.41399	9.29832
ENSG00000130713	EXOSC2	9	exosome component 2	1492.41	-1.15342	0.0938961	2.01234e-35	4.20359e-34	11.3975	11.1682	11.0898	11.0817	11.1265	10.2384	10.013	10.2387	10.167	10.2482
ENSG00000162419	GMEB1	1	glucocorticoid modulatory element binding protein 1	953.581	-1.26724	0.103268	2.27538e-35	4.74825e-34	10.8269	10.5618	10.5418	10.6057	10.6639	9.58518	9.70119	9.54085	9.71868	9.59144
ENSG00000166750	SLFN5	17	schlafen family member 5	193.458	4.36296	0.365694	2.4361e-35	5.07342e-34	7.59209	7.71052	7.39676	7.6203	7.37184	9.40382	9.00463	9.19615	9.12767	9.35467
ENSG00000148841	ITPRIP	10	inositol 1,4,5-trisphosphate receptor interacting protein	1019.53	1.07677	0.0875716	2.43591e-35	5.07342e-34	9.94214	9.74977	9.88336	9.76511	9.64244	10.7994	10.6947	10.841	10.4629	10.5383
ENSG00000161671	EMC10	19	ER membrane protein complex subunit 10	601.412	-1.20215	0.0979854	2.54725e-35	5.29957e-34	9.74779	9.9445	10.1983	10.2024	10.2536	8.95141	9.1923	9.24952	9.3374	9.276
ENSG00000107331	ABCA2	9	ATP binding cassette subfamily A member 2	502.968	-1.7825	0.146681	3.941e-35	8.18281e-34	9.29544	9.83695	10.168	10.0275	10.3916	8.25584	8.78115	8.7103	8.79777	9.31591
ENSG00000066279	ASPM	1	assembly factor for spindle microtubules	2882.8	-1.20853	0.0987184	5.25551e-35	1.08903e-33	11.9829	12.1427	12.1371	12.217	11.8053	10.7858	11.0917	10.7995	11.069	11.0048
ENSG00000139531	SUOX	12	sulfite oxidase	783.804	-1.40273	0.11533	6.42225e-35	1.32814e-33	10.7811	10.3883	10.23	10.4963	10.2268	9.52419	9.21925	9.32493	9.31971	9.39645
ENSG00000179387	ELMOD2	4	ELMO domain containing 2	1265.79	1.27737	0.104984	6.80838e-35	1.40659e-33	9.89211	10.2547	9.72788	10.0046	9.73655	10.9496	11.1232	10.7867	11.0254	11.0711
ENSG00000100346	CACNA1I	22	calcium voltage-gated channel subunit alpha1 I	91.1075	-5.05178	0.418054	7.75368e-35	1.5971e-33	8.49916	8.27245	8.54595	9.06448	8.55245	7.28793	7.32539	7.24551	7.32478	7.31038
ENSG00000130332	LSM7	19	LSM7 homolog, U6 small nuclear RNA and mRNA degradation associated	726.951	-1.19946	0.0985145	9.03727e-35	1.85965e-33	10.314	10.1455	10.1663	10.3579	10.4951	9.41428	9.24129	9.42026	9.42359	9.42896
ENSG00000177700	POLR2L	11	RNA polymerase II, I and III subunit L	792.591	-1.55038	0.127946	1.11252e-34	2.28703e-33	10.1261	10.5499	10.4029	10.5905	10.6926	9.25409	9.17631	9.37958	9.35934	9.31154
ENSG00000129195	PIMREG	17	PICALM interacting mitotic regulator	243.402	-1.93912	0.160225	1.17578e-34	2.41467e-33	9.33251	9.20351	9.26337	9.28996	9.26959	8.28274	8.27276	8.33775	8.16782	8.12964
ENSG00000180178	FAR2P1	2	fatty acyl-CoA reductase 2 pseudogene 1	1355.93	1.56598	0.129608	1.23189e-34	2.52239e-33	9.5575	10.1275	9.87096	9.91752	9.71184	11.0966	11.2156	11.4324	10.9504	11.0268
ENSG00000142511	GPR32	19	G protein-coupled receptor 32	839.269	-2.20479	0.184497	1.25428e-34	2.56569e-33	10.757	10.4133	10.7713	10.8295	10.5012	9.11159	8.68644	8.79035	9.14025	9.40056
ENSG00000103196	CRISPLD2	16	cysteine rich secretory protein LCCL domain containing 2	1457.99	-1.41688	0.117184	1.25839e-34	2.57156e-33	11.253	11.0603	11.3288	11.3437	11.065	9.8588	10.0726	10.1008	9.89639	10.1008
ENSG00000138640	FAM13A	4	family with sequence similarity 13 member A	1025.47	-1.59908	0.132742	1.36485e-34	2.78637e-33	10.8634	10.7764	10.8521	10.831	10.7032	9.43494	9.66815	9.28448	9.77159	9.48788
ENSG00000163069	SGCB	4	sarcoglycan beta	515.645	-2.04835	0.170783	1.44411e-34	2.94237e-33	10.0855	9.9422	10.1617	10.0793	10.068	8.38385	8.86314	8.67619	8.76448	8.7898
ENSG00000187244	BCAM	19	basal cell adhesion molecule (Lutheran blood group)	2020.08	-2.28591	0.192852	1.62634e-34	3.3104e-33	11.3721	11.9949	12.2476	11.6675	11.6782	9.89224	9.76794	9.62378	10.1492	9.63006
ENSG00000197978	GOLGA6L9	15	golgin A6 family like 9	354.702	2.80734	0.23611	1.85798e-34	3.77448e-33	8.22303	8.41867	7.90046	8.0119	8.30686	9.81292	9.55708	9.64784	9.78062	9.89103
ENSG00000141401	IMPA2	18	inositol monophosphatase 2	876.346	-1.43982	0.119601	3.24047e-34	6.54449e-33	10.499	10.3371	10.2836	10.8224	10.8785	9.52419	9.39975	9.30729	9.43945	9.54802
ENSG00000080546	SESN1	6	sestrin 1	2621.69	-1.02744	0.085246	3.70513e-34	7.46835e-33	11.8481	11.8496	11.9952	11.954	11.7529	10.9268	11.1249	11.01	10.8237	10.8138
ENSG00000132196	HSD17B7	1	hydroxysteroid 17-beta dehydrogenase 7	1108.74	1.0028	0.0831037	4.48144e-34	9.01557e-33	9.86516	10.0162	9.82989	9.95778	9.99148	10.8033	10.7816	10.7076	10.7631	10.7198
ENSG00000163655	GMPS	3	guanine monophosphate synthase	4947.23	-1.01335	0.084122	5.45906e-34	1.09504e-32	12.8907	12.8237	12.7044	12.5561	12.7541	11.6907	11.7644	11.768	11.7889	11.8757
ENSG00000143179	UCK2	1	uridine-cytidine kinase 2	1607.59	-1.0088	0.0839482	8.09374e-34	1.61726e-32	11.4576	11.1662	11.199	11.2012	11.1094	10.3802	10.3677	10.2767	10.3552	10.3755
ENSG00000186395	KRT10	17	keratin 10	304.378	1.66895	0.139697	8.75696e-34	1.7481e-32	8.38609	8.44119	8.51364	8.51119	8.52571	9.39329	9.39975	9.65535	9.42253	9.34187
ENSG00000135473	PAN2	12	poly(A) specific ribonuclease subunit PAN2	1614.56	1.10504	0.0921389	9.30538e-34	1.854e-32	10.285	10.3019	10.1486	10.4763	10.2988	11.2141	11.0486	11.2795	11.3927	11.3601
ENSG00000156411	ATP5MJ	14	ATP synthase membrane subunit j	2605.33	-1.02222	0.085314	1.12513e-33	2.2374e-32	11.9144	11.8374	11.768	11.8526	11.9853	11.0455	10.7938	10.9874	11.0022	10.8448
ENSG00000143797	MBOAT2	2	membrane bound O-acyltransferase domain containing 2	852.855	-1.17495	0.0982018	1.13553e-33	2.25591e-32	10.4549	10.5544	10.5373	10.6223	10.2119	9.47035	9.60126	9.52857	9.67077	9.54065
ENSG00000214293	APTR	7	Alu-mediated CDKN1A/p21 transcriptional regulator	354.07	1.58599	0.132907	1.22397e-33	2.42928e-32	8.52045	8.62577	8.59414	8.67687	8.64547	9.61692	9.45674	9.68131	9.60772	9.55535
ENSG00000111665	CDCA3	12	cell division cycle associated 3	1100.24	-1.22862	0.102909	1.26652e-33	2.51132e-32	10.8486	10.6593	10.8816	10.8452	10.7985	9.57134	9.73193	9.86131	9.92508	9.90812
ENSG00000153574	RPIA	2	ribose 5-phosphate isomerase A	856.578	-1.05555	0.0881738	1.34096e-33	2.65639e-32	10.5606	10.3934	10.3277	10.4872	10.5093	9.72048	9.55015	9.64029	9.61374	9.595
ENSG00000005961	ITGA2B	17	integrin subunit alpha 2b	244.856	-2.5939	0.220844	1.38404e-33	2.7391e-32	9.57594	9.10462	9.29781	9.32405	9.40568	8.07675	7.70783	8.16104	8.16321	8.05399
ENSG00000186162	CIDECP1	3	cell death inducing DFFA like effector c pseudogene 1	259.4	1.68771	0.1419	1.4581e-33	2.88291e-32	8.48474	8.31516	8.35183	8.30684	8.36066	9.36118	9.31773	9.34235	9.25313	9.19235
ENSG00000161888	SPC24	19	SPC24 component of NDC80 kinetochore complex	405.718	-1.77694	0.15005	1.47958e-33	2.9226e-32	9.69566	9.67639	9.84213	9.92296	9.65363	8.63111	8.77485	8.55274	8.60304	8.61244
ENSG00000260276	NA	NA	NA	193.605	2.13633	0.180408	1.6889e-33	3.33289e-32	8.07761	7.96689	8.01338	8.03822	8.17744	8.97349	9.15781	9.09004	8.93346	9.25329
ENSG00000197299	BLM	15	BLM RecQ like helicase	1727.88	-1.14662	0.0960083	2.20885e-33	4.34652e-32	11.3661	11.369	11.3523	11.3985	11.3151	10.4658	10.2605	10.2071	10.3303	10.5581
ENSG00000101280	ANGPT4	20	angiopoietin 4	79.2175	-6.56914	0.54943	2.23026e-33	4.38449e-32	8.48474	8.29829	8.47267	8.66275	8.69325	7.01162	7.01162	7.15965	7.20992	7.2557
ENSG00000034152	MAP2K3	17	mitogen-activated protein kinase kinase 3	464.045	-1.74642	0.147738	2.25886e-33	4.4365e-32	10.1545	9.83197	9.89259	9.91206	9.70111	8.65027	8.68644	8.85402	8.73481	8.77654
ENSG00000134363	FST	5	follistatin	435.976	-2.20447	0.187728	2.91282e-33	5.69388e-32	9.98364	9.84438	9.82346	9.71559	10.1141	8.62141	8.54959	8.74849	8.26413	8.36523
ENSG00000249861	LGALS16	19	galectin 16	91.8655	-4.63248	0.394736	3.14496e-33	6.13608e-32	8.74346	8.28975	8.55747	8.551	8.84	7.34977	7.21726	7.30728	7.29183	7.58102
ENSG00000166986	MARS1	12	methionyl-tRNA synthetase 1	8830.54	1.04048	0.0872052	3.59723e-33	7.01189e-32	12.7385	12.2596	12.0142	12.5659	13.0405	13.5527	13.3909	13.2449	13.409	14.0667
ENSG00000182575	NXPH3	17	neurexophilin 3	1028.7	-1.25143	0.105684	4.74783e-33	9.23731e-32	10.6449	10.8228	10.8716	10.6485	10.6476	9.61692	9.56053	9.91198	9.78797	9.70747
ENSG00000261236	BOP1	8	BOP1 ribosomal biogenesis factor	766.249	-1.55478	0.131903	4.8021e-33	9.33411e-32	10.6779	10.5603	10.294	10.2504	10.3894	9.47035	9.06109	9.22052	9.30642	9.25329
ENSG00000196305	IARS1	9	isoleucyl-tRNA synthetase 1	24815.6	1.19925	0.101529	5.22755e-33	1.01515e-31	14.1478	13.7298	13.6719	13.9162	13.9627	15.2325	15.2118	15.0922	15.0374	14.8488
ENSG00000010818	HIVEP2	6	HIVEP zinc finger 2	1111.63	1.76135	0.150458	5.78823e-33	1.12298e-31	9.58658	9.58997	9.72269	9.32405	9.31333	11.3881	10.8765	10.7152	10.8537	10.8018
ENSG00000117601	SERPINC1	1	serpin family C member 1	119.808	4.33745	0.370387	5.93954e-33	1.15126e-31	7.44557	7.36362	7.42318	7.42678	7.48722	9.17546	8.73962	8.991	8.6674	8.31629
ENSG00000139880	CDH24	14	cadherin 24	165.047	-2.18319	0.185976	6.22501e-33	1.20546e-31	8.99694	9.0297	8.97384	8.8096	8.94594	7.97216	7.91711	7.93805	7.95276	8.05399
ENSG00000113719	ERGIC1	5	endoplasmic reticulum-golgi intermediate compartment 1	2944.71	1.02163	0.0864205	6.97048e-33	1.3473e-31	10.9272	11.273	11.2804	11.0539	10.9093	12.0586	12.0853	12.0654	12.121	11.8374
ENSG00000144476	ACKR3	2	atypical chemokine receptor 3	103.411	-5.84246	0.504251	7.23555e-33	1.39593e-31	8.81394	8.38788	8.76319	8.84675	8.71643	7.34977	7.13042	7.15965	7.21958	7.43338
ENSG00000147364	FBXO25	8	F-box protein 25	1177.47	1.37181	0.116744	8.09165e-33	1.55964e-31	9.92684	9.82447	9.72903	9.78622	9.70111	10.7463	11.1015	10.8612	10.8458	11.076
ENSG00000187867	PALM3	19	paralemmin 3	806.035	-1.05397	0.0891493	9.40686e-33	1.80977e-31	10.5005	10.2041	10.3016	10.565	10.3151	9.6303	9.50605	9.47265	9.78185	9.40465
ENSG00000112578	BYSL	6	bystin like	1025.57	-1.07684	0.0912801	9.65892e-33	1.85654e-31	10.7759	10.7084	10.5648	10.789	10.5608	9.78543	9.79289	9.85916	9.83046	9.75253
ENSG00000101868	POLA1	X	DNA polymerase alpha 1, catalytic subunit	1171.07	-1.14968	0.0976713	1.09592e-32	2.10451e-31	11.0039	10.8092	10.8645	10.7135	10.932	9.93917	9.97525	9.87095	9.94848	9.81748
ENSG00000100842	EFS	14	embryonal Fyn-associated substrate	556.249	-1.22218	0.103609	1.131e-32	2.16786e-31	9.90298	9.91427	10.0153	10.0769	10.0513	9.06493	8.99409	9.09004	9.1957	9.31591
ENSG00000137713	PPP2R1B	11	protein phosphatase 2 scaffold subunit Abeta	1924.79	-1.12947	0.095859	1.21282e-32	2.32254e-31	11.6596	11.5012	11.3884	11.443	11.4777	10.7443	10.3522	10.4615	10.26	10.6729
ENSG00000101236	RNF24	20	ring finger protein 24	1001.98	1.30869	0.111664	1.35812e-32	2.59358e-31	9.5544	9.80171	9.93881	9.41746	9.56537	10.5896	10.7525	10.8127	10.6556	10.7325
ENSG00000108840	HDAC5	17	histone deacetylase 5	3689.67	-1.3847	0.118826	1.81436e-32	3.45847e-31	12.6055	12.1188	12.4072	12.5444	12.5406	10.9806	11.1795	11.106	11.0399	11.416
ENSG00000105676	ARMC6	19	armadillo repeat containing 6	651.538	-1.32244	0.113032	2.28509e-32	4.34378e-31	10.3176	10.2098	10.0997	10.1957	10.169	9.16922	9.29484	9.20665	9.10621	9.36313
ENSG00000117308	GALE	1	UDP-galactose-4-epimerase	868.918	-1.04107	0.0889785	3.32111e-32	6.29005e-31	10.632	10.4918	10.3062	10.3816	10.5214	9.72463	9.56053	9.54626	9.67165	9.72373
ENSG00000188493	C19orf54	19	chromosome 19 open reading frame 54	1158.82	1.02224	0.0874475	3.64327e-32	6.86255e-31	9.97224	10.0571	10.0068	9.83042	9.96502	10.7682	10.7953	10.7845	10.7659	10.9691
ENSG00000244479	OR2A1-AS1	7	OR2A1 antisense RNA 1	351.974	1.48654	0.127856	3.7092e-32	6.98038e-31	8.74056	8.64456	8.65761	8.52728	8.64547	9.49509	9.58782	9.64909	9.46237	9.60913
ENSG00000138829	FBN2	5	fibrillin 2	6918.63	1.15117	0.0984655	3.71622e-32	6.98723e-31	12.4848	12.1437	12.1433	11.835	12.0867	13.319	13.4437	13.2914	13.1719	13.0261
ENSG00000197989	SNHG12	1	small nucleolar RNA host gene 12	779.734	1.38348	0.119103	4.16102e-32	7.8023e-31	9.468	9.28804	9.32441	9.3977	9.33703	10.3138	10.4915	10.2607	10.4119	10.6379
ENSG00000198901	PRC1	15	protein regulator of cytokinesis 1	5045.35	-1.17974	0.101772	4.43194e-32	8.28777e-31	13.0947	12.9286	12.7834	12.6261	12.6756	11.6677	11.7272	11.5535	11.7656	11.7345
ENSG00000066923	STAG3	7	stromal antigen 3	240.814	-2.18264	0.188648	4.55812e-32	8.51603e-31	9.224	9.33915	9.24293	9.47505	9.14531	8.21408	8.24773	8.0896	8.06244	8.19963
ENSG00000223572	CKMT1A	15	creatine kinase, mitochondrial 1A	753.035	-2.59312	0.22849	4.60654e-32	8.59873e-31	10.0876	10.3231	10.9957	10.7396	10.5588	8.15548	8.42857	8.76837	9.0768	9.26696
ENSG00000167670	CHAF1A	19	chromatin assembly factor 1 subunit A	1337.7	-1.3631	0.117517	6.42479e-32	1.19604e-30	11.0405	11.1506	11.2644	10.9141	11.0513	10.0118	9.89789	9.81318	9.83598	10.1588
ENSG00000248429	FAM198B-AS1	4	FAM198B antisense RNA 1	202.638	-2.06442	0.17894	6.63279e-32	1.23365e-30	8.96824	9.31384	9.49035	8.91785	8.78341	7.97216	8.0884	8.30479	8.04509	8.0273
ENSG00000070404	FSTL3	19	follistatin like 3	1058.39	-1.28679	0.111136	7.3718e-32	1.36987e-30	10.7882	10.8241	10.7906	10.6598	10.7952	9.66536	9.7812	9.52308	9.7131	9.97175
ENSG00000006652	IFRD1	7	interferon related developmental regulator 1	3061.78	1.16742	0.100744	7.80711e-32	1.44946e-30	11.4398	10.9617	10.9553	10.8123	11.0485	12.289	11.9033	11.9834	12.1408	12.3066
ENSG00000078804	TP53INP2	20	tumor protein p53 inducible nuclear protein 2	163.892	2.32355	0.202129	8.73173e-32	1.61822e-30	7.968	7.9908	8.01338	7.86627	7.74813	9.10503	8.93171	8.97441	8.86092	8.93283
ENSG00000179409	GEMIN4	17	gem nuclear organelle associated protein 4	1411.27	-1.28039	0.111516	9.36088e-32	1.73327e-30	11.1698	11.2484	11.109	10.9657	11.1955	10.0451	9.861	10.2046	10.0445	10.0557
ENSG00000197841	ZNF181	19	zinc finger protein 181	202.813	2.09656	0.182478	9.50613e-32	1.75859e-30	8.01584	8.29829	8.19731	7.91277	7.98226	9.00944	9.42665	9.14601	9.07819	8.89708
ENSG00000179046	TRIML2	4	tripartite motif family like 2	676.099	1.54785	0.134253	9.7577e-32	1.80352e-30	9.27651	9.06108	9.09937	9.31137	9.00787	10.4186	10.4058	10.4094	10.1573	10.0326
ENSG00000163520	FBLN2	3	fibulin 2	2764.68	-1.23383	0.106878	1.08474e-31	2.00136e-30	11.9515	12.0074	11.8804	12.0402	12.179	10.603	11.1306	10.9081	10.934	10.8063
ENSG00000100292	HMOX1	22	heme oxygenase 1	1240.56	-1.08921	0.0940794	1.13518e-31	2.09255e-30	11.0345	10.8117	10.8907	10.9618	10.9063	9.87376	10.0005	9.96885	10.1225	10.0709
ENSG00000174963	ZIC4	3	Zic family member 4	138.625	2.3981	0.209255	1.27475e-31	2.34566e-30	7.86308	7.87723	7.86885	7.85013	7.68124	8.71499	8.94003	8.81906	8.95875	8.70796
ENSG00000011105	TSPAN9	12	tetraspanin 9	1737	-1.08362	0.0936675	1.3355e-31	2.45525e-30	11.4096	11.3157	11.2321	11.5814	11.1968	10.2211	10.4502	10.2934	10.5728	10.4506
ENSG00000196981	WDR5B	3	WD repeat domain 5B	405.787	1.52241	0.132525	1.81898e-31	3.33227e-30	8.6686	8.82304	8.62698	8.82832	8.73918	9.76948	9.76497	9.68376	9.59513	9.762
ENSG00000140332	TLE3	15	TLE family member 3, transcriptional corepressor	3205.34	-1.32168	0.115042	1.82559e-31	3.34143e-30	12.1177	12.0986	12.2629	12.2556	12.4244	10.8692	11.1441	10.6681	10.9853	11.3752
ENSG00000172465	TCEAL1	X	transcription elongation factor A like 1	583.857	-1.21575	0.104917	1.85138e-31	3.38564e-30	10.097	10.1614	10.0223	9.94982	10.0031	9.32829	9.13667	9.12947	9.16891	9.12843
ENSG00000169228	RAB24	5	RAB24, member RAS oncogene family	926.068	1.14757	0.0994214	1.93152e-31	3.52907e-30	9.38274	9.59886	9.77761	9.76206	9.73655	10.3273	10.2853	10.8105	10.6134	10.7684
ENSG00000126787	DLGAP5	14	DLG associated protein 5	2122.96	-1.01713	0.0883958	2.94809e-31	5.35808e-30	11.7068	11.7501	11.449	11.5957	11.456	10.8224	10.6862	10.4727	10.6296	10.7988
ENSG00000118503	TNFAIP3	6	TNF alpha induced protein 3	964.729	-2.40509	0.214018	2.95599e-31	5.36771e-30	10.8029	10.3196	11.0937	11.2478	10.7293	9.4298	8.83641	8.91238	8.8268	9.12338
ENSG00000146350	TBC1D32	6	TBC1 domain family member 32	863.779	1.07224	0.093298	3.20599e-31	5.81658e-30	9.79672	9.74977	9.60455	9.59374	9.34171	10.7281	10.5529	10.4188	10.2998	10.3154
ENSG00000169188	APEX2	X	apurinic/apyrimidinic endodeoxyribonuclease 2	1399.5	-1.0658	0.092865	3.69856e-31	6.70436e-30	11.2315	11.1137	11.1836	10.8992	10.8971	10.1405	10.1647	10.186	10.1833	10.0983
ENSG00000140057	AK7	14	adenylate kinase 7	312.725	-1.93537	0.170609	4.46642e-31	8.06801e-30	9.5896	9.25029	9.53348	9.42138	9.74005	8.37173	8.32574	8.20722	8.48293	8.55757
ENSG00000137843	PAK6	15	p21 (RAC1) activated kinase 6	925.477	-1.05536	0.0919481	5.3923e-31	9.72351e-30	10.4187	10.5303	10.5699	10.6073	10.6086	9.6303	9.65213	9.66281	9.91583	9.67435
ENSG00000115677	HDLBP	2	high density lipoprotein binding protein	40802.3	1.05404	0.0922246	6.38501e-31	1.15036e-29	14.7864	14.7192	14.7842	14.5517	14.6373	15.8962	15.6655	15.5546	15.6532	15.9889
ENSG00000177084	POLE	12	DNA polymerase epsilon, catalytic subunit	4875.83	-1.41295	0.125402	7.43182e-31	1.33547e-29	13.0292	12.6512	12.7557	12.9246	12.8505	11.3386	11.7498	11.5535	11.4138	11.3783
ENSG00000018408	WWTR1	3	WW domain containing transcription regulator 1	1268.12	-1.3821	0.121651	7.50472e-31	1.3474e-29	10.887	10.9391	11.0845	11.0709	11.12	9.80902	9.738	9.63776	10.1916	9.97984
ENSG00000187792	ZNF70	22	zinc finger protein 70	194.023	2.20918	0.195635	7.79861e-31	1.39895e-29	8.07217	8.04783	8.19126	7.89758	7.93412	9.05128	9.25434	9.13869	9.08714	8.93869
ENSG00000101745	ANKRD12	18	ankyrin repeat domain 12	1058.9	-1.30325	0.114907	1.10137e-30	1.96887e-29	10.3841	11.0221	10.1409	10.9825	11.1563	9.47035	9.96886	9.39024	9.67696	9.91377
ENSG00000156140	ADAMTS3	4	ADAM metallopeptidase with thrombospondin type 1 motif 3	503.443	-1.25529	0.110095	1.24792e-30	2.22892e-29	9.82119	9.89296	10.064	9.84197	9.82465	9.09843	8.90927	9.14235	8.95648	9.03978
ENSG00000166971	AKTIP	16	AKT interacting protein	2249.47	1.14485	0.100897	1.40122e-30	2.50057e-29	10.8437	10.7151	10.4128	10.7104	10.7102	11.6195	11.897	11.6635	11.6669	11.6931
ENSG00000143882	ATP6V1C2	2	ATPase H+ transporting V1 subunit C2	2090.73	-1.07098	0.0939606	1.44571e-30	2.57775e-29	11.5087	11.3051	11.5426	11.7933	11.7512	10.7955	10.384	10.4217	10.6884	10.8521
ENSG00000231431	FAR2P4	2	fatty acyl-CoA reductase 2 pseudogene 4	592.836	1.37845	0.121668	1.72166e-30	3.0645e-29	9.13365	9.17949	9.15166	9.13437	8.96484	10.0872	10.095	10.3933	9.93317	9.97445
ENSG00000173068	BNC2	9	basonuclin 2	331.666	-2.38903	0.214745	1.74628e-30	3.10565e-29	9.80449	9.70402	9.4143	9.68048	9.52922	8.10905	8.62362	8.24345	8.15547	8.17686
ENSG00000010219	DYRK4	12	dual specificity tyrosine phosphorylation regulated kinase 4	155.384	2.61847	0.233344	2.07669e-30	3.68693e-29	7.79714	7.90389	7.72335	7.86627	7.90038	9.01651	8.8893	9.0175	8.94195	8.82234
ENSG00000152767	FARP1	13	FERM, ARH/RhoGEF and pleckstrin domain protein 1	1699.38	1.38866	0.123604	2.11755e-30	3.75624e-29	10.3086	10.5469	9.82989	10.0148	10.2633	11.328	11.6304	11.3647	11.3693	11.2933
ENSG00000138768	USO1	4	USO1 vesicle transport factor	8633.76	1.25001	0.11104	2.25201e-30	3.99134e-29	12.511	12.2687	12.4984	12.4073	12.1847	13.5587	13.7151	13.3564	13.6776	13.6823
ENSG00000114529	C3orf52	3	chromosome 3 open reading frame 52	737.583	-1.18818	0.104616	2.34862e-30	4.15545e-29	10.2318	10.4329	10.4913	10.3134	10.0401	9.53851	9.50963	9.52308	9.28123	9.19714
ENSG00000278259	MYO19	17	myosin XIX	2157.71	-1.08295	0.0956617	2.6143e-30	4.62158e-29	11.7173	11.5188	11.5582	11.7503	11.633	10.8357	10.7838	10.5934	10.5802	10.5274
ENSG00000224531	SMIM13	6	small integral membrane protein 13	1345.47	-1.28486	0.11448	3.23164e-30	5.68862e-29	11.3475	10.8004	11.0625	11.1415	11.0093	9.97768	9.98162	10.1347	9.96722	9.84737
ENSG00000254087	LYN	8	LYN proto-oncogene, Src family tyrosine kinase	2744.79	-1.11564	0.0993124	4.71693e-30	8.27502e-29	12.1878	11.8153	11.8255	11.8442	12.16	10.9755	10.8554	10.9526	11.0224	10.8808
ENSG00000223749	MIR503HG	X	MIR503 host gene	349.855	1.80901	0.162266	4.86674e-30	8.53061e-29	8.39005	8.58072	8.56176	8.52728	8.47969	9.58976	9.34024	9.6935	9.63393	9.78074
ENSG00000140961	OSGIN1	16	oxidative stress induced growth inhibitor 1	144.713	3.00541	0.271268	4.89653e-30	8.57555e-29	7.76579	7.87723	7.51999	7.70612	7.74813	9.03053	8.84539	8.81432	8.8601	8.96759
ENSG00000107262	BAG1	9	BAG cochaperone 1	1198.41	-1.0469	0.0930355	5.40707e-30	9.46168e-29	10.9532	10.7891	10.7762	10.9128	10.8986	10.084	9.92062	10.1053	9.9317	9.91095
ENSG00000189057	FAM111B	11	FAM111 trypsin like peptidase B	67.8274	-4.67033	0.419353	6.17904e-30	1.07943e-28	8.6116	8.36419	8.43013	8.29699	8.29576	7.34977	7.32539	7.24551	7.22881	7.3564
ENSG00000236404	VLDLR-AS1	9	VLDLR antisense RNA 1	141.664	2.3445	0.210728	6.47857e-30	1.1308e-28	7.91726	7.76004	7.90886	7.78181	7.91743	8.86699	8.90075	8.91238	8.77597	8.74958
ENSG00000186871	ERCC6L	X	ERCC excision repair 6 like, spindle assembly checkpoint helicase	584.016	-1.50286	0.134502	6.83064e-30	1.19125e-28	10.1575	10.1515	10.1781	10.1034	9.94711	9.31153	9.02028	8.93412	8.91944	9.06119
ENSG00000120217	CD274	9	CD274 molecule	1123.18	-1.39359	0.124916	8.24159e-30	1.43249e-28	10.9878	10.5135	10.8028	11.0733	10.932	10.0999	9.48618	9.77938	9.64526	9.61964
ENSG00000101951	PAGE4	X	PAGE family member 4	123.995	-5.34522	0.490858	8.94418e-30	1.5533e-28	9.1057	8.90083	9.01969	8.60449	8.56993	7.01162	7.32539	7.44177	7.20992	7.39686
ENSG00000100234	TIMP3	22	TIMP metallopeptidase inhibitor 3	382.021	-1.92097	0.173766	1.03152e-29	1.7899e-28	9.66884	9.74447	10.2774	9.52668	9.17751	8.4762	8.78429	8.6328	8.42484	8.22188
ENSG00000072042	RDH11	14	retinol dehydrogenase 11	2279.24	1.05877	0.0947985	1.07355e-29	1.86127e-28	10.9515	10.9022	10.7869	10.5667	10.4828	11.7919	11.891	11.5387	11.7562	11.508
ENSG00000012963	UBR7	14	ubiquitin protein ligase E3 component n-recognin 7	1421.72	-1.05252	0.094168	1.1525e-29	1.99647e-28	11.3055	10.938	10.9896	11.0379	11.1447	10.1918	10.1857	10.2155	10.1756	10.1228
ENSG00000090615	GOLGA3	12	golgin A3	5259.9	1.08681	0.0966202	1.45722e-29	2.51802e-28	11.9971	11.8723	11.6985	11.7076	11.815	12.7054	13.0092	12.9515	12.8128	12.7726
ENSG00000177225	GATD1	11	glutamine amidotransferase like class 1 domain containing 1	1056.1	-1.40649	0.126815	1.56032e-29	2.69392e-28	10.5005	10.9323	10.6399	10.8195	11.0402	9.15663	9.62939	9.73535	9.86632	9.85915
ENSG00000122696	SLC25A51	9	solute carrier family 25 member 51	684.994	1.00687	0.0901393	1.61847e-29	2.792e-28	9.3845	9.55686	9.38426	9.45994	9.3276	10.2356	10.2873	10.1575	10.1557	10.0532
ENSG00000117228	GBP1	1	guanylate binding protein 1	406.188	-3.29904	0.310037	1.89629e-29	3.26581e-28	10.1902	9.62519	9.98546	9.87043	9.94108	7.8526	8.17955	8.16104	8.3584	7.73707
ENSG00000130733	YIPF2	19	Yip1 domain family member 2	1145.12	1.00207	0.0899324	1.97694e-29	3.40188e-28	9.93862	9.9072	9.85374	10.0524	10.0762	10.7583	10.6423	10.8565	10.7675	10.9407
ENSG00000077782	FGFR1	8	fibroblast growth factor receptor 1	3236.48	-1.57489	0.143174	2.08722e-29	3.58272e-28	12.1996	12.4312	12.2929	12.1336	12.4569	10.6659	10.5341	10.9275	10.6143	11.5015
ENSG00000137642	SORL1	11	sortilin related receptor 1	593.891	-1.5144	0.137164	2.23425e-29	3.82557e-28	9.80061	10.3108	10.0218	10.127	10.3243	8.80176	9.1694	8.72317	9.21138	9.33328
ENSG00000173894	CBX2	17	chromobox 2	279.786	-1.50686	0.13626	2.7726e-29	4.72391e-28	9.42263	9.27307	9.30726	9.42138	9.25469	8.46507	8.41138	8.39048	8.57105	8.53322
ENSG00000185344	ATP6V0A2	12	ATPase H+ transporting V0 subunit a2	716.167	1.1435	0.103169	3.04074e-29	5.17651e-28	9.45638	9.43917	9.2851	9.45613	9.38771	10.2808	10.2832	10.32	10.1861	10.2592
ENSG00000143799	PARP1	1	poly(ADP-ribose) polymerase 1	7527.03	-1.23853	0.112438	3.08794e-29	5.25254e-28	13.4009	13.4601	13.493	13.1084	13.5355	12.1345	12.064	12.0351	12.338	12.3861
ENSG00000103066	PLA2G15	16	phospholipase A2 group XV	512.781	-1.3295	0.120165	3.63902e-29	6.1747e-28	10.0239	9.79404	9.9204	10.0524	9.83771	9.09843	8.83641	9.04148	8.96027	9.11831
ENSG00000119969	HELLS	10	helicase, lymphoid specific	1851.09	-2.0002	0.185102	4.44343e-29	7.52113e-28	11.8478	11.6037	11.4834	11.6683	11.532	10.809	9.54145	9.86131	9.71996	9.61615
ENSG00000181789	COPG1	3	COPI coat complex subunit gamma 1	9113.96	1.25577	0.113969	4.84094e-29	8.1806e-28	12.5819	12.3387	12.2117	12.6167	12.4816	13.8102	13.6969	13.8156	13.4685	13.5803
ENSG00000142634	EFHD2	1	EF-hand domain family member D2	1536.78	-1.275	0.116476	5.5699e-29	9.39711e-28	10.972	11.2364	11.3902	11.3216	11.2908	10.2499	9.97907	10.2799	10.2119	9.9852
ENSG00000082074	FYB1	5	FYN binding protein 1	2406.9	-1.0265	0.0936526	5.69098e-29	9.59356e-28	11.6942	11.5474	12.4339	11.6296	11.2239	10.9162	10.7657	11.4498	10.6702	10.0684
ENSG00000259781	HMGB1P6	15	high mobility group box 1 pseudogene 6	1430.14	-1.15203	0.104527	6.16604e-29	1.03859e-27	11.3365	11.1318	10.8435	11.1711	11.0921	10.2442	9.94038	10.1374	10.2076	10.1155
ENSG00000213030	CGB8	19	chorionic gonadotropin subunit beta 8	95.6842	-3.34937	0.30759	7.10888e-29	1.19546e-27	8.42892	8.122	8.71908	8.88872	8.73164	7.52659	7.42186	7.62645	7.51502	7.49806
ENSG00000152409	JMY	5	junction mediating and regulatory protein, p53 cofactor	3079.81	1.42304	0.130194	7.98718e-29	1.33999e-27	10.7622	10.7336	10.7575	11.0551	11.1473	12.1107	12.4075	12.2708	11.9505	12.2864
ENSG00000170522	ELOVL6	4	ELOVL fatty acid elongase 6	2987.12	-1.25798	0.115101	9.89443e-29	1.65716e-27	12.102	11.801	12.0826	12.2625	12.334	10.5325	10.8846	11.0822	11.1228	11.1308
ENSG00000189050	RNFT1	17	ring finger protein, transmembrane 1	676.854	1.39745	0.127644	9.9801e-29	1.67015e-27	9.20803	9.01601	9.25523	9.29427	9.36491	10.2555	10.3473	10.2607	10.204	10.2325
ENSG00000268350	FAM156A	X	family with sequence similarity 156 member A	5196.98	-1.19214	0.109025	1.05238e-28	1.75971e-27	13.1269	12.8783	12.5516	12.7196	13.0377	11.7802	11.5159	11.779	11.7234	11.7899
ENSG00000087301	TXNDC16	14	thioredoxin domain containing 16	393.669	-1.73337	0.159999	1.24447e-28	2.07421e-27	9.81607	9.78633	9.70291	9.674	9.63492	8.49812	8.54959	8.6161	8.83605	8.61244
ENSG00000180035	ZNF48	16	zinc finger protein 48	312.879	1.55685	0.142991	1.24801e-28	2.07844e-27	8.54479	8.80144	8.42368	8.3453	8.52571	9.33934	9.69496	9.38111	9.40808	9.41686
ENSG00000155846	PPARGC1B	5	PPARG coactivator 1 beta	992.059	-1.21706	0.111174	1.28405e-28	2.13235e-27	10.5905	10.7044	10.522	10.7274	10.8213	9.88856	9.61788	9.62506	9.58242	9.7714
ENSG00000165912	PACSIN3	11	protein kinase C and casein kinase substrate in neurons 3	989.812	-1.47076	0.135044	1.34009e-28	2.22107e-27	11	10.6635	10.4735	10.7304	10.7533	9.89224	9.36436	9.64658	9.30701	9.56265
ENSG00000089847	ANKRD24	19	ankyrin repeat domain 24	141.35	-2.41272	0.222859	1.43401e-28	2.37484e-27	9.01572	8.84427	8.69894	8.91785	8.7541	7.73614	7.84843	7.85046	7.8532	7.86319
ENSG00000099139	PCSK5	9	proprotein convertase subtilisin/kexin type 5	838.877	-1.27131	0.116202	1.4367e-28	2.37739e-27	10.3884	10.4149	10.7366	10.5529	10.3011	9.62139	9.56912	9.51757	9.47472	9.29389
ENSG00000096696	DSP	6	desmoplakin	73791.3	-1.11357	0.10191	1.45745e-28	2.40787e-27	16.711	16.6906	16.8479	16.397	16.4693	15.4197	15.5698	15.4044	15.5061	15.6118
ENSG00000103876	FAH	15	fumarylacetoacetate hydrolase	538.908	-1.36805	0.125455	1.68785e-28	2.78187e-27	9.92566	10.0886	9.80018	9.93107	10.1995	9.12462	8.88642	8.94911	9.03318	9.16323
ENSG00000073536	NLE1	17	notchless homolog 1	993.736	-1.06787	0.0974053	1.73224e-28	2.85276e-27	10.7524	10.6895	10.5282	10.609	10.618	9.68256	9.86238	9.83417	9.71911	9.77452
ENSG00000179979	NA	NA	NA	272.626	1.40009	0.128624	2.06567e-28	3.39628e-27	8.45904	8.54065	8.50766	8.4783	8.47969	9.2244	9.32185	9.37037	9.25675	9.29832
ENSG00000142892	PIGK	1	phosphatidylinositol glycan anchor biosynthesis class K	1268.43	1.20228	0.110448	2.0672e-28	3.39628e-27	9.85274	9.87615	10.1528	10.0325	9.9259	10.984	11.0688	10.8765	11.0988	10.8694
ENSG00000113810	SMC4	3	structural maintenance of chromosomes 4	6532.02	-1.0495	0.095907	2.11739e-28	3.47598e-27	13.1375	13.1986	13.3323	13.0205	13.03	12.0967	12.1845	11.9952	12.111	12.2681
ENSG00000075426	FOSL2	2	FOS like 2, AP-1 transcription factor subunit	6492.52	-1.17516	0.107905	2.25474e-28	3.69853e-27	13.2659	13.1538	13.3559	13.2405	12.839	11.9484	11.9848	12.0564	12.0399	12.1513
ENSG00000171320	ESCO2	8	establishment of sister chromatid cohesion N-acetyltransferase 2	313.522	-1.82237	0.168813	2.41827e-28	3.9605e-27	9.75584	9.57502	9.45004	9.38972	9.30374	8.54072	8.34896	8.58486	8.47156	8.17686
ENSG00000213228	RPL12P38	17	ribosomal protein L12 pseudogene 38	1184.48	-1.04328	0.0960116	3.32277e-28	5.42466e-27	10.8713	10.7903	10.9241	10.8123	10.8518	10.0185	10.0473	9.83527	10.0305	9.97984
ENSG00000103021	CCDC113	16	coiled-coil domain containing 113	408.779	1.9354	0.180104	3.44834e-28	5.62523e-27	8.65617	8.53383	8.44608	8.77777	8.45113	9.79728	9.993	9.84618	9.62387	9.68769
ENSG00000070729	CNGB1	16	cyclic nucleotide gated channel subunit beta 1	296.843	3.06506	0.291433	4.01582e-28	6.53549e-27	7.99226	8.65075	7.70881	7.99844	7.63235	9.76546	9.97525	9.15873	9.3374	9.41686
ENSG00000197261	C6orf141	6	chromosome 6 open reading frame 141	71.8489	-3.37226	0.313018	4.04839e-28	6.58333e-27	8.33315	8.56086	8.4571	8.3453	8.32871	7.48875	7.55297	7.46618	7.36573	7.43338
ENSG00000169550	MUC15	11	mucin 15, cell surface associated	3260.64	1.1157	0.102995	4.42062e-28	7.17735e-27	11.0672	11.1178	11.4811	11.0948	11.0513	12.2066	12.242	12.1484	12.2778	12.1425
ENSG00000245694	CRNDE	16	colorectal neoplasia differentially expressed	227.322	1.71121	0.158783	5.0926e-28	8.24253e-27	8.3456	8.1907	8.19328	8.26689	8.38143	9.23039	9.22368	9.16234	9.06149	9.18754
ENSG00000254470	AP5B1	11	adaptor related protein complex 5 subunit beta 1	776.809	-1.24535	0.114236	5.33336e-28	8.62546e-27	10.2684	10.2324	10.324	10.5142	10.5724	9.29456	9.32185	9.62378	9.43577	9.4763
ENSG00000116761	CTH	1	cystathionine gamma-lyase	2508.76	1.20918	0.111874	5.46774e-28	8.829e-27	10.8701	10.68	10.3123	11.0612	10.9365	11.8727	11.8963	11.7307	11.9628	11.8785
ENSG00000146670	CDCA5	11	cell division cycle associated 5	1932.97	-1.10075	0.101945	6.18215e-28	9.96703e-27	11.6853	11.3665	11.5289	11.4615	11.4393	10.4084	10.4906	10.458	10.5601	10.6663
ENSG00000157796	WDR19	4	WD repeat domain 19	1007.57	1.10738	0.102313	6.83725e-28	1.10146e-26	9.77972	9.91896	9.68996	9.69335	9.73305	10.9073	10.9026	10.5792	10.4019	10.4905
ENSG00000092421	SEMA6A	5	semaphorin 6A	12088.9	-1.19033	0.11159	6.90353e-28	1.11128e-26	14.1601	13.9449	14.259	13.8734	14.0542	12.8968	12.8204	12.64	12.8465	13.1585
ENSG00000142798	HSPG2	1	heparan sulfate proteoglycan 2	5037.26	-2.00671	0.190041	7.29809e-28	1.17296e-26	12.914	13.2626	13.1218	12.759	12.9904	10.9566	10.8151	10.7408	11.34	11.6809
ENSG00000138796	HADH	4	hydroxyacyl-CoA dehydrogenase	1272.77	-1.209	0.112439	7.92332e-28	1.27148e-26	11.0824	11.1545	10.9167	10.8021	10.9675	9.84747	9.94951	9.90782	10.0257	10.1057
ENSG00000124701	APOBEC2	6	apolipoprotein B mRNA editing enzyme catalytic subunit 2	59.9734	-5.44151	0.505985	7.93279e-28	1.2717e-26	8.32476	8.30676	8.45396	8.39148	8.21444	7.01162	7.21726	7.28825	7.20992	7.18432
ENSG00000149503	INCENP	11	inner centromere protein	2073.43	-1.22594	0.114094	8.84496e-28	1.41499e-26	11.7525	11.613	11.6894	11.5549	11.5061	10.5325	10.3561	10.4253	10.5434	10.7898
ENSG00000267259	ERVE-1	17	endogenous retrovirus group E member 1	381.889	1.42324	0.132624	8.95887e-28	1.431e-26	8.71408	8.71684	8.60794	8.7842	8.84	9.65232	9.5397	9.68742	9.66232	9.61615
ENSG00000184029	DSCR4	21	Down syndrome critical region 4	255.612	1.74641	0.16338	1.12707e-27	1.79473e-26	8.2323	8.28114	8.49562	8.32625	8.29576	9.25409	9.14611	9.29919	9.44887	9.29832
ENSG00000130768	SMPDL3B	1	sphingomyelin phosphodiesterase acid like 3B	96.9618	-3.86196	0.366511	1.19643e-27	1.90226e-26	8.76931	8.24594	8.51364	8.75825	8.81203	7.34977	7.49923	7.37341	7.43572	7.52726
ENSG00000188613	NANOS1	10	nanos C2HC-type zinc finger 1	128.506	2.90052	0.274307	1.51239e-27	2.39907e-26	7.81978	7.80622	7.56419	7.68576	7.63235	8.90607	8.84539	8.91019	8.66354	8.67213
ENSG00000119242	CCDC92	12	coiled-coil domain containing 92	188.497	2.22842	0.209905	1.61799e-27	2.5607e-26	7.87698	8.1907	8.00597	7.98475	8.01289	8.91374	8.95649	9.14418	9.18237	9.14346
ENSG00000163803	PLB1	2	phospholipase B1	106.841	-4.48292	0.431695	1.73139e-27	2.736e-26	8.76931	8.60668	8.40411	8.95193	8.81203	7.28793	7.51323	7.19287	7.39732	7.52726
ENSG00000123836	PFKFB2	1	6-phosphofructo-2-kinase/fructose-2,6-biphosphatase 2	829.359	1.43153	0.134239	1.83477e-27	2.89494e-26	9.48605	9.28431	9.35354	9.44079	9.43218	10.5579	10.6471	10.5767	10.1719	10.5705
ENSG00000188486	H2AX	11	H2A.X variant histone	787.652	-1.07404	0.0999191	2.0778e-27	3.27341e-26	9.90418	10.2022	10.5457	10.5389	10.5053	9.2482	9.39392	9.55031	9.63529	9.78074
ENSG00000248323	LUCAT1	5	lung cancer associated transcript 1	81.6026	4.79664	0.454736	2.34924e-27	3.69542e-26	7.30866	7.23458	7.27447	7.25186	7.45223	8.30895	8.76852	8.58198	8.39582	8.55757
ENSG00000177683	THAP5	7	THAP domain containing 5	1139.01	1.30337	0.122563	2.49817e-27	3.92669e-26	9.69706	9.79148	9.93733	9.72188	9.81807	11.0745	10.8819	10.7034	10.8456	10.8433
ENSG00000164045	CDC25A	3	cell division cycle 25A	1161.31	-1.16215	0.108926	2.63887e-27	4.13843e-26	10.9612	10.6468	10.8264	11.0092	10.8391	9.85503	9.9727	9.92333	9.87323	9.83847
ENSG00000136982	DSCC1	8	DNA replication and sister chromatid cohesion 1	250.79	-1.53507	0.14425	2.72652e-27	4.27264e-26	9.28032	9.13425	9.16134	9.27695	9.34171	8.4762	8.34896	8.41086	8.35076	8.35562
ENSG00000013375	PGM3	6	phosphoglucomutase 3	8032.64	1.17762	0.110589	2.73426e-27	4.28154e-26	12.5526	12.1921	12.1537	12.0939	12.6197	13.6376	13.3847	13.6108	13.3621	13.3574
ENSG00000115935	WIPF1	2	WAS/WASL interacting protein family member 1	137.94	-3.36395	0.322697	2.78053e-27	4.34881e-26	8.95852	8.86514	8.58298	9.30712	8.62083	7.52659	7.54007	7.67623	7.63433	7.675
ENSG00000187210	GCNT1	9	glucosaminyl (N-acetyl) transferase 1	610.717	-1.47344	0.13913	2.90698e-27	4.53826e-26	9.95495	10.1415	10.4121	10.2244	9.99729	8.63111	9.24347	9.31051	9.27767	8.95611
ENSG00000198265	HELZ	17	helicase with zinc finger	7076.97	-1.06601	0.100025	3.2615e-27	5.08789e-26	13.4971	13.201	13.4106	12.989	13.1999	12.2088	12.3045	12.1323	12.1937	12.2735
ENSG00000123892	RAB38	11	RAB38, member RAS oncogene family	355.835	1.58501	0.150291	5.28043e-27	8.20031e-26	8.51693	8.71098	8.65102	8.61933	8.51666	9.2244	9.70119	9.87628	9.72721	9.34187
ENSG00000171492	LRRC8D	1	leucine rich repeat containing 8 VRAC subunit D	4536.73	1.01425	0.0954595	5.29986e-27	8.22432e-26	11.8573	11.6716	11.8093	11.4148	11.5457	12.5728	12.7073	12.6348	12.6397	12.5762
ENSG00000133794	ARNTL	11	aryl hydrocarbon receptor nuclear translocator like	509.92	1.7427	0.165769	5.56967e-27	8.61074e-26	8.72886	8.98349	8.70906	9.11478	8.53469	10.1618	10.2584	9.81541	9.92508	9.80229
ENSG00000159842	ABR	17	ABR activator of RhoGEF and GTPase	2897.48	-1.05209	0.0991761	5.70459e-27	8.80617e-26	12.4806	11.8392	11.8909	11.8042	12.0173	11.3932	10.9648	10.8474	11.1324	10.8301
ENSG00000137601	NEK1	4	NIMA related kinase 1	662.583	1.01741	0.0956711	6.0867e-27	9.38903e-26	9.34706	9.5599	9.38722	9.36138	9.26464	10.2065	10.2107	10.1312	10.1295	10.0378
ENSG00000049541	RFC2	7	replication factor C subunit 2	1338	-1.45288	0.138164	6.22003e-27	9.58042e-26	11.2437	11.1961	10.9739	10.9302	11.2042	9.69954	9.83866	10.1187	9.90277	9.85327
ENSG00000177189	RPS6KA3	X	ribosomal protein S6 kinase A3	2341.61	1.14757	0.108841	6.48824e-27	9.97868e-26	10.6263	10.7402	10.6092	10.7289	10.9001	11.7387	11.9612	11.8807	11.5479	11.685
ENSG00000107738	VSIR	10	V-set immunoregulatory receptor	248.078	-1.65515	0.156955	6.82932e-27	1.04955e-25	9.30294	9.09172	9.37086	9.36954	9.06694	8.33452	8.10618	8.50434	8.42484	8.33614
ENSG00000179761	PIPOX	17	pipecolic acid and sarcosine oxidase	70.7555	3.53822	0.337409	7.06359e-27	1.08394e-25	7.47336	7.53219	7.42318	7.35099	7.32378	8.431	8.55721	8.40411	8.42842	8.18831
ENSG00000119013	NDUFB3	2	NADH:ubiquinone oxidoreductase subunit B3	999.636	-1.14169	0.107821	7.11552e-27	1.0911e-25	10.7109	10.6496	10.5451	10.7502	10.673	9.9177	9.6745	9.80761	9.77939	9.52578
ENSG00000152147	GEMIN6	2	gem nuclear organelle associated protein 6	396.849	-1.20091	0.113598	8.07224e-27	1.23689e-25	9.78366	9.54462	9.52816	9.71873	9.5614	8.84293	8.81827	8.81669	8.90526	8.83511
ENSG00000137757	CASP5	11	caspase 5	96.0126	8.11378	0.799136	8.13452e-27	1.24551e-25	7.17059	7.01162	7.11484	7.01162	7.01162	8.62141	8.81827	8.77574	8.54992	8.58924
ENSG00000259673	IQCH-AS1	15	IQCH antisense RNA 1	355.59	1.70977	0.163147	8.25699e-27	1.26332e-25	8.76647	8.33996	8.59136	8.42704	8.57857	10.0679	9.40169	9.30081	9.42837	9.74936
ENSG00000132205	EMILIN2	18	elastin microfibril interfacer 2	2054.9	1.06078	0.100314	9.40228e-27	1.43749e-25	10.5424	10.7992	10.6764	10.4781	10.551	11.7	11.6875	11.777	11.4111	11.2008
ENSG00000180875	GREM2	1	gremlin 2, DAN family BMP antagonist	239.859	-1.74029	0.16599	1.07422e-26	1.63992e-25	9.45471	8.90585	9.26499	9.20989	9.25967	8.4762	8.10618	8.4602	8.2273	8.15354
ENSG00000104129	DNAJC17	15	DnaJ heat shock protein family (Hsp40) member C17	386.361	-1.2259	0.116016	1.12129e-26	1.70927e-25	9.63711	9.63674	9.4828	9.69655	9.55343	8.88277	8.79054	8.67352	8.85681	8.89708
ENSG00000144867	SRPRB	3	SRP receptor subunit beta	2517.56	1.21168	0.115267	1.24563e-26	1.89741e-25	10.8941	10.578	10.6317	10.9101	10.8676	11.9142	11.933	11.9986	11.7379	11.8131
ENSG00000167311	ART5	11	ADP-ribosyltransferase 5	107.827	-2.24007	0.214069	1.28109e-26	1.94998e-25	8.5063	8.52697	8.52549	8.70462	8.81908	7.73614	7.65706	7.7513	7.82158	7.89561
ENSG00000142089	IFITM3	11	interferon induced transmembrane protein 3	980.441	1.13221	0.107561	1.46178e-26	2.2185e-25	9.89816	9.70676	9.83149	9.60061	9.54137	10.9479	10.3658	10.8734	10.6269	10.2962
ENSG00000135090	TAOK3	12	TAO kinase 3	2368.59	1.10682	0.105277	1.52582e-26	2.3123e-25	10.6313	11.0445	10.7324	10.8281	10.5569	11.9776	11.8495	11.6174	11.764	11.6108
ENSG00000228794	LINC01128	1	long intergenic non-protein coding RNA 1128	1491.3	1.22404	0.11699	1.72626e-26	2.61223e-25	10.1322	10.5181	10.1146	9.89001	10.0373	11.2804	11.1936	11.2052	11.0932	11.1744
ENSG00000100605	ITPK1	14	inositol-tetrakisphosphate 1-kinase	833.937	-1.10723	0.105205	1.86688e-26	2.82089e-25	10.5949	10.4949	10.3005	10.3757	10.4112	9.70376	9.42093	9.52857	9.66499	9.52951
ENSG00000105137	SYDE1	19	synapse defective Rho GTPase homolog 1	599.231	-2.44249	0.239848	2.31554e-26	3.49629e-25	9.88115	10.0571	10.8081	10.3114	10.2194	8.40768	8.39392	8.56745	8.5637	9.20666
ENSG00000215417	MIR17HG	13	miR-17-92a-1 cluster host gene	473.16	-1.24748	0.119141	2.45206e-26	3.69971e-25	9.82628	9.74181	9.87148	9.94182	9.72954	9.0444	9.00463	8.99511	8.89812	8.94452
ENSG00000020181	ADGRA2	8	adhesion G protein-coupled receptor A2	146.235	2.59706	0.252288	2.46215e-26	3.71223e-25	7.70722	7.79116	7.95753	7.68576	7.88295	8.90607	8.88642	8.86546	8.83689	8.95611
ENSG00000147649	MTDH	8	metadherin	3143.75	1.95714	0.191118	2.5471e-26	3.83473e-25	10.4823	10.3984	10.8427	10.0842	10.9229	12.1238	12.4893	12.029	12.5748	12.504
ENSG00000258838	NA	NA	NA	382.302	1.2835	0.123271	3.59169e-26	5.3878e-25	8.75214	8.76831	8.86361	8.7906	8.73164	9.6034	9.66496	9.55435	9.66009	9.56265
ENSG00000158014	SLC30A2	1	solute carrier family 30 member 2	88.7631	3.47966	0.337321	3.59771e-26	5.39292e-25	7.36638	7.48296	7.48815	7.54637	7.57899	8.63111	8.45386	8.67352	8.44961	8.55757
ENSG00000169855	ROBO1	3	roundabout guidance receptor 1	1764.95	-1.6793	0.162674	3.63461e-26	5.44429e-25	11.4981	11.5248	11.4083	11.6198	11.5389	9.988	10.4538	10.2271	9.65022	9.99853
ENSG00000110090	CPT1A	11	carnitine palmitoyltransferase 1A	754.827	1.29823	0.125251	5.44399e-26	8.11346e-25	9.19997	9.56899	9.25686	9.33244	9.5454	10.2864	10.3859	10.431	10.4017	10.309
ENSG00000114331	ACAP2	3	ArfGAP with coiled-coil, ankyrin repeat and PH domains 2	3938.41	1.14117	0.109627	5.62061e-26	8.37067e-25	11.6032	11.595	11.2228	11.049	11.491	12.4948	12.4671	12.3311	12.519	12.5195
ENSG00000130222	GADD45G	9	growth arrest and DNA damage inducible gamma	219.585	-1.9708	0.191207	6.41825e-26	9.53799e-25	8.83834	8.95011	9.3182	9.29427	9.4234	8.15548	8.13508	8.18231	8.13506	8.21082
ENSG00000166394	CYB5R2	11	cytochrome b5 reductase 2	791.449	-1.19217	0.115127	7.35065e-26	1.09158e-24	10.3994	10.385	10.5079	10.4183	10.2633	9.39857	9.53268	9.41877	9.43102	9.61615
ENSG00000105379	ETFB	19	electron transfer flavoprotein subunit beta	1404.57	-1.01447	0.0978857	7.73217e-26	1.14741e-24	11.0981	11.0904	10.8461	11.1125	11.1422	10.2007	10.0785	10.2444	10.2187	10.1869
ENSG00000126001	CEP250	20	centrosomal protein 250	2384.49	-1.12933	0.109374	8.71007e-26	1.28975e-24	11.6568	11.9012	11.7668	11.937	11.6403	10.4658	10.7938	11.021	10.6892	10.8003
ENSG00000179262	RAD23A	19	RAD23 homolog A, nucleotide excision repair protein	1576.55	-1.13546	0.1099	9.45468e-26	1.39901e-24	11.2852	11.2309	11.3254	11.2306	11.1252	10.1859	10.2193	10.0962	10.369	10.4175
ENSG00000280809	LINC00836	10	long intergenic non-protein coding RNA 836	401.421	-2.09857	0.20623	1.09489e-25	1.61895e-24	9.33251	9.98306	10.0997	9.82751	9.61596	8.48721	8.63077	8.78793	8.47498	8.0273
ENSG00000125347	IRF1	5	interferon regulatory factor 1	1366.18	1.16109	0.113215	1.09983e-25	1.6251e-24	10.1464	10.1395	10.1571	10.1129	9.79142	11.0487	11.0492	10.954	11.1597	11.1164
ENSG00000174951	FUT1	19	fucosyltransferase 1 (H blood group)	123.758	3.70985	0.369896	1.13674e-25	1.67844e-24	7.65241	7.28455	7.45982	7.6203	7.63235	8.7678	8.8304	8.86318	8.85516	8.75637
ENSG00000140465	CYP1A1	15	cytochrome P450 family 1 subfamily A member 1	406.744	1.19304	0.115628	1.15356e-25	1.70206e-24	8.89091	8.99287	8.87684	8.67687	8.88746	9.75334	9.88434	9.56906	9.46237	9.55901
ENSG00000147202	DIAPH2	X	diaphanous related formin 2	529.287	-1.06989	0.103622	1.24894e-25	1.84016e-24	9.94097	9.95138	9.95307	9.93107	9.74005	9.16922	9.2565	9.10709	9.23916	8.96759
ENSG00000259820		8	novel transcript	1420.01	-1.05094	0.101783	1.35815e-25	1.99823e-24	11.0078	11.0498	11.4536	10.9953	10.847	10.2298	10.1032	10.3216	10.0326	10.1985
ENSG00000280109	PLAC4	21	placenta enriched 4	59.4053	-4.5963	0.449647	1.36512e-25	2.00706e-24	8.32054	7.89067	8.54884	8.50306	8.21444	7.34977	7.13042	7.28825	7.32478	7.31038
ENSG00000272405		1	novel transcript, antisense to BCAN	368.005	1.90671	0.187515	1.48144e-25	2.17499e-24	8.57868	8.67521	8.69767	8.18187	8.40181	9.69954	9.70739	9.77252	9.57769	9.61964
ENSG00000250509		5	novel transcript	124.704	7.86312	0.761541	1.49202e-25	2.18896e-24	7.12406	7.01162	7.13802	7.01162	7.26666	8.92895	8.7331	9.00533	8.90843	8.80292
ENSG00000074935	TUBE1	6	tubulin epsilon 1	673.859	1.25022	0.122309	1.66716e-25	2.44246e-24	9.28032	9.36749	9.45357	9.06448	9.26959	10.1888	10.3116	10.2735	10.271	10.0608
ENSG00000276476	LINC00540	13	long intergenic non-protein coding RNA 540	274.58	1.36725	0.133085	1.73066e-25	2.53369e-24	8.48111	8.61944	8.51364	8.42704	8.50753	9.33383	9.35837	9.30081	9.26636	9.2114
ENSG00000128274	A4GALT	22	alpha 1,4-galactosyltransferase (P blood group)	691.765	-1.18057	0.115401	2.3334e-25	3.40167e-24	10.1127	10.2676	10.3088	10.2068	10.2752	9.25409	9.15548	9.40383	9.48084	9.44889
ENSG00000090975	PITPNM2	12	phosphatidylinositol transfer protein membrane associated 2	345.349	-1.37044	0.133929	2.51258e-25	3.65259e-24	9.66741	9.49452	9.59571	9.69335	9.07843	8.7678	8.59089	8.74095	8.70905	8.52498
ENSG00000110080	ST3GAL4	11	ST3 beta-galactoside alpha-2,3-sialyltransferase 4	1046.95	-1.28752	0.126219	2.51895e-25	3.65671e-24	11.0803	10.4459	10.6211	10.8108	10.8018	9.64355	9.4807	9.82095	9.71568	9.85327
ENSG00000154305	MIA3	1	MIA SH3 domain ER export factor 3	10993.6	1.30204	0.128176	3.24232e-25	4.69037e-24	12.7595	12.6868	12.967	12.5863	12.3481	13.8754	13.9565	13.8029	14.0883	14.0503
ENSG00000259706	HSP90B2P	15	heat shock protein 90 beta family member 2, pseudogene	96.1378	2.59455	0.256121	3.43718e-25	4.96532e-24	7.633	7.74393	7.64705	7.57216	7.70431	8.53022	8.47857	8.6328	8.42365	8.74958
ENSG00000123136	DDX39A	19	DExD-box helicase 39A	1896.53	-1.0444	0.101781	3.45556e-25	4.98491e-24	11.7551	11.3374	11.1387	11.5262	11.4828	10.5806	10.4888	10.4914	10.4834	10.5598
ENSG00000196544	BORCS6	17	BLOC-1 related complex subunit 6	331.782	1.49398	0.147135	3.83164e-25	5.51591e-24	8.46275	8.48491	8.50316	8.67687	8.85375	9.3059	9.36436	9.62506	9.51407	9.65748
ENSG00000204516	MICB	6	MHC class I polypeptide-related sequence B	187.396	1.65649	0.163215	3.88456e-25	5.58433e-24	8.24603	8.36419	8.14987	8.12469	7.96652	8.99518	9.23472	8.94485	8.935	8.84145
ENSG00000082781	ITGB5	3	integrin subunit beta 5	1436.81	-1.32251	0.130077	3.90649e-25	5.61195e-24	11.2493	11.1308	11.0212	11.2573	11.1742	10.3029	10.1944	10.0081	9.73485	9.96904
ENSG00000205133	TRIQK	8	triple QxxK/R motif containing	943.844	1.09862	0.107992	5.24142e-25	7.51923e-24	9.69566	9.62229	9.78149	9.76511	9.63115	10.6806	10.5134	10.3881	10.751	10.5863
ENSG00000133059	DSTYK	1	dual serine/threonine and tyrosine protein kinase	361.782	1.31971	0.129884	5.25555e-25	7.53429e-24	8.7318	8.87544	8.83331	8.62668	8.55245	9.55268	9.56225	9.71039	9.604	9.33328
ENSG00000145715	RASA1	5	RAS p21 protein activator 1	4315.83	-1.32101	0.130752	5.475e-25	7.83804e-24	12.4564	12.57	13.0413	12.5574	12.5812	11.4173	11.3371	11.2164	11.4703	11.4867
ENSG00000144136	SLC20A1	2	solute carrier family 20 member 1	850.759	-1.43872	0.142527	6.41354e-25	9.15633e-24	10.7484	10.5573	10.5106	10.3419	10.5293	9.46535	9.23252	9.74239	9.36823	9.28049
ENSG00000161513	FDXR	17	ferredoxin reductase	651.106	-1.16037	0.114228	6.64971e-25	9.48695e-24	9.77841	10.2117	10.4021	10.0696	10.2871	9.15029	9.30529	9.49108	9.30759	9.20191
ENSG00000137563	GGH	8	gamma-glutamyl hydrolase	847.438	-1.0632	0.104752	6.91332e-25	9.83592e-24	10.5092	10.3681	10.4348	10.4652	10.458	9.44005	9.68555	9.67394	9.64481	9.58787
ENSG00000261114		16	novel transcript, sense intronic to HERPUD1	139.531	2.86126	0.287561	7.6766e-25	1.08994e-23	7.77376	7.61834	7.61363	7.83364	7.84688	8.8749	8.94003	8.96603	8.77949	8.76986
ENSG00000153208	MERTK	2	MER proto-oncogene, tyrosine kinase	325.702	1.6847	0.168357	7.91088e-25	1.12243e-23	8.56186	8.49203	8.33616	8.32625	8.73918	9.39857	9.46416	9.12577	9.64571	9.87373
ENSG00000142178	SIK1	21	salt inducible kinase 1	323.663	-2.89112	0.295894	7.98121e-25	1.13164e-23	9.78104	9.48491	9.88696	9.1632	9.79142	8.34707	8.33043	8.30479	7.59958	7.89561
ENSG00000183060	LYSMD4	15	LysM domain containing 4	408.147	1.26323	0.124689	8.05693e-25	1.14134e-23	8.69004	8.88056	8.82076	8.92359	8.92028	9.61692	9.60126	9.76217	9.68444	9.6777
ENSG00000204595	DPRX	19	divergent-paired related homeobox	94.6235	-3.17492	0.321422	8.28831e-25	1.17277e-23	8.60182	8.61308	8.48954	8.3453	8.84689	7.52659	7.49923	7.40223	7.59958	7.69636
ENSG00000164626	KCNK5	6	potassium two pore domain channel subfamily K member 5	181.941	-1.71756	0.170639	8.58989e-25	1.21378e-23	9.2573	8.91582	8.88558	8.92359	8.90069	8.21408	8.0824	8.19484	8.10111	8.07991
ENSG00000146013	GFRA3	5	GDNF family receptor alpha 3	85.0415	7.91019	0.819455	8.99624e-25	1.27034e-23	7.01162	7.16936	7.11484	7.01162	7.19208	8.57164	8.65545	8.76837	8.43789	8.45684
ENSG00000176387	HSD11B2	16	hydroxysteroid 11-beta dehydrogenase 2	47.558	-5.68479	0.562251	9.7915e-25	1.38075e-23	8.19948	8.11177	8.48802	8.15941	7.99771	7.01162	7.17957	7.24551	7.15189	7.18432
ENSG00000165091	TMC1	9	transmembrane channel like 1	651.369	1.26702	0.12562	1.15081e-24	1.61951e-23	9.32334	9.50088	9.18738	9.21447	9.0139	10.2327	10.2985	10.3068	9.95752	10.1057
ENSG00000137941	TTLL7	1	tubulin tyrosine ligase like 7	179.258	4.48122	0.468332	1.26504e-24	1.77664e-23	7.45969	7.48296	7.4419	7.39082	7.37184	8.26938	9.98162	9.72826	8.35713	8.42112
ENSG00000179476	C14orf28	14	chromosome 14 open reading frame 28	476.61	1.156	0.114529	1.3954e-24	1.95574e-23	8.98983	9.05665	9.07242	9.01746	8.94594	9.80512	9.73951	9.88265	9.70578	9.9278
ENSG00000068001	HYAL2	3	hyaluronidase 2	357.858	-1.27566	0.126794	1.42778e-24	1.99976e-23	9.54819	9.46875	9.50736	9.51578	9.65734	8.75916	8.64845	8.76095	8.81493	8.67213
ENSG00000110881	ASIC1	12	acid sensing ion channel subunit 1	85.4353	-2.70052	0.271698	1.4919e-24	2.08816e-23	8.64676	8.46327	8.63103	8.37325	8.31784	7.68338	7.62444	7.55256	7.59958	7.55484
ENSG00000123364	HOXC13	12	homeobox C13	283.351	1.38841	0.137925	1.62895e-24	2.2769e-23	8.394	8.55416	8.5546	8.64124	8.47025	9.29456	9.34226	9.36109	9.3391	9.30715
ENSG00000180592	SKIDA1	10	SKI/DACH domain containing 1	530.665	-1.10155	0.109442	1.83172e-24	2.55343e-23	9.92448	9.90484	9.73076	9.94716	10.0513	9.00233	9.12238	9.03552	9.11564	9.39645
ENSG00000135631	RAB11FIP5	2	RAB11 family interacting protein 5	576.21	-1.24256	0.123661	1.84436e-24	2.56931e-23	10.2619	9.99198	10.1805	9.93914	9.79813	9.12462	9.31567	9.24276	9.10891	8.91508
ENSG00000110200	ANAPC15	11	anaphase promoting complex subunit 15	474.054	-1.0445	0.103515	1.88275e-24	2.62104e-23	9.81479	9.83943	9.5995	9.83331	9.80481	9.0717	9.02028	8.97649	9.13431	9.09783
ENSG00000174405	LIG4	13	DNA ligase 4	525.311	1.11406	0.110679	1.94154e-24	2.69744e-23	9.12297	9.13425	9.17963	9.14405	9.01991	10.0219	10.0498	9.90574	9.78144	9.7714
ENSG00000117385	P3H1	1	prolyl 3-hydroxylase 1	428.852	1.29642	0.130176	2.70363e-24	3.72622e-23	8.857	8.94527	8.87793	9.02277	8.6125	9.67398	9.71971	9.67517	9.86939	9.71399
ENSG00000204054	LINC00963	9	long intergenic non-protein coding RNA 963	1240.18	2.1934	0.226503	2.9235e-24	4.02389e-23	9.68443	9.0743	9.3543	9.33661	9.33703	10.7721	11.6447	11.2819	11.0431	10.9339
ENSG00000137404	NRM	6	nurim	182.466	-2.24569	0.228345	3.10197e-24	4.26104e-23	9.02038	9.08304	9.21797	8.94631	8.93957	7.91461	7.94582	7.92129	8.00201	8.18831
ENSG00000184009	ACTG1	17	actin gamma 1	20781	-1.10813	0.111121	3.39553e-24	4.65503e-23	14.5581	14.8307	14.9156	14.9165	14.7858	13.6727	13.4125	13.5175	13.9273	13.9452
ENSG00000128965	CHAC1	15	ChaC glutathione specific gamma-glutamylcyclotransferase 1	493.155	5.12002	0.549145	3.62437e-24	4.95889e-23	7.633	7.32662	7.55469	7.94232	7.88295	10.0549	10.2985	10.3628	10.1867	10.2213
ENSG00000010810	FYN	6	FYN proto-oncogene, Src family tyrosine kinase	229.925	-2.40557	0.246058	4.05117e-24	5.52824e-23	9.27269	8.99287	9.45004	9.57292	8.96484	7.87382	7.94582	8.38704	7.99276	8.05399
ENSG00000080007	DDX43	6	DEAD-box helicase 43	1049.18	1.00805	0.101087	4.23423e-24	5.77423e-23	9.77577	9.85913	9.76366	9.93377	9.9441	10.5043	10.8919	10.4852	10.6114	10.9243
ENSG00000110619	CARS1	11	cysteinyl-tRNA synthetase 1	3609.1	1.02224	0.102194	4.33721e-24	5.91076e-23	11.6363	11.2429	11.1466	11.3626	11.3857	12.2979	12.3048	12.3846	12.3151	12.2594
ENSG00000113013	HSPA9	5	heat shock protein family A (Hsp70) member 9	42073.4	1.03491	0.103866	4.55939e-24	6.20947e-23	14.6905	14.7192	14.9425	14.6033	14.8014	15.726	15.6921	15.6163	15.9908	15.931
ENSG00000143199	ADCY10	1	adenylate cyclase 10	320.865	1.29487	0.130137	4.7939e-24	6.52456e-23	8.6624	8.54743	8.67458	8.66983	8.68542	9.35576	9.44741	9.53268	9.45823	9.3589
ENSG00000015133	CCDC88C	14	coiled-coil domain containing 88C	2902.91	1.01472	0.101496	5.79094e-24	7.86087e-23	10.794	11.1711	10.9997	11.296	11.1226	12.0302	12.1059	11.8993	11.9551	12.0691
ENSG00000177337	DLGAP1-AS1	18	DLGAP1 antisense RNA 1	142.529	2.61535	0.267533	6.02063e-24	8.15662e-23	7.90406	7.69315	7.8805	7.88208	7.55021	9.12462	8.71995	8.88579	8.73208	8.85403
ENSG00000076685	NT5C2	10	5'-nucleotidase, cytosolic II	2752.79	1.07193	0.108237	7.7473e-24	1.04616e-22	11.232	10.8425	10.8698	11.0721	10.831	11.9493	11.9462	11.8222	11.9296	12.1472
ENSG00000147642	SYBU	8	syntabulin	293.222	1.8154	0.185014	8.40043e-24	1.13288e-22	8.21368	8.3481	8.16039	8.73174	8.51666	9.45023	9.50963	9.17132	9.60167	9.36313
ENSG00000114770	ABCC5	3	ATP binding cassette subfamily C member 5	1835.73	-1.06462	0.107599	8.82861e-24	1.18985e-22	11.6173	11.1097	11.5989	11.2647	11.4329	10.9162	10.3015	10.5125	10.366	10.2213
ENSG00000177556	ATOX1	5	antioxidant 1 copper chaperone	777.892	-1.07492	0.108504	9.24481e-24	1.24432e-22	10.3952	10.3816	10.181	10.3816	10.3938	9.64794	9.47338	9.5557	9.49352	9.39645
ENSG00000104419	NDRG1	8	N-myc downstream regulated 1	4590.53	1.30862	0.132775	9.42376e-24	1.26758e-22	11.1544	11.5481	11.5287	11.4119	11.6818	12.7177	12.5988	12.2939	12.7394	13.1994
ENSG00000164574	GALNT10	5	polypeptide N-acetylgalactosaminyltransferase 10	945.929	1.72919	0.177108	1.05686e-23	1.41973e-22	9.52621	9.97183	9.04104	9.12461	9.14531	10.7035	11.0312	10.6522	10.8996	10.2122
ENSG00000216490	IFI30	19	IFI30 lysosomal thiol reductase	428.74	-1.55344	0.158428	1.16147e-23	1.55622e-22	9.95263	9.68196	9.78701	9.55177	9.88565	9.11812	8.5872	8.82378	8.69218	8.56557
ENSG00000167904	TMEM68	8	transmembrane protein 68	601.523	-1.08298	0.109338	1.1915e-23	1.5944e-22	10.0017	9.93758	9.95307	10.127	10.2194	9.00233	9.24347	9.23936	9.35375	9.44095
ENSG00000204311	PJVK	2	pejvakin	72.0458	3.15842	0.323607	1.26205e-23	1.68662e-22	7.43096	7.53219	7.51999	7.54637	7.37184	8.49812	8.55721	8.40072	8.334	8.19963
ENSG00000102547	CAB39L	13	calcium binding protein 39 like	1102.58	-1.2324	0.125258	1.35378e-23	1.80571e-22	10.887	10.7623	11.0852	10.7712	10.5113	9.8588	9.92724	9.6862	9.84539	9.66087
ENSG00000088340	FER1L4	20	fer-1 like family member 4 (pseudogene)	180.992	-2.65415	0.274993	1.42897e-23	1.90355e-22	8.8437	8.84427	9.10121	9.48255	9.0139	7.97216	7.872	7.79262	7.80994	7.94187
ENSG00000089094	KDM2B	12	lysine demethylase 2B	863.772	-1.05058	0.106701	1.53187e-23	2.03538e-22	10.6205	10.4539	10.4698	10.231	10.5412	9.71215	9.69963	9.58754	9.62616	9.52578
ENSG00000166477	LEO1	15	LEO1 homolog, Paf1/RNA polymerase II complex component	1045.14	-1.09138	0.110186	1.68981e-23	2.23968e-22	10.7284	10.6841	10.8541	10.7274	10.5214	9.86255	9.84708	9.70197	9.82809	9.87373
ENSG00000160209	PDXK	21	pyridoxal kinase	2000.64	1.09673	0.111679	1.71062e-23	2.26562e-22	10.4919	10.7713	10.5492	10.609	10.3628	11.4285	11.5726	11.7756	11.3429	11.5665
ENSG00000204856	FAM216A	12	family with sequence similarity 216 member A	126.595	-2.49872	0.258608	1.96376e-23	2.59589e-22	8.81394	8.64456	8.92628	8.75168	8.6696	7.83076	7.92438	7.7513	7.68431	7.69636
ENSG00000170255	MRGPRX1	11	MAS related GPR family member X1	72.0548	-3.00587	0.309735	1.96366e-23	2.59589e-22	8.36198	8.25485	8.6849	8.25665	8.35012	7.52659	7.4385	7.7223	7.38709	7.46691
ENSG00000167566	NCKAP5L	12	NCK associated protein 5 like	708.711	1.15991	0.118018	2.00607e-23	2.64845e-22	9.15474	9.4458	9.38796	9.55532	9.37408	10.2065	10.231	10.4246	10.2964	10.1106
ENSG00000124749	COL21A1	6	collagen type XXI alpha 1 chain	4784.76	-1.68801	0.175164	2.08462e-23	2.7504e-22	13.1989	12.6169	12.8405	13.2971	12.2921	11.2749	11.6585	11.2564	11.0743	10.9435
ENSG00000102870	ZNF629	16	zinc finger protein 629	508.403	1.46726	0.150927	2.19584e-23	2.89345e-22	8.82213	9.15501	9.13207	8.81587	8.74666	9.97422	9.91398	9.99741	9.94812	9.91377
ENSG00000151690	MFSD6	2	major facilitator superfamily domain containing 6	351.767	1.42325	0.145936	2.19915e-23	2.89597e-22	8.76076	8.60025	8.54739	8.551	8.88079	9.65668	9.44366	9.55972	9.53087	9.53323
ENSG00000108821	COL1A1	17	collagen type I alpha 1 chain	1426.94	1.26728	0.129906	2.36195e-23	3.10837e-22	10.1261	10.1594	10.4759	9.96043	9.55742	11.0584	11.1441	11.3247	11.1809	10.9771
ENSG00000156466	GDF6	8	growth differentiation factor 6	164.455	-1.75591	0.18057	2.5577e-23	3.36171e-22	9.09041	8.91084	8.88775	8.7842	8.81908	8.06015	8.10618	8.02714	8.06587	8.11746
ENSG00000095321	CRAT	9	carnitine O-acetyltransferase	1138.9	-1.08675	0.110601	2.7946e-23	3.67075e-22	10.794	10.7929	10.8831	10.8021	10.7786	9.89591	9.64891	9.91508	10.0875	10.0326
ENSG00000178234	GALNT11	7	polypeptide N-acetylgalactosaminyltransferase 11	449.851	-1.40288	0.144423	3.05808e-23	4.00666e-22	9.78366	9.69028	9.86525	9.62102	10.0429	8.90607	8.88064	8.77083	8.89732	8.84145
ENSG00000260266	PPIAP46	15	peptidylprolyl isomerase A pseudogene 46	359.616	-1.44644	0.148607	3.06595e-23	4.01444e-22	9.72197	9.62229	9.75297	9.66422	9.02588	8.74168	8.64845	8.67352	8.73663	8.51669
ENSG00000162073	PAQR4	16	progestin and adipoQ receptor family member 4	99.186	-2.77627	0.289044	3.11735e-23	4.07401e-22	8.64045	8.66305	8.7315	8.49486	8.46073	7.59468	7.49923	7.7859	7.60606	7.675
ENSG00000163644	PPM1K	4	protein phosphatase, Mg2+/Mn2+ dependent 1K	512.282	1.71345	0.177912	3.93067e-23	5.12398e-22	8.91133	8.89579	8.66808	9.08484	8.6125	9.80512	10.2075	10.0834	9.94303	9.95543
ENSG00000162769	FLVCR1	1	FLVCR heme transporter 1	949.517	-1.02441	0.104815	4.11745e-23	5.35735e-22	10.3167	10.784	10.5328	10.6173	10.5782	9.79334	9.8734	9.64407	9.70534	9.72049
ENSG00000013583	HEBP1	12	heme binding protein 1	246.046	1.36045	0.140182	4.58466e-23	5.93169e-22	8.44031	8.45596	8.48344	8.40941	8.38143	9.08513	9.31567	9.21534	9.20826	9.13346
ENSG00000088280	ASAP3	1	ArfGAP with SH3 domain, ankyrin repeat and PH domain 3	1988.96	-1.16526	0.119773	4.64235e-23	6.00258e-22	11.734	11.574	11.4977	11.685	11.2518	10.3434	10.4763	10.6663	10.5502	10.5109
ENSG00000170915	PAQR8	6	progestin and adipoQ receptor family member 8	259.307	-1.58555	0.16378	4.65022e-23	6.009e-22	9.18779	9.36749	9.09753	9.23713	9.45817	8.56143	8.33974	8.19068	8.35459	8.53322
ENSG00000141854	MISP3	19	MISP family member 3	74.8871	-2.51396	0.26043	4.78783e-23	6.1791e-22	8.39005	8.20012	8.45396	8.61194	8.27319	7.59468	7.52683	7.64351	7.6613	7.55484
ENSG00000163808	KIF15	3	kinesin family member 15	806.296	-1.34577	0.139312	4.90079e-23	6.32095e-22	10.6313	10.385	10.3943	10.5753	10.2823	9.16294	9.40749	9.40082	9.64617	9.43297
ENSG00000132792	CTNNBL1	20	catenin beta like 1	2828.54	-1.05021	0.107979	4.97003e-23	6.40627e-22	12.1991	12.1486	11.7616	11.8208	11.9975	11.1384	10.8194	10.8911	11.0836	11.138
ENSG00000166961	MS4A15	11	membrane spanning 4-domains A15	93.7321	-2.28582	0.236491	5.16048e-23	6.64761e-22	8.58202	8.40338	8.73026	8.57423	8.30686	7.68338	7.72706	7.82531	7.70103	7.606
ENSG00000204991	SPIRE2	16	spire type actin nucleation factor 2	264.367	-1.45103	0.150156	6.01772e-23	7.71349e-22	9.29356	9.15088	9.37758	9.23263	9.29407	8.41941	8.33043	8.4602	8.39459	8.67213
ENSG00000188177	ZC3H6	2	zinc finger CCCH-type containing 6	370.357	1.38541	0.143447	6.10779e-23	7.82409e-22	8.7778	8.61308	8.8219	8.91785	8.42181	9.49998	9.69652	9.6764	9.72551	9.33758
ENSG00000121210	TMEM131L	4	transmembrane 131 like	352.91	1.71887	0.179046	6.25405e-23	8.00649e-22	8.42126	9.04773	8.4074	8.3824	8.49832	9.37197	9.81882	9.63776	9.48441	9.6266
ENSG00000183431	SF3A3	1	splicing factor 3a subunit 3	6320.13	-1.06657	0.110265	6.64854e-23	8.49577e-22	13.489	13.0097	12.9866	13.1354	12.8674	12.073	11.9662	12.25	11.9918	12.0249
ENSG00000102996	MMP15	16	matrix metallopeptidase 15	718.426	-1.15864	0.119477	6.80895e-23	8.68467e-22	10.1302	9.89057	10.45	10.5231	10.3105	9.50486	9.1809	9.46979	9.44417	9.34187
ENSG00000149115	TNKS1BP1	11	tankyrase 1 binding protein 1	2710.54	1.11265	0.115461	7.07493e-23	9.01836e-22	11.1288	11.0102	10.961	10.6853	10.8213	12.0618	11.876	11.7263	12.043	12.0459
ENSG00000147174	GCNA	X	germ cell nuclear acidic peptidase	128.022	2.68157	0.281627	7.23395e-23	9.21539e-22	7.78164	7.77577	7.64297	7.85013	7.65729	8.84293	8.74933	9.04148	8.70625	8.54951
ENSG00000270629	NBPF14	1	NBPF member 14	906.479	-1.0751	0.110736	7.61174e-23	9.69069e-22	10.6147	10.515	10.4759	10.5053	10.5194	9.89591	9.50784	9.78052	9.49049	9.69761
ENSG00000143801	PSEN2	1	presenilin 2	234.12	1.68288	0.175331	9.01921e-23	1.14474e-21	8.34147	8.28975	8.09993	8.32625	8.45113	9.16922	9.32801	9.13132	9.06289	9.27148
ENSG00000230409	TCEA1P2	3	transcription elongation factor A1 pseudogene 2	246.229	1.53507	0.159338	9.1588e-23	1.16174e-21	8.1947	8.41867	8.17903	8.56654	8.51666	9.16294	9.2391	8.97232	9.25735	9.42494
ENSG00000100211	CBY1	22	chibby family member 1, beta catenin antagonist	617.675	1.03014	0.106351	9.35431e-23	1.18509e-21	9.34344	9.39181	9.33906	9.18676	9.28921	10.0744	9.99928	10.0613	10.0973	10.1106
ENSG00000169750	RAC3	17	Rac family small GTPase 3	400.802	-1.6094	0.168378	1.09173e-22	1.38057e-21	9.59413	9.57802	9.7439	9.7742	9.86349	8.86699	8.42857	8.50434	8.81663	8.84145
ENSG00000186493	C5orf38	5	chromosome 5 open reading frame 38	525.093	1.16397	0.120759	1.22164e-22	1.54203e-21	8.58534	8.90083	9.17008	9.20069	9.52105	9.3059	9.65213	10.1241	10.1397	10.154
ENSG00000119522	DENND1A	9	DENN domain containing 1A	2195.04	-1.00493	0.104445	1.26831e-22	1.59898e-21	11.8236	11.5065	11.7949	11.6952	11.3402	10.6637	10.8229	10.7494	10.7267	10.653
ENSG00000162729	IGSF8	1	immunoglobulin superfamily member 8	354.902	-1.6176	0.169533	1.36023e-22	1.71382e-21	9.28032	9.4655	9.58745	9.87886	9.65363	8.32182	8.43706	8.51051	8.70065	8.99024
ENSG00000050405	LIMA1	12	LIM domain and actin binding 1	9181.46	-1.04488	0.108827	1.48493e-22	1.86981e-21	13.7056	13.7399	13.7865	13.4799	13.3945	12.5592	12.6319	12.426	12.7682	12.5862
ENSG00000132640	BTBD3	20	BTB domain containing 3	1318.3	1.04342	0.108505	1.49273e-22	1.87848e-21	10.1106	10.1712	10.287	9.70292	10.2045	10.9215	10.9112	11.2345	10.8693	10.9503
ENSG00000197506	SLC28A3	9	solute carrier family 28 member 3	104.056	-2.89711	0.308692	1.59575e-22	2.0069e-21	8.93887	8.25485	8.49106	8.69774	8.7615	7.65526	7.62444	7.54256	7.70378	7.49806
ENSG00000184012	TMPRSS2	21	transmembrane serine protease 2	151.991	2.04183	0.214702	1.95185e-22	2.44584e-21	7.80477	7.92967	8.05184	8.06378	7.96652	8.8184	8.90927	9.08623	8.76891	8.72895
ENSG00000090447	TFAP4	16	transcription factor AP-4	559.452	-1.36599	0.143223	1.95598e-22	2.44953e-21	10.1261	9.97183	10.0851	10.2024	9.75739	9.0918	8.87192	9.01143	9.16569	9.18754
ENSG00000155066	PROM2	2	prominin 2	403.501	-2.96282	0.324624	2.01819e-22	2.52439e-21	9.59262	9.73914	10.5155	9.80111	9.61977	8.55112	8.24265	8.14369	7.79812	8.11746
ENSG00000163072	NOSTRIN	2	nitric oxide synthase trafficking	569.408	-1.02395	0.106712	2.38375e-22	2.97983e-21	9.98364	9.95367	10.0886	9.91479	9.93199	9.23039	9.19683	9.24106	9.34193	9.17301
ENSG00000197892	KIF13B	8	kinesin family member 13B	674.687	1.06769	0.111454	2.56047e-22	3.19881e-21	9.31225	9.51352	9.26256	9.25053	9.56537	10.2384	10.2278	10.1392	10.1067	10.1612
ENSG00000188827	SLX4	16	SLX4 structure-specific endonuclease subunit	459.155	-1.10516	0.115519	2.58877e-22	3.23221e-21	9.68725	9.75769	9.7826	9.81877	9.74353	8.96617	9.0434	8.88803	9.07611	9.08226
ENSG00000174080	CTSF	11	cathepsin F	220.611	-1.52497	0.160494	2.62025e-22	3.26955e-21	9.07492	9.17949	9.30883	9.0696	8.94594	8.15548	8.2826	8.47617	8.29157	8.33614
ENSG00000165533	TTC8	14	tetratricopeptide repeat domain 8	382.741	1.195	0.125209	2.69166e-22	3.35663e-21	8.90116	8.88056	8.58578	8.75168	8.89409	9.61692	9.77679	9.17668	9.44731	9.86208
ENSG00000127616	SMARCA4	19	SWI/SNF related, matrix associated, actin dependent regulator of chromatin, subfamily a, member 4	2465.7	-1.02656	0.107053	2.70393e-22	3.36991e-21	11.9071	11.7114	11.7652	11.7977	11.802	10.8618	11.0712	10.8415	10.5816	10.9543
ENSG00000110400	NECTIN1	11	nectin cell adhesion molecule 1	1117.08	-1.14329	0.119727	2.76338e-22	3.43985e-21	10.7251	10.8179	10.7028	10.7845	10.9806	9.97768	9.61788	9.98468	9.81018	9.90812
ENSG00000138172	CALHM2	10	calcium homeostasis modulator family member 2	49.5267	-6.7291	0.711854	2.88681e-22	3.59133e-21	8.22767	8.23694	8.2251	8.18187	8.29576	7.01162	7.17957	7.15965	7.10036	7.01162
ENSG00000272841	MAP3K4-AS1	6	MAP3K4 antisense RNA 1	130.83	-2.06384	0.218312	3.10402e-22	3.85924e-21	8.83026	8.61308	8.67846	8.81587	8.81908	7.93425	7.89488	7.94903	7.81462	7.84645
ENSG00000259429	UBE2Q2P2	15	ubiquitin conjugating enzyme E2 Q2 pseudogene 2	71.6634	2.98955	0.317878	3.12865e-22	3.88752e-21	7.5593	7.42771	7.57813	7.42678	7.51974	8.60176	8.38508	8.40749	8.301	8.24364
ENSG00000155099	PIP4P2	8	phosphatidylinositol-4,5-bisphosphate 4-phosphatase 2	292.927	1.27063	0.133327	3.21137e-22	3.98791e-21	8.71705	8.4486	8.51958	8.62668	8.63732	9.43494	9.2843	9.31854	9.33172	9.31154
ENSG00000167645	YIF1B	19	Yip1 interacting factor homolog B, membrane trafficking protein	860.636	1.0799	0.113512	3.30683e-22	4.104e-21	9.43792	9.74447	9.61521	9.58337	9.69752	10.4948	10.4392	10.4174	10.5913	10.3957
ENSG00000155893	PXYLP1	3	2-phosphoxylose phosphatase 1	149.795	2.59743	0.278398	3.51362e-22	4.35542e-21	7.53624	7.91688	7.92814	8.06378	7.63235	8.77638	8.83941	8.98687	9.14616	8.72199
ENSG00000204789	ZNF204P	6	zinc finger protein 204, pseudogene	499.498	1.09946	0.115761	3.53852e-22	4.38366e-21	9.0411	9.13425	9.14457	9.10984	8.95857	9.85126	9.90997	9.76678	9.83401	9.90245
ENSG00000237651	C2orf74	2	chromosome 2 open reading frame 74	396.819	1.07915	0.112968	3.72192e-22	4.59985e-21	8.91638	8.88056	8.88666	8.90045	8.90726	9.64794	9.64729	9.65908	9.54795	9.49172
ENSG00000149091	DGKZ	11	diacylglycerol kinase zeta	3760.27	-1.6907	0.181527	3.77928e-22	4.66795e-21	12.9277	12.0997	12.2589	12.9365	12.3719	10.7503	10.8697	11.3254	11.0829	10.6209
ENSG00000135441	BLOC1S1	12	biogenesis of lysosomal organelles complex 1 subunit 1	647.857	-1.19464	0.125679	3.82763e-22	4.72486e-21	10.2703	10.0782	10.0283	10.2134	10.2317	9.19403	9.26941	9.40833	9.23304	9.27148
ENSG00000167775	CD320	19	CD320 molecule	222.904	-1.59598	0.168465	3.8604e-22	4.76246e-21	9.13152	9.12586	9.13476	9.23713	9.07269	8.30895	8.20634	8.44726	8.29966	8.21082
ENSG00000169116	PARM1	4	prostate androgen-regulated mucin-like protein 1	249.186	-1.70146	0.180082	4.01502e-22	4.94731e-21	9.01339	9.13425	9.60266	9.34077	9.12891	8.35947	8.35354	8.53784	8.24446	8.11746
ENSG00000196204	RNF216P1	7	ring finger protein 216 pseudogene 1	1370.11	1.36266	0.144376	4.31103e-22	5.29945e-21	9.79412	10.1415	10.0223	10.0174	9.80814	11.4021	11.1329	10.8415	11.0946	11.1007
ENSG00000057704	TMCC3	12	transmembrane and coiled-coil domain family 3	1902.08	1.33649	0.141969	4.59434e-22	5.63766e-21	10.1404	10.2529	10.1991	10.7532	10.4284	11.592	11.4427	11.6547	11.4471	11.5479
ENSG00000138376	BARD1	2	BRCA1 associated RING domain 1	1262.67	-1.60489	0.171565	4.70696e-22	5.77243e-21	11.2282	11.4478	10.8076	10.8409	10.9558	9.66536	9.58782	9.53131	9.75251	10.0759
ENSG00000107140	TESK1	9	testis associated actin remodelling kinase 1	403.567	1.08042	0.113472	5.34625e-22	6.53322e-21	8.89604	8.89579	8.90395	8.96309	8.86734	9.63473	9.56225	9.51757	9.67431	9.71073
ENSG00000182963	GJC1	17	gap junction protein gamma 1	557.509	-1.23077	0.130224	5.74632e-22	7.00557e-21	10.025	9.94909	9.97875	10.0866	9.95011	9.33934	8.8424	9.14966	9.21263	9.07702
ENSG00000198951	NAGA	22	alpha-N-acetylgalactosaminidase	702.464	-1.01567	0.107047	6.81116e-22	8.25998e-21	10.2591	10.1174	10.3058	10.1549	10.2169	9.40382	9.4697	9.37037	9.51605	9.45678
ENSG00000145088	EAF2	3	ELL associated factor 2	177.889	1.57403	0.167745	6.91619e-22	8.37753e-21	8.11482	8.21871	8.19328	8.19291	8.13896	8.92137	9.01248	9.08814	8.8268	8.84145
ENSG00000138771	SHROOM3	4	shroom family member 3	445.535	1.92183	0.207604	7.17361e-22	8.67918e-21	8.65929	8.61308	8.67717	8.26689	8.92028	10.1125	10.1274	9.55704	9.70966	9.84441
ENSG00000108932	SLC16A6	17	solute carrier family 16 member 6	624.696	1.65358	0.177528	7.24832e-22	8.76446e-21	9.44802	9.1673	9.05063	8.84064	8.62911	10.2612	10.215	10.2942	10.1725	10.118
ENSG00000185745	IFIT1	10	interferon induced protein with tetratricopeptide repeats 1	217.97	2.30292	0.247842	7.279e-22	8.79642e-21	7.90406	8.13212	8.09546	8.0511	8.0711	9.26578	9.1923	9.68985	8.91552	8.85403
ENSG00000167202	TBC1D2B	15	TBC1 domain family member 2B	1358.43	-1.29895	0.138495	7.48118e-22	9.03019e-21	10.9686	11.1006	11.3386	10.9262	11.0458	9.62139	9.92327	10.436	9.63438	10.2919
ENSG00000262246	CORO7	16	coronin 7	853.52	-1.43395	0.153149	8.07009e-22	9.73537e-21	10.1414	10.4426	10.463	10.6223	10.9704	9.18168	9.57424	9.57171	9.32258	9.40056
ENSG00000156869	FRRS1	1	ferric chelate reductase 1	709.324	-1.10697	0.11746	8.09218e-22	9.75634e-21	10.5682	10.0529	10.2535	10.0793	10.2464	9.52419	9.35837	9.28448	9.45304	9.37989
ENSG00000102290	PCDH11X	X	protocadherin 11 X-linked	156.635	1.93416	0.207643	8.22894e-22	9.91544e-21	7.96183	8.17157	8.11322	7.85013	7.88295	8.79336	9.11035	8.86318	8.90764	8.70796
ENSG00000132681	ATP1A4	1	ATPase Na+/K+ transporting subunit alpha 4	151.455	-1.659	0.177242	8.42713e-22	1.01483e-20	8.98267	8.73999	8.77635	8.74507	8.86056	8.04325	8.0455	8.02714	8.06758	8.10511
ENSG00000173011	TADA2B	4	transcriptional adaptor 2B	632.198	1.04235	0.110361	9.11361e-22	1.09495e-20	9.43961	9.33556	9.29701	9.29427	9.27944	10.0712	10.0217	10.2598	10.109	10.0117
ENSG00000181333	HEPHL1	11	hephaestin like 1	50.8647	-3.93679	0.422553	9.26486e-22	1.11248e-20	7.95561	8.16186	8.21921	8.26689	8.42181	7.34977	7.32539	7.26778	7.29873	7.39686
ENSG00000197977	ELOVL2	6	ELOVL fatty acid elongase 2	285.028	-1.42111	0.151608	9.51004e-22	1.14126e-20	9.48768	9.33915	9.39091	9.25497	9.22436	8.60176	8.561	8.5557	8.58043	8.23282
ENSG00000169247	SH3TC2	5	SH3 domain and tetratricopeptide repeats 2	96.8104	-3.73524	0.410361	9.65934e-22	1.15783e-20	8.56525	8.36419	8.55604	8.69083	8.92028	7.20715	7.57785	7.46618	7.458	7.49806
ENSG00000101412	E2F1	20	E2F transcription factor 1	608.467	-1.18143	0.125754	1.10815e-21	1.32217e-20	10.1291	10.0635	9.87407	10.148	10.2243	9.25409	9.08842	9.30405	9.20576	9.25786
ENSG00000260404		4	general transcription factor IIi (GTF2I) pseudogene	1183.41	1.07883	0.115026	1.30064e-21	1.54917e-20	9.87625	9.95138	10.0802	9.984	9.86668	10.6531	10.8561	10.7164	11.0359	11.0229
ENSG00000059378	PARP12	7	poly(ADP-ribose) polymerase family member 12	359.281	1.30433	0.139637	1.39544e-21	1.65541e-20	8.83566	8.66915	8.99198	8.46147	8.63732	9.60792	9.61623	9.75173	9.39511	9.31591
ENSG00000048471	SNX29	16	sorting nexin 29	911.344	1.08728	0.115856	1.4542e-21	1.72314e-20	9.69426	9.64247	9.57077	9.87605	9.57721	10.668	10.5444	10.5525	10.4259	10.4979
ENSG00000100092	SH3BP1	22	SH3 domain binding protein 1	1281.86	-1.04117	0.110872	1.51613e-21	1.79345e-20	11.1889	10.9994	10.9258	10.8094	10.7968	10.1281	9.96373	10.0062	9.9945	10.2437
ENSG00000120211	INSL4	9	insulin like 4	92.162	-3.30245	0.362498	1.5259e-21	1.80398e-20	8.65617	8.15205	8.77873	8.65562	8.57857	7.44751	7.54007	7.57199	7.57967	7.3564
ENSG00000197077	KIAA1671	22	KIAA1671	108.339	-2.67588	0.292469	1.5794e-21	1.8651e-20	8.7778	8.4486	8.58298	8.50306	8.93318	7.52659	7.64639	7.56237	7.72533	7.87957
ENSG00000155085	AK9	6	adenylate kinase 9	267.914	1.46253	0.156181	1.70395e-21	2.00759e-20	8.54479	8.41867	8.24063	8.58187	8.52571	9.19403	9.29484	9.16414	9.36546	9.39233
ENSG00000103522	IL21R	16	interleukin 21 receptor	61.9757	5.09679	0.556124	1.72301e-21	2.02774e-20	7.01162	7.23458	7.23041	7.45979	7.19208	7.95342	8.60191	8.34135	8.49755	8.25434
ENSG00000180263	FGD6	12	FYVE, RhoGEF and PH domain containing 6	2805.93	-1.09587	0.117518	1.8481e-21	2.17249e-20	12.1805	11.7358	12.1203	11.8659	12.0487	11.0324	11.0841	10.7682	10.9546	11.0434
ENSG00000163009	NA	NA	NA	173.481	-1.69106	0.181938	1.87777e-21	2.20612e-20	8.98267	8.91084	8.88992	8.94067	8.93957	8.14026	8.06414	8.10342	8.03274	8.30622
ENSG00000235823	OLMALINC	10	oligodendrocyte maturation-associated long intergenic non-coding RNA	220.122	1.48952	0.160252	1.94029e-21	2.27827e-20	8.27296	8.23694	8.31846	8.44439	8.30686	9.06493	9.17861	8.94271	9.27411	9.09783
ENSG00000250786	SNHG18	5	small nucleolar RNA host gene 18	274.06	1.63848	0.177216	1.9958e-21	2.34212e-20	8.1096	8.41105	8.50166	8.57423	8.44144	9.23636	9.42284	9.29104	9.44312	9.28944
ENSG00000167693	NXN	17	nucleoredoxin	702.787	1.12506	0.12072	2.17562e-21	2.5517e-20	9.18983	9.56294	9.41358	9.3736	9.35568	9.91048	10.3036	10.1089	10.4689	10.3714
ENSG00000110031	LPXN	11	leupaxin	174.576	1.89128	0.205228	2.66115e-21	3.11587e-20	8.02164	8.122	8.01338	8.0119	8.15196	9.03748	9.28006	8.80718	8.9108	8.74958
ENSG00000276805		10	general transcription factor IIi (GTF2I) pseudogene	626.195	1.09845	0.117829	2.69715e-21	3.15623e-20	9.06375	9.42916	9.40776	9.3736	9.15613	9.91048	10.1399	10.1987	10.0312	10.2076
ENSG00000223891	OSER1-DT	20	OSER1 divergent transcript	263.92	1.59779	0.173102	3.04437e-21	3.55652e-20	8.50986	8.32349	8.32558	8.551	8.27319	9.18787	9.26726	9.22397	9.37211	9.42896
ENSG00000023909	GCLM	1	glutamate-cysteine ligase modifier subunit	1305.58	1.20384	0.130105	3.22999e-21	3.77124e-20	10.202	10.0969	10.0472	9.51578	10.1141	11.052	11.0835	11.2073	10.8479	10.8463
ENSG00000153982	GDPD1	17	glycerophosphodiester phosphodiesterase domain containing 1	97.3859	2.64007	0.288214	3.33185e-21	3.88797e-20	7.5593	7.69315	7.72694	7.81677	7.45223	8.55112	8.63433	8.63556	8.61721	8.44802
ENSG00000173262	SLC2A14	12	solute carrier family 2 member 14	349.7	-2.00182	0.2205	3.45923e-21	4.03434e-20	9.74374	9.84191	9.51141	9.38972	9.66842	8.15548	8.50673	8.25524	8.54885	8.67938
ENSG00000138193	PLCE1	10	phospholipase C epsilon 1	367.228	-1.6958	0.185281	3.85865e-21	4.49004e-20	9.48768	9.66799	9.72443	9.68371	9.61977	8.53022	8.48669	8.9848	8.57835	8.34593
ENSG00000101000	PROCR	20	protein C receptor	120.354	-1.78455	0.193626	3.89408e-21	4.52873e-20	8.70512	8.68125	8.91037	8.54315	8.39167	7.99049	7.94582	8.06131	7.862	7.71703
ENSG00000127564	PKMYT1	16	protein kinase, membrane associated tyrosine/threonine 1	1101.02	-1.03239	0.111199	3.92154e-21	4.5581e-20	10.4378	10.8376	11.0203	10.6436	10.7685	9.54325	9.87888	9.98566	9.86015	10.2099
ENSG00000153294	ADGRF4	6	adhesion G protein-coupled receptor F4	118.878	-2.62397	0.287746	4.27705e-21	4.96853e-20	8.61484	8.77389	8.94199	8.91207	8.27319	7.80826	7.64639	7.86878	7.64346	7.65288
ENSG00000196739	COL27A1	9	collagen type XXVII alpha 1 chain	1993.33	-1.11678	0.120975	4.37772e-21	5.08262e-20	11.2091	11.6825	11.5952	11.8006	11.3491	10.2124	10.5789	10.3146	10.7961	10.7622
ENSG00000164032	H2AZ1	4	H2A.Z variant histone 1	10043.3	-1.0166	0.109966	4.58965e-21	5.32569e-20	13.9941	13.7005	13.4856	13.7214	13.7787	12.9776	12.6319	12.9299	12.6281	12.4989
ENSG00000100350	FOXRED2	22	FAD dependent oxidoreductase domain containing 2	1537.9	-1.04026	0.11247	4.66399e-21	5.40589e-20	11.2173	11.2594	11.2089	11.2067	11.0093	10.1063	10.2427	10.2313	10.353	10.4602
ENSG00000211584	SLC48A1	12	solute carrier family 48 member 1	214.234	1.96147	0.215567	4.77424e-21	5.52749e-20	8.16552	8.36419	8.29134	7.89758	8.04248	9.29456	9.10551	9.20491	9.07888	9.07702
ENSG00000243279	PRAF2	X	PRA1 domain family member 2	141.233	1.96554	0.214297	4.78155e-21	5.52977e-20	7.71591	8.02546	8.02315	7.89758	8.04248	8.53022	8.63077	8.96182	8.74388	9.06649
ENSG00000130511	SSBP4	19	single stranded DNA binding protein 4	247.151	-1.40906	0.153067	4.99851e-21	5.771e-20	8.79461	8.95011	9.34059	9.29427	9.52922	8.19976	8.32104	8.39732	8.54028	8.5814
ENSG00000145632	PLK2	5	polo like kinase 2	3868.04	-1.07206	0.116101	5.02333e-21	5.79643e-20	12.4498	12.3542	12.5003	12.7698	11.9896	11.3146	11.592	11.4117	11.3978	11.2783
ENSG00000160408	ST6GALNAC6	9	ST6 N-acetylgalactosaminide alpha-2,6-sialyltransferase 6	342.109	-1.30054	0.141227	5.2986e-21	6.10385e-20	9.45638	9.4021	9.36561	9.45231	9.7813	8.59181	8.72983	8.49503	8.79863	8.80292
ENSG00000258947	TUBB3	16	tubulin beta 3 class III	240.174	-2.03116	0.224171	5.34817e-21	6.15753e-20	9.50708	8.79598	9.17269	9.34077	9.45388	8.19976	8.23241	8.01208	8.16166	8.31629
ENSG00000166016	ABTB2	11	ankyrin repeat and BTB domain containing 2	209.874	-2.18837	0.242248	5.70345e-21	6.55928e-20	9.01339	8.76831	9.40193	9.29427	9.27453	7.8526	8.1741	8.13489	8.04334	8.11746
ENSG00000269564		19	novel transcript	53.1058	-3.74798	0.413376	5.80665e-21	6.67426e-20	8.1506	8.27245	7.98082	8.29699	8.43167	7.40179	7.24901	7.26778	7.40728	7.39686
ENSG00000137133	HINT2	9	histidine triad nucleotide binding protein 2	596.238	1.10393	0.119539	6.22386e-21	7.14587e-20	9.25343	9.20748	9.16833	9.31137	9.28921	9.91409	10.1113	10.1808	10.0302	9.98252
ENSG00000008517	IL32	16	interleukin 32	75.0292	3.14563	0.347319	6.63539e-21	7.61414e-20	7.4158	7.45622	7.41019	7.68576	7.51974	8.28274	8.5723	8.32688	8.4296	8.49992
ENSG00000275234		19	novel transcript, antisense to DENND1C	219.078	1.35561	0.147636	6.92337e-21	7.9358e-20	8.36198	8.36419	8.38418	8.32625	8.36066	9.07843	9.13192	9.0094	9.10824	9.11322
ENSG00000179899	PHC1P1	12	polyhomeotic homolog 1 pseudogene 1	252.285	-1.49223	0.162923	7.21956e-21	8.26616e-20	9.11652	9.26552	9.12217	9.56942	9.06115	8.25584	8.2826	8.46981	8.61721	8.36523
ENSG00000213468	FIRRE	X	firre intergenic repeating RNA element	285.168	-1.45023	0.158681	7.97705e-21	9.11329e-20	9.46303	9.13843	9.2986	9.53029	9.28921	8.50892	8.45386	8.6161	8.60101	8.28579
ENSG00000174839	DENND6A	3	DENN domain containing 6A	577.121	-1.05739	0.114924	8.61459e-21	9.82538e-20	9.92921	9.9445	10.0077	10.0021	10.106	9.19403	9.19456	9.14966	9.42572	9.19714
ENSG00000162814	SPATA17	1	spermatogenesis associated 17	83.0317	2.26773	0.249763	9.19419e-21	1.04749e-19	7.73295	7.71052	7.57813	7.6203	7.72658	8.46507	8.50275	8.26689	8.48857	8.48288
ENSG00000258334		12	novel transcript, antisense to PRPH	52.9657	7.74256	0.952086	1.02064e-20	1.16217e-19	7.01162	7.01162	7.11484	7.01162	7.19208	8.25584	8.20104	8.53483	8.16782	8.16527
ENSG00000127948	POR	7	cytochrome p450 oxidoreductase	3211.57	1.19849	0.131579	1.17785e-20	1.3375e-19	11.5456	11.1447	10.7528	10.869	11.0637	12.5271	11.8549	12.2393	12.2238	12.1114
ENSG00000135063	FAM189A2	9	family with sequence similarity 189 member A2	150.871	1.86421	0.205439	1.23306e-20	1.39943e-19	7.91068	8.13212	8.05653	7.99844	7.90038	8.70596	8.98346	9.14235	8.85516	8.42112
ENSG00000188933	USP32P1	17	ubiquitin specific peptidase 32 pseudogene 1	587.666	1.00024	0.108958	1.28498e-20	1.45596e-19	9.19389	9.39181	9.41358	9.28996	9.06694	9.93205	10.1331	10.0368	9.96004	9.95543
ENSG00000276182	NA	NA	NA	131.239	-1.79181	0.197882	1.36741e-20	1.54851e-19	8.62771	8.70509	8.8299	8.72501	8.73164	7.87382	7.98036	7.92691	8.0148	7.99976
ENSG00000133816	MICAL2	11	microtubule associated monooxygenase, calponin and LIM domain containing 2	3454.07	1.23628	0.136159	1.3734e-20	1.55444e-19	11.2586	11.3104	10.9115	11.2846	10.9893	12.3494	12.4211	12.3609	11.9469	12.4803
ENSG00000254986	DPP3	11	dipeptidyl peptidase 3	698.166	-1.22931	0.134882	1.39343e-20	1.57539e-19	10.5538	10.2658	10.0241	10.2907	10.1007	9.51456	9.56912	9.24783	9.0892	9.2114
ENSG00000093009	CDC45	22	cell division cycle 45	664.892	-1.00427	0.109648	1.54879e-20	1.74626e-19	10.1312	10.1435	10.1259	9.98659	10.3058	9.21838	9.50963	9.38568	9.1779	9.65748
ENSG00000162129	CLPB	11	caseinolytic mitochondrial matrix peptidase chaperone subunit B	592.034	-1.12198	0.123141	1.71132e-20	1.92742e-19	10.3608	9.65954	10.0007	10.1082	10.0146	9.50486	9.1343	9.15147	9.10689	9.19235
ENSG00000140199	SLC12A6	15	solute carrier family 12 member 6	810.93	1.05361	0.115499	1.74716e-20	1.96672e-19	9.47951	9.77078	9.42512	9.65107	9.52105	10.2974	10.3696	10.4769	10.4367	10.3571
ENSG00000139618	BRCA2	13	BRCA2 DNA repair associated	2356.2	-1.12331	0.123554	1.86425e-20	2.09283e-19	11.594	11.9203	11.9018	11.8776	11.4756	10.2356	10.9534	10.7011	10.9883	10.7973
ENSG00000109674	NEIL3	4	nei like DNA glycosylase 3	495.324	-1.03864	0.113849	2.12568e-20	2.38373e-19	9.80449	9.85669	9.85688	9.78323	9.82793	8.90607	9.17631	9.11459	9.14354	9.16323
ENSG00000136152	COG3	13	component of oligomeric golgi complex 3	2743.94	1.0078	0.110719	2.29101e-20	2.56358e-19	11.1639	10.7217	10.8487	11.0354	11.2602	11.7977	11.8729	12.0148	11.9388	12.0377
ENSG00000197982	C1orf122	1	chromosome 1 open reading frame 122	459.912	1.17487	0.130118	2.43346e-20	2.72151e-19	8.79739	8.7627	9.08643	9.049	9.14531	9.37733	9.67292	10.0807	9.8524	9.82652
ENSG00000102096	PIM2	X	Pim-2 proto-oncogene, serine/threonine kinase	320.441	1.38315	0.153824	2.86091e-20	3.18578e-19	8.52045	8.69918	8.6497	8.551	8.56993	9.20626	9.48253	9.36419	9.4426	9.73018
ENSG00000269825		19	novel zinc finger protein	391.613	-1.07427	0.118343	2.96932e-20	3.30295e-19	9.72471	9.55381	9.48142	9.54465	9.62737	8.92137	8.98878	8.83783	8.82764	8.83511
ENSG00000135678	CPM	12	carboxypeptidase M	246.338	-2.15415	0.244046	2.97998e-20	3.31303e-19	9.45971	8.81229	9.61521	9.14887	9.41013	8.04325	8.16863	8.44726	8.09284	7.98566
ENSG00000139269	INHBE	12	inhibin subunit beta E	234.066	7.82032	0.955895	3.00511e-20	3.33918e-19	7.12406	7.01162	7.15756	7.42678	7.19208	9.51938	9.43801	9.47835	9.31741	9.48788
ENSG00000120899	PTK2B	8	protein tyrosine kinase 2 beta	1875.08	1.61742	0.181649	3.03432e-20	3.36801e-19	10.3986	9.95138	10.1672	9.73125	10.4496	12.0408	11.4482	11.8882	11.3222	11.0573
ENSG00000121039	RDH10	8	retinol dehydrogenase 10	985.986	1.39313	0.155232	3.03372e-20	3.36801e-19	9.5341	9.57502	9.4752	9.44848	9.92895	10.5349	10.655	10.9806	10.7307	10.6226
ENSG00000130487	KLHDC7B	22	kelch domain containing 7B	434.18	9.11247	1.16107	3.35642e-20	3.71756e-19	7.28669	7.01162	7.08462	7.30569	7.01162	10.1281	10.1613	10.2847	9.969	10.0117
ENSG00000142273	CBLC	19	Cbl proto-oncogene C	510.556	-1.10073	0.121976	3.71258e-20	4.10326e-19	9.87256	9.80171	9.9274	9.74982	10.0031	8.99518	8.99409	9.03552	9.17406	9.30274
ENSG00000272414	FAM47E-STBD1	4	FAM47E-STBD1 readthrough	144.978	-1.68381	0.187428	3.80531e-20	4.20351e-19	8.80569	8.84952	8.7668	8.935	8.54361	8.18522	8.07635	7.99158	8.07269	7.84645
ENSG00000149328	GLB1L2	11	galactosidase beta 1 like 2	66.7902	-2.72658	0.305878	4.05795e-20	4.47542e-19	8.43653	8.16186	8.3113	8.51119	8.21444	7.62576	7.55297	7.4893	7.54836	7.43338
ENSG00000116729	WLS	1	Wnt ligand secretion mediator	4664.36	-1.22571	0.137152	4.20852e-20	4.63901e-19	12.7945	12.7136	12.6914	12.7284	12.7008	11.5842	11.7043	11.9481	11.4793	11.0294
ENSG00000213533	STIMATE	3	STIM activating enhancer	675.425	1.11838	0.124114	4.91045e-20	5.39551e-19	9.25537	9.53227	9.37086	9.31137	9.29407	10.3854	10.1769	10.2428	10.0445	10.0983
ENSG00000132837	DMGDH	5	dimethylglycine dehydrogenase	59.6939	6.50048	0.726865	5.34926e-20	5.8621e-19	7.01162	7.28455	7.13802	7.01162	7.19208	8.25584	8.40704	8.4602	8.34948	8.22188
ENSG00000152463	OLAH	10	oleoyl-ACP hydrolase	145.777	2.11411	0.23856	5.82159e-20	6.35616e-19	7.61291	8.01406	8.05887	8.15941	7.74813	8.60176	9.01508	8.97649	8.96254	8.54951
ENSG00000228672	PROB1	5	proline rich basic protein 1	110.23	1.89272	0.212557	5.96394e-20	6.50815e-19	7.79714	7.87723	7.83589	7.91277	7.86513	8.40768	8.5723	8.67619	8.64208	8.715
ENSG00000115267	IFIH1	2	interferon induced with helicase C domain 1	166.695	1.67075	0.187717	6.85861e-20	7.47264e-19	8.19948	8.13212	8.22705	7.95671	7.98226	8.96617	8.97005	9.25121	8.70345	8.49143
ENSG00000104783	KCNN4	19	potassium calcium-activated channel subfamily N member 4	222.171	-2.8546	0.334421	7.55371e-20	8.22131e-19	9.43284	9.231	9.09845	9.3857	9.19854	7.87382	7.64639	8.16961	7.76644	8.14167
ENSG00000131778	CHD1L	1	chromodomain helicase DNA binding protein 1 like	1002.27	-1.02816	0.114599	7.65139e-20	8.31887e-19	10.5979	10.6524	10.4528	10.862	10.6124	9.8663	9.64406	9.81874	9.7969	9.88241
ENSG00000254929		10	novel transcript	350.43	1.17962	0.132115	7.8076e-20	8.48425e-19	8.78624	8.80144	8.86028	8.63399	8.66161	9.5667	9.64729	9.4247	9.40215	9.44492
ENSG00000049283	EPN3	17	epsin 3	127.64	-3.08232	0.356604	7.8716e-20	8.54484e-19	8.64676	8.88566	9.00294	8.85283	8.59566	7.93425	7.55297	7.74417	7.50337	7.58102
ENSG00000228801		8	novel transcript	85.1272	2.39772	0.27176	8.3719e-20	9.06416e-19	7.62304	7.67529	7.63058	7.57216	7.80899	8.50892	8.37168	8.52577	8.44611	8.48288
ENSG00000118096	IFT46	11	intraflagellar transport 46	252.852	1.83855	0.208686	8.46594e-20	9.16119e-19	8.18507	8.53383	8.32558	8.21461	8.16479	9.57134	9.28006	9.24614	9.27233	9.05587
ENSG00000160190	SLC37A1	21	solute carrier family 37 member 1	252.173	-1.21449	0.136052	9.04386e-20	9.77634e-19	9.23191	8.92077	9.26742	9.27695	9.22436	8.49812	8.35354	8.58773	8.60101	8.43016
ENSG00000197302	ZNF720	16	zinc finger protein 720	612.672	1.09608	0.123144	9.36529e-20	1.01132e-18	9.1796	9.34985	9.22718	9.19142	9.41013	10.1709	10.1136	10.1071	10.0407	9.93892
ENSG00000101464	PIGU	20	phosphatidylinositol glycan anchor biosynthesis class U	1351.19	-1.47965	0.168461	9.93598e-20	1.07016e-18	11.1879	11.2457	11.0963	11.0441	11.0388	9.88488	9.9443	9.37651	9.90315	10.2833
ENSG00000100479	POLE2	14	DNA polymerase epsilon 2, accessory subunit	343.841	-1.55749	0.176943	1.29006e-19	1.38299e-18	9.7206	9.4458	9.69174	9.28564	9.58895	8.72395	8.60919	8.6133	8.6322	8.34593
ENSG00000145214	DGKQ	4	diacylglycerol kinase theta	432.997	1.60896	0.182557	1.30405e-19	1.39726e-18	8.54479	8.82839	8.7315	8.83449	8.78341	9.9177	9.6046	10.0003	9.60447	9.85033
ENSG00000247400	DNAJC3-DT	13	DNAJC3 divergent transcript	158.559	1.48288	0.167489	1.31436e-19	1.40759e-18	8.04445	8.14214	8.15198	8.13641	8.18993	8.70596	8.7331	8.87227	8.8691	8.97329
ENSG00000250903	GMDS-DT	6	GMDS divergent transcript	143.781	2.09063	0.238459	1.32143e-19	1.41442e-18	7.77376	8.16186	7.91993	7.92768	7.84688	8.80176	8.80602	8.91019	8.84772	8.76313
ENSG00000011347	SYT7	11	synaptotagmin 7	342.403	-1.53545	0.174785	1.47217e-19	1.57252e-18	9.68584	9.31748	9.57977	9.40168	9.66474	8.66913	8.36717	8.3939	8.62722	8.93869
ENSG00000061938	TNK2	3	tyrosine kinase non receptor 2	1277.94	-1.00361	0.112851	1.55513e-19	1.65942e-18	10.6306	11.036	10.8808	11.2099	10.8785	10.0872	9.98035	10.0935	10.1579	10.0834
ENSG00000147654	EBAG9	8	estrogen receptor binding site associated antigen 9	924.646	1.11909	0.126246	1.59146e-19	1.69731e-18	9.50869	9.85423	9.45918	9.89556	9.63492	10.6423	10.5064	10.5016	10.6218	10.5365
ENSG00000169258	GPRIN1	5	G protein regulated inducer of neurite outgrowth 1	69.5686	-2.6372	0.301777	1.60964e-19	1.71581e-18	8.36604	8.35618	8.38082	8.42704	8.23835	7.59468	7.4699	7.66821	7.56944	7.46691
ENSG00000180867	PDIA3P1	1	protein disulfide isomerase family A member 3 pseudogene 1	360.834	1.37926	0.156485	1.62097e-19	1.72612e-18	8.48836	8.88056	8.84575	8.61933	8.63732	9.46033	9.54319	9.58097	9.5289	9.71399
ENSG00000125089	SH3TC1	4	SH3 domain and tetratricopeptide repeats 1	691.146	1.68943	0.194385	2.01079e-19	2.13463e-18	9.50708	8.90083	8.61886	9.22811	9.22946	10.603	10.4383	10.1679	10.0499	10.3653
ENSG00000132510	KDM6B	17	lysine demethylase 6B	3256.58	1.10189	0.124955	2.11635e-19	2.24554e-18	10.6876	11.3069	11.4794	10.7197	11.5389	11.8873	11.9925	12.4758	12.1192	12.3941
ENSG00000121900	TMEM54	1	transmembrane protein 54	533.123	-1.08732	0.122692	2.17083e-19	2.29981e-18	9.95263	9.82196	9.86837	10.0224	9.89505	9.20626	9.08102	8.91019	9.26276	9.29389
ENSG00000135127	BICDL1	12	BICD family like cargo adaptor 1	97.1714	2.49831	0.288993	2.30297e-19	2.43856e-18	7.5479	7.86355	7.67869	7.64293	7.57899	8.30895	8.79054	8.31957	8.62622	8.73586
ENSG00000101670	LIPG	18	lipase G, endothelial type	261.854	-1.46871	0.166648	2.52987e-19	2.67335e-18	9.07047	9.35339	9.3887	9.55177	8.88079	8.45383	8.44968	8.6133	8.45427	8.18831
ENSG00000138271	GPR87	3	G protein-coupled receptor 87	340.159	1.12202	0.127265	2.72399e-19	2.87701e-18	8.53442	8.80144	9.02555	8.62668	8.74666	9.33934	9.52386	9.71637	9.30816	9.33328
ENSG00000073605	GSDMB	17	gasdermin B	312.731	1.36948	0.156324	2.7378e-19	2.88865e-18	8.44409	8.45596	8.66024	8.7906	8.62083	9.20626	9.49885	9.58885	9.42625	9.3589
ENSG00000270933		7	novel transcript	99.1918	2.35071	0.270393	2.85831e-19	3.01272e-18	7.64278	7.71052	7.67483	7.89758	7.68124	8.59181	8.57605	8.60201	8.54885	8.53322
ENSG00000157212	PAXIP1	7	PAX interacting protein 1	1344.98	-1.12953	0.128674	2.92079e-19	3.07701e-18	11.2572	10.7635	10.9458	10.9927	11.1447	10.247	10.0055	9.91612	9.70491	10.4583
ENSG00000248498	ASNSP1	8	asparagine synthetase pseudogene 1	42.3115	4.24966	0.489379	2.95491e-19	3.11137e-18	7.28669	7.23458	7.27447	7.01162	7.37184	8.10905	8.20634	8.13489	8.04509	8.11746
ENSG00000197744	PTMAP2	5	prothymosin alpha pseudogene 2	193.907	-1.39405	0.158853	3.03977e-19	3.1991e-18	9.04339	9.09603	9.08178	8.69774	8.95227	8.32182	8.40269	8.3085	7.99462	8.34593
ENSG00000125850	OVOL2	20	ovo like zinc finger 2	96.3326	2.66897	0.309701	3.161e-19	3.32499e-18	7.53624	7.76004	7.56419	7.81677	7.55021	8.39583	8.64141	8.6161	8.52404	8.66483
ENSG00000126870	DYNC2I1	7	dynein 2 intermediate chain 1	853.476	1.11848	0.127587	3.75536e-19	3.9342e-18	9.82119	9.45568	9.31976	9.42138	9.88251	10.7682	10.1445	10.3829	10.4624	10.4998
ENSG00000147224	PRPS1	X	phosphoribosyl pyrophosphate synthetase 1	956.842	1.61003	0.186607	4.2018e-19	4.39523e-18	9.31596	9.52293	8.99498	9.60404	9.80148	10.9019	10.8354	10.5767	10.7319	10.5072
ENSG00000253981	ALG1L13P	8	ALG1 like 13, pseudogene	77.5213	2.80191	0.32621	4.4922e-19	4.69187e-18	7.61291	7.50821	7.45982	7.54637	7.70431	8.49812	8.34896	8.51969	8.39214	8.38419
ENSG00000108773	KAT2A	17	lysine acetyltransferase 2A	439.937	-1.06326	0.121436	4.76539e-19	4.96969e-18	9.71923	9.48169	9.62765	9.81291	9.8762	9.00233	8.93726	8.97649	9.04245	8.94452
ENSG00000224032	EPB41L4A-AS1	5	EPB41L4A antisense RNA 1	1823.61	1.12546	0.128882	5.1874e-19	5.40163e-18	10.6363	10.1653	10.4379	10.5922	10.3058	11.4085	11.5838	11.3026	11.4007	11.4364
ENSG00000011426	ANLN	7	anillin actin binding protein	7044.26	-1.266	0.146391	5.48327e-19	5.70112e-18	13.3513	13.1969	13.7	13.0794	13.2215	12.0079	12.0897	11.8684	12.3338	12.0572
ENSG00000134574	DDB2	11	damage specific DNA binding protein 2	928.593	-1.00062	0.114554	6.14694e-19	6.36239e-18	10.3212	10.5618	10.6183	10.4541	10.7172	9.49509	9.83302	9.9223	9.78634	9.59854
ENSG00000112877	CEP72	5	centrosomal protein 72	571.693	-1.06924	0.12248	6.55858e-19	6.78168e-18	10.1064	9.91896	10.0185	9.90658	9.98564	9.15663	9.08102	9.27459	9.11296	9.46852
ENSG00000112561	TFEB	6	transcription factor EB	882.948	-2.49898	0.302958	6.88396e-19	7.10748e-18	10.6654	10.7827	9.6715	11.4978	10.7786	9.03748	8.53031	8.71546	8.66451	9.22551
ENSG00000040199	PHLPP2	16	PH domain and leucine rich repeat protein phosphatase 2	662.431	1.44846	0.169672	8.12866e-19	8.37171e-18	9.38801	9.06991	8.94303	9.57292	8.86734	10.4461	10.3745	10.1026	10.1762	10.0784
ENSG00000275464		21	novel protein, similar to PWP2 periodic tryptophan protein homolog (yeast) PWP2	421.234	-1.24793	0.144086	8.4995e-19	8.74493e-18	9.74104	9.60476	9.21039	9.84484	10.0288	8.82663	8.9121	8.68415	8.87966	8.96759
ENSG00000146576	C7orf26	7	chromosome 7 open reading frame 26	479.937	1.05811	0.12179	9.2004e-19	9.4473e-18	9.07715	9.0743	9.03622	9.20989	8.92028	9.81292	9.70584	9.85376	9.7843	9.82652
ENSG00000186654	PRR5	22	proline rich 5	1051	-1.05732	0.12202	9.29542e-19	9.54013e-18	10.5309	10.5736	10.4766	10.8295	11.0759	9.70376	9.82452	9.87309	9.87054	9.85622
ENSG00000198959	TGM2	20	transglutaminase 2	129.087	2.39693	0.281959	9.6183e-19	9.86174e-18	7.82718	7.57699	7.83589	7.88208	7.88295	8.98799	8.68644	8.93627	8.68461	8.50833
ENSG00000182175	RGMA	15	repulsive guidance molecule BMP co-receptor a	322.358	-1.13708	0.131236	1.04589e-18	1.0713e-17	9.47459	9.45896	9.23383	9.58337	9.25967	8.60176	8.78742	8.64926	8.80466	8.65749
ENSG00000166188	ZNF319	16	zinc finger protein 319	336.064	1.94744	0.230729	1.1168e-18	1.14111e-17	8.30778	8.41105	8.37913	8.42704	8.38143	9.01651	9.62611	9.27789	9.56482	10.2548
ENSG00000233912		3	novel transcript, antisense to ARL8B	40.5	4.93846	0.575639	1.17044e-18	1.19474e-17	7.17059	7.23458	7.20462	7.1816	7.26666	8.06015	8.07635	8.21945	8.15236	8.0273
ENSG00000130363	RSPH3	6	radial spoke head 3	359.623	1.24736	0.145561	1.22972e-18	1.25463e-17	8.60182	8.69918	8.85471	8.64124	8.88079	9.25995	9.53092	9.44816	9.62479	9.79617
ENSG00000165685	TMEM52B	12	transmembrane protein 52B	57.4508	2.8207	0.330607	1.25843e-18	1.28203e-17	7.62304	7.36362	7.51999	7.30569	7.51974	8.56143	7.96672	8.3122	7.94689	8.32627
ENSG00000176532	PRR15	7	proline rich 15	132.021	1.83916	0.215372	1.32052e-18	1.3433e-17	7.76579	7.97893	8.05419	7.89758	8.04248	8.64073	8.75576	8.75847	8.74929	8.76313
ENSG00000198917	SPOUT1	9	SPOUT domain containing methyltransferase 1	2067.19	-1.10071	0.127864	1.34337e-18	1.36453e-17	11.8797	11.447	11.4118	11.5609	11.6144	10.5019	10.4985	10.8242	10.5943	10.5256
ENSG00000109065	NAT9	17	N-acetyltransferase 9 (putative)	723.439	1.11619	0.129625	1.39137e-18	1.4126e-17	9.60612	9.2693	9.2986	9.36138	9.57721	10.4261	10.2172	10.3792	10.1925	10.1155
ENSG00000197594	ENPP1	6	ectonucleotide pyrophosphatase/phosphodiesterase 1	65.1551	4.68861	0.56579	1.42678e-18	1.44784e-17	7.3836	7.45622	7.21792	7.1816	7.01162	8.29593	8.68644	8.29357	8.25995	8.30622
ENSG00000181544	FANCB	X	FA complementation group B	227.708	-1.43832	0.168567	1.71697e-18	1.73465e-17	9.15055	9.2693	9.13744	8.96863	9.14531	8.33452	8.45801	8.26689	8.42723	8.28579
ENSG00000092841	MYL6	12	myosin light chain 6	8972.99	-1.07569	0.125643	1.9718e-18	1.98822e-17	13.8277	13.6391	13.183	13.6172	13.6929	12.8404	12.4566	12.6446	12.4238	12.2965
ENSG00000155324	GRAMD2B	5	GRAM domain containing 2B	676.278	-1.17291	0.137139	2.11314e-18	2.1235e-17	10.1158	10.0118	10.4877	10.3175	10.068	9.21234	9.50066	9.38111	9.37597	9.14346
ENSG00000196549	MME	3	membrane metalloendopeptidase	7038.67	1.00647	0.117292	2.13188e-18	2.14129e-17	12.3585	12.2035	12.1652	12.3755	12.0637	13.7146	13.2206	13.3246	13.1202	12.6958
ENSG00000131697	NPHP4	1	nephrocystin 4	373.417	1.1458	0.133555	2.13949e-18	2.14789e-17	8.75502	8.77389	8.77992	8.7842	9.0139	9.45529	9.59959	9.63902	9.52742	9.52951
ENSG00000167771	RCOR2	11	REST corepressor 2	319.532	-1.239	0.145059	2.15629e-18	2.16266e-17	9.49742	9.32836	9.48692	9.33244	9.43218	8.62141	8.50673	8.62726	8.72567	8.82234
ENSG00000149289	ZC3H12C	11	zinc finger CCCH-type containing 12C	658.126	1.05578	0.123111	2.39253e-18	2.39728e-17	9.40197	9.29176	9.42799	9.39371	9.25469	10.0872	10.2853	10.0158	10.1375	10.2145
ENSG00000143847	PPFIA4	1	PTPRF interacting protein alpha 4	1022.71	-1.0785	0.126338	2.57269e-18	2.5753e-17	10.5971	10.5424	11.1434	10.5546	10.4496	9.38267	9.75305	10.1541	9.78838	9.81446
ENSG00000173432	SAA1	11	serum amyloid A1	37.4951	-4.41018	0.525035	2.8182e-18	2.81697e-17	8.16552	7.95467	8.17697	7.94232	8.0569	7.20715	7.17957	7.22087	7.23766	7.31038
ENSG00000213928	IRF9	14	interferon regulatory factor 9	276.6	1.71423	0.203381	3.11977e-18	3.1094e-17	8.35382	8.21871	8.39419	8.61933	8.32871	9.45529	9.35235	9.61738	9.34645	8.96186
ENSG00000140743	CDR2	16	cerebellar degeneration related protein 2	812.337	1.36559	0.161909	3.387e-18	3.36764e-17	9.52937	9.17544	9.59127	9.26381	9.46246	10.3854	10.7182	10.5966	10.4006	10.2167
ENSG00000135414	GDF11	12	growth differentiation factor 11	217.6	-1.68947	0.20083	3.5361e-18	3.51251e-17	8.92642	9.21143	8.98596	9.05418	9.3695	8.09304	8.37168	8.02215	8.07777	8.69376
ENSG00000170385	SLC30A1	1	solute carrier family 30 member 1	1500.79	-1.54696	0.185041	3.56132e-18	3.53587e-17	11.2305	10.9884	11.1394	11.52	11.4889	9.98113	10.1078	10.1774	9.81338	9.63697
ENSG00000166997	CNPY4	7	canopy FGF signaling regulator 4	238.093	-1.41481	0.167616	3.63849e-18	3.61075e-17	9.43961	9.18352	9.15254	8.85889	9.18806	8.53022	8.34896	8.30479	8.37353	8.36523
ENSG00000272869	NA	NA	NA	393.104	1.2485	0.14714	3.94971e-18	3.91773e-17	8.6961	8.77389	8.82648	8.82832	8.93957	9.80902	9.39781	9.52994	9.67872	9.71073
ENSG00000060762	MPC1	6	mitochondrial pyruvate carrier 1	738.204	1.19878	0.141408	4.12875e-18	4.0914e-17	9.42604	9.4157	9.21461	9.40959	9.54942	10.4682	10.2924	10.431	10.2378	10.1301
ENSG00000175793	SFN	1	stratifin	210.286	-1.72491	0.204358	4.13777e-18	4.09837e-17	9.2476	9.19555	9.36561	8.90628	8.72406	8.431	8.05176	8.28601	8.16782	8.12964
ENSG00000266401		18	novel transcript, antisense to DLGAP1	42.8435	4.0297	0.482246	4.25024e-18	4.20575e-17	7.30866	7.28455	7.32075	7.1816	7.26666	8.10905	8.10029	8.14369	8.20542	8.07991
ENSG00000054967	RELT	11	RELT TNF receptor	77.9045	-2.46604	0.294523	4.40287e-18	4.35261e-17	8.45532	8.41105	8.38919	8.39148	8.40181	7.80826	7.56556	7.56237	7.51117	7.69636
ENSG00000162654	GBP4	1	guanylate binding protein 4	37.2203	-4.94071	0.589971	4.63076e-18	4.56918e-17	7.8345	8.48491	7.82974	8.0511	7.98226	7.01162	7.21726	7.19287	7.21958	7.18432
ENSG00000131495	NDUFA2	5	NADH:ubiquinone oxidoreductase subunit A2	1007.14	-1.12842	0.133337	4.71864e-18	4.65367e-17	10.7298	10.5984	10.4306	10.7816	10.8149	9.82453	9.66815	9.89004	9.76622	9.595
ENSG00000250746		4	heat shock 70kDa protein 5 (glucose-regulated protein, 78kDa) (HSPA5) pseudogene	55.363	3.85304	0.467165	5.01333e-18	4.93255e-17	7.40004	7.23458	7.2939	7.25186	7.51974	8.30895	8.302	8.23551	8.17546	8.28579
ENSG00000198885	ITPRIPL1	2	ITPRIP like 1	133.784	-2.2401	0.271454	5.46209e-18	5.36388e-17	8.70212	8.97404	8.74011	8.65562	8.86056	7.78503	7.79893	7.95987	7.95666	7.71703
ENSG00000196405	EVL	14	Enah/Vasp-like	879.971	-1.20251	0.142521	5.91804e-18	5.79514e-17	10.5309	10.5012	10.424	10.655	10.5113	9.59887	9.80159	9.61738	9.31222	9.55169
ENSG00000172375	C2CD2L	11	C2CD2 like	148.927	1.53574	0.182563	6.40783e-18	6.26291e-17	8.06118	8.09095	8.04949	8.1707	8.0711	8.77638	8.88642	8.80479	8.74388	8.73586
ENSG00000156535	CD109	6	CD109 molecule	86.1999	2.37211	0.28536	6.52073e-18	6.37026e-17	7.75773	7.57699	7.74806	7.74503	7.45223	8.59181	8.36717	8.58773	8.40193	8.42112
ENSG00000151651	ADAM8	10	ADAM metallopeptidase domain 8	3471.97	-1.05456	0.12495	6.70211e-18	6.54436e-17	12.3981	11.9392	12.0535	12.4729	12.4434	11.416	11.0275	11.5086	11.2282	11.1592
ENSG00000110148	CCKBR	11	cholecystokinin B receptor	921.905	-1.34809	0.161425	7.03744e-18	6.86532e-17	10.331	10.3732	10.6557	11.0042	10.6439	9.25995	9.84987	9.37344	9.70923	9.48017
ENSG00000111981	ULBP1	6	UL16 binding protein 1	211.03	1.43414	0.171668	8.05942e-18	7.8549e-17	8.4738	8.32349	8.36044	8.22529	8.13896	9.21838	9.03574	8.95971	9.14551	8.96759
ENSG00000127249	ATP13A4	3	ATPase 13A4	62.5059	5.20565	0.639849	8.46341e-18	8.23314e-17	7.17059	7.28455	7.20462	7.1816	7.19208	8.04325	8.11203	8.24345	9.14485	7.675
ENSG00000268089	GABRQ	X	gamma-aminobutyric acid type A receptor subunit theta	38.9644	-3.35301	0.403527	8.90335e-18	8.64891e-17	8.10434	8.06965	8.14351	7.97085	7.99771	7.40179	7.30219	7.3881	7.29183	7.31038
ENSG00000243244	STON1	2	stonin 1	962.338	-1.24977	0.149806	9.44572e-18	9.16718e-17	10.7237	10.8079	10.5897	10.4799	10.5954	9.6034	9.67133	9.32174	9.5696	10.0403
ENSG00000151917	BEND6	6	BEN domain containing 6	99.0691	3.0885	0.386154	9.61676e-18	9.3288e-17	7.78943	7.48296	7.57813	7.45979	7.51974	8.431	8.75897	8.6328	8.70345	8.54951
ENSG00000227449	FGF7P6	9	fibroblast growth factor 7 pseudogene 6	170.011	3.21066	0.409378	1.01715e-17	9.85769e-17	8.0274	7.69315	7.59171	7.51922	7.51974	9.34484	9.2391	8.09423	9.28477	9.0125
ENSG00000183011	NAA38	17	N-alpha-acetyltransferase 38, NatC auxiliary subunit	196.053	-1.29712	0.155107	1.1417e-17	1.10286e-16	8.97066	8.90585	8.93049	9.0747	9.01991	8.30895	8.20104	8.34851	8.41164	8.26493
ENSG00000273045	C2orf15	2	chromosome 2 open reading frame 15	163.355	1.45778	0.17491	1.14742e-17	1.10787e-16	8.07761	8.15205	8.19328	8.13641	8.22647	8.81011	8.95921	8.83783	8.86829	8.7898
ENSG00000070190	DAPP1	4	dual adaptor of phosphotyrosine and 3-phosphoinositides 1	332.712	1.29351	0.155307	1.14984e-17	1.10969e-16	8.64676	8.77945	8.97992	8.46992	8.42181	9.64794	9.48981	9.61866	9.33854	9.18754
ENSG00000196922	ZNF252P	8	zinc finger protein 252, pseudogene	614.511	1.02753	0.122702	1.19111e-17	1.14845e-16	9.42434	9.13006	9.42512	9.40168	9.11786	10.0904	10.158	10.0547	10.1283	9.865
ENSG00000177570	SAMD12	8	sterile alpha motif domain containing 12	208.825	2.46766	0.30476	1.20781e-17	1.16401e-16	7.78164	8.28114	7.78187	8.11283	7.72658	8.86699	10.0726	8.79759	8.63418	9.07177
ENSG00000237036	ZEB1-AS1	10	ZEB1 antisense RNA 1	138.558	1.82256	0.220924	1.29979e-17	1.25032e-16	8.0884	8.03672	8.02072	8.02516	7.65729	8.7849	8.7461	8.8355	8.85269	8.62007
ENSG00000141639	MAPK4	18	mitogen-activated protein kinase 4	103.291	-2.06147	0.250033	1.36376e-17	1.31064e-16	8.64676	8.33996	8.5343	8.61194	8.70103	7.7103	7.70783	7.72967	7.75891	8.05399
ENSG00000134762	DSC3	18	desmocollin 3	1590.36	-1.33646	0.161106	1.37541e-17	1.32061e-16	11.4059	11.4438	11.2218	10.8856	11.4726	10.4461	10.4835	10.2871	9.7221	9.70091
ENSG00000157193	LRP8	1	LDL receptor related protein 8	498.053	-1.32711	0.160161	1.45233e-17	1.39318e-16	10.0217	9.8144	9.93782	9.94716	9.74353	9.03748	8.86607	8.73336	9.11766	9.15338
ENSG00000154127	UBASH3B	11	ubiquitin associated and SH3 domain containing B	458.187	-1.23789	0.149092	1.46714e-17	1.40608e-16	9.89211	9.82947	9.74844	9.70927	9.75739	8.7849	9.02803	8.77819	9.06499	9.07177
ENSG00000166546	BEAN1	16	brain expressed associated with NEDD4 1	394.606	-1.20482	0.144566	1.55479e-17	1.4887e-16	9.29732	9.51666	9.77927	9.79815	9.66104	8.75916	8.54576	9.01143	9.04741	8.7898
ENSG00000082497	SERTAD4	1	SERTA domain containing 4	603.446	-1.44454	0.17572	1.62041e-17	1.55009e-16	10.077	10.2193	10.3385	10.1572	9.85709	8.69686	9.24129	9.03552	9.35766	9.09783
ENSG00000269556	TMEM185A	X	transmembrane protein 185A	421.623	1.00605	0.120481	1.66734e-17	1.59352e-16	8.95119	8.96452	8.92944	8.96863	9.03775	9.6303	9.85822	9.52994	9.54795	9.66087
ENSG00000145416	MARCHF1	4	membrane associated ring-CH-type finger 1	304.91	1.44424	0.174466	1.74629e-17	1.66558e-16	8.48111	8.62577	8.25212	8.75825	8.64547	9.17546	9.58444	9.31694	9.4426	9.4763
ENSG00000115137	DNAJC27	2	DnaJ heat shock protein family (Hsp40) member C27	249.277	1.59212	0.193424	1.83778e-17	1.74914e-16	8.35791	8.35618	8.19932	8.49486	8.41185	9.14392	9.43423	9.2894	9.32716	8.97897
ENSG00000171174	RBKS	2	ribokinase	92.7263	1.8748	0.227159	1.86941e-17	1.77843e-16	7.71591	7.86355	7.77524	7.85013	7.74813	8.4762	8.65545	8.40749	8.53921	8.31629
ENSG00000103995	CEP152	15	centrosomal protein 152	1174.91	-1.01353	0.121835	1.87081e-17	1.77894e-16	11.0761	10.8129	10.718	10.5494	10.9214	10.4779	9.72125	9.75638	9.90202	10.0038
ENSG00000180773	SLC36A4	11	solute carrier family 36 member 4	827.438	-1.04194	0.125579	2.04692e-17	1.94373e-16	10.5439	10.2343	10.2723	10.4799	10.5273	9.43494	9.65213	9.61224	9.64707	9.58071
ENSG00000261745		6	novel transcript, overlapping to GCM1	36.0764	-5.08609	0.620565	2.25109e-17	2.13272e-16	7.98022	7.91688	7.98337	8.23585	8.11241	7.01162	7.17957	7.22087	7.16527	7.2557
ENSG00000069998	HDHD5	22	haloacid dehalogenase like hydrolase domain containing 5	1298.49	-1.00151	0.120542	2.38284e-17	2.25341e-16	11.2225	10.9127	10.8422	10.7977	10.9835	10.0451	10.0142	10.3013	10.0387	10.0834
ENSG00000231806	PCAT7	9	prostate cancer associated transcript 7	85.6167	2.01143	0.246192	2.43505e-17	2.30069e-16	7.74131	7.77577	7.8014	7.66472	7.65729	8.34707	8.49072	8.48564	8.44611	8.45684
ENSG00000198393	ZNF26	12	zinc finger protein 26	611.597	1.02242	0.123391	2.62779e-17	2.48052e-16	9.3845	9.2693	9.32364	9.2813	9.24465	9.82838	10.1262	10.1488	10.0543	10.1106
ENSG00000263072	ZNF213-AS1	16	ZNF213 antisense RNA 1 (head to head)	239.252	1.12538	0.135509	2.66518e-17	2.51353e-16	8.55847	8.47774	8.52254	8.43575	8.47025	9.30024	9.09821	9.11459	9.02528	9.06649
ENSG00000257956	NOP56P3	12	NOP56 ribonucleoprotein pseudogene 3	148.541	-1.55116	0.189418	2.88977e-17	2.72038e-16	8.8437	8.76831	8.78937	8.70462	8.85375	8.04325	8.10618	7.99675	8.13981	8.10511
ENSG00000165480	SKA3	13	spindle and kinetochore associated complex subunit 3	1338.32	-1.19654	0.146525	2.93318e-17	2.75748e-16	11.0667	11.0883	11.2442	10.8578	10.9733	9.9213	10.1422	9.79413	10.2315	10.0222
ENSG00000198832	SELENOM	22	selenoprotein M	118.578	2.17751	0.26893	3.15205e-17	2.96055e-16	7.64278	7.92967	7.97827	7.78181	7.68124	8.25584	8.57978	8.90358	8.78124	8.83511
ENSG00000109107	ALDOC	17	aldolase, fructose-bisphosphate C	250.388	-1.47413	0.179845	3.24107e-17	3.04279e-16	9.21404	9.28804	9.21461	9.34905	9.05534	8.38385	8.47039	8.6217	8.31035	8.23282
ENSG00000013588	GPRC5A	12	G protein-coupled receptor class C group 5 member A	163.537	2.82277	0.355195	3.30221e-17	3.09597e-16	7.89738	7.82098	7.64705	7.72586	7.68124	9.16922	9.43612	9.3392	8.34563	8.34593
ENSG00000069966	GNB5	15	G protein subunit beta 5	566.003	1.05763	0.128133	3.37266e-17	3.16059e-16	9.06599	9.12164	8.98998	9.3977	9.49207	9.80512	9.94038	9.95283	10.0384	10.1033
ENSG00000108846	ABCC3	17	ATP binding cassette subfamily C member 3	89.7175	3.53898	0.450534	3.4429e-17	3.22204e-16	7.28669	7.28455	7.53516	7.57216	7.68124	8.58177	8.49072	8.50434	8.3353	8.84776
ENSG00000166478	ZNF143	11	zinc finger protein 143	1113.38	-1.72484	0.214836	3.4987e-17	3.27277e-16	10.9822	10.3715	10.188	11.41	11.4276	9.29456	9.55362	9.35954	9.65651	9.48403
ENSG00000166246	C16orf71	16	chromosome 16 open reading frame 71	42.5986	4.32935	0.53467	3.64832e-17	3.40812e-16	7.26279	7.16936	7.2939	7.30569	7.19208	8.09304	8.29718	8.16533	8.01842	8.05399
ENSG00000185267	CDNF	10	cerebral dopamine neurotrophic factor	98.8045	2.56651	0.320404	3.70641e-17	3.46082e-16	7.61291	7.55508	7.83282	7.81677	7.48722	8.41941	8.57978	8.6328	8.64306	8.64267
ENSG00000230067	HSPD1P6	3	heat shock protein family D (Hsp60) member 1 pseudogene 6	167.03	-1.54364	0.188884	3.79555e-17	3.54086e-16	8.92892	8.56086	8.90823	9.0999	8.88746	8.00844	8.03286	8.21131	8.22006	8.19963
ENSG00000100505	TRIM9	14	tripartite motif containing 9	199.908	-1.40823	0.171603	3.81075e-17	3.55344e-16	8.96096	9.00218	9.19851	9.18208	8.65357	8.29593	8.11785	8.50434	8.38225	8.10511
ENSG00000189052	CGB5	19	chorionic gonadotropin subunit beta 5	54.707	-3.09715	0.385462	3.83091e-17	3.57063e-16	8.18507	8.03672	8.41231	8.21461	8.27319	7.44751	7.24901	7.42902	7.49144	7.52726
ENSG00000173898	SPTBN2	11	spectrin beta, non-erythrocytic 2	122.312	4.26184	0.562703	4.19893e-17	3.90661e-16	7.12406	7.61834	7.45393	7.39082	7.57899	8.75916	9.16709	8.96393	8.7891	8.25434
ENSG00000124466	LYPD3	19	LY6/PLAUR domain containing 3	190.943	-1.38362	0.168949	4.57422e-17	4.25195e-16	8.82485	8.82839	9.23134	9.00677	8.92028	8.25584	8.12363	8.32323	8.30368	8.33614
ENSG00000154511	DIPK1A	1	divergent protein kinase domain 1A	227.505	-1.24205	0.151569	4.73034e-17	4.39509e-16	9.0727	9.21143	9.25686	8.96309	8.97728	8.4762	8.40269	8.49814	8.42245	8.29606
ENSG00000108448	TRIM16L	17	tripartite motif containing 16 like	494.625	1.15166	0.140462	4.92711e-17	4.57176e-16	9.08379	9.28804	8.80575	9.10984	8.97108	9.93205	9.93776	9.83527	9.73231	9.7931
ENSG00000170745	KCNS3	2	potassium voltage-gated channel modifier subfamily S member 3	77.778	-2.17866	0.269086	5.09335e-17	4.72178e-16	8.41354	8.29829	8.42691	8.54315	8.26171	7.68338	7.52683	7.67623	7.73323	7.73707
ENSG00000196335	STK31	7	serine/threonine kinase 31	184.027	1.33873	0.163781	5.12536e-17	4.74721e-16	8.20897	8.39566	8.2251	8.23585	8.21444	8.92137	8.97811	8.82613	8.94271	9.00142
ENSG00000269403		19	novel protein	444.283	-1.25889	0.154265	6.06048e-17	5.59082e-16	9.77313	9.83197	9.53082	9.81291	9.8442	9.0717	8.82131	8.95548	8.93423	8.75637
ENSG00000115963	RND3	2	Rho family GTPase 3	50.006	-3.56019	0.447045	6.42767e-17	5.92164e-16	7.94302	8.33176	8.26912	8.3547	8.01289	7.20715	7.49923	7.35809	7.30546	7.39686
ENSG00000143569	UBAP2L	1	ubiquitin associated protein 2 like	5381.02	-1.03106	0.126354	6.49987e-17	5.98549e-16	12.9322	12.8694	13.1324	12.6792	12.7178	11.674	11.8436	11.7795	11.9984	12.0478
ENSG00000072135	PTPN18	2	protein tyrosine phosphatase non-receptor type 18	1245.71	-1.2079	0.148915	6.96573e-17	6.40025e-16	11.0286	11.0371	11.165	10.9275	10.6011	10.084	9.78413	9.81541	9.94085	10.0659
ENSG00000182197	EXT1	8	exostosin glycosyltransferase 1	601.068	1.06318	0.13026	7.75842e-17	7.11595e-16	9.29356	9.231	9.05445	9.3977	9.37408	9.9638	10.0498	10.0898	9.99064	10.1204
ENSG00000061273	HDAC7	12	histone deacetylase 7	541.956	1.17467	0.144602	8.01089e-17	7.34426e-16	9.26117	9.05665	9.15166	9.22358	8.89409	9.8168	9.89519	10.0071	10.0161	10.048
ENSG00000116117	PARD3B	2	par-3 family cell polarity regulator beta	856.326	1.61748	0.203569	8.21896e-17	7.52835e-16	9.25537	10.0761	9.00986	9.03857	9.25967	10.4731	10.68	10.4517	10.6665	10.5723
ENSG00000263900	NA	NA	NA	446.697	-1.19505	0.147322	8.54019e-17	7.81567e-16	9.95843	9.80171	9.57335	9.74057	9.6794	8.91374	9.07359	9.04346	8.84606	8.80292
ENSG00000125449	ARMC7	17	armadillo repeat containing 7	211.399	1.17858	0.145093	9.39824e-17	8.5593e-16	8.33731	8.44119	8.37407	8.40048	8.43167	8.99518	9.01768	9.05134	9.06569	8.98462
ENSG00000154274	C4orf19	4	chromosome 4 open reading frame 19	261.778	-1.32741	0.164187	9.53794e-17	8.6789e-16	9.38098	9.02516	9.12578	9.13922	9.52105	8.54072	8.43706	8.5468	8.35459	8.49143
ENSG00000113721	PDGFRB	5	platelet derived growth factor receptor beta	246.9	1.67997	0.210058	1.01397e-16	9.20217e-16	8.14051	8.38004	8.51513	8.0511	8.52571	9.05812	9.22147	9.57436	9.21076	9.09783
ENSG00000198691	ABCA4	1	ATP binding cassette subfamily A member 4	525.233	1.18731	0.146656	1.0538e-16	9.55525e-16	9.28979	9.01142	9.21629	9.02277	8.74666	10.1312	10.0241	10.3293	9.77529	9.15832
ENSG00000117676	RPS6KA1	1	ribosomal protein S6 kinase A1	641.042	-1.3866	0.173212	1.18266e-16	1.0705e-15	10.1545	9.99198	10.0761	9.93377	10.7362	9.00944	9.0306	9.30243	9.22565	9.18271
ENSG00000112394	SLC16A10	6	solute carrier family 16 member 10	177.227	-2.39793	0.308134	1.23349e-16	1.11602e-15	9.09698	8.88566	9.00393	8.97965	9.20374	7.59468	8.07635	7.93805	8.08617	7.89561
ENSG00000188483	IER5L	9	immediate early response 5 like	286.461	-1.41415	0.176278	1.28035e-16	1.15791e-15	8.58202	9.21537	9.6202	9.3857	9.64991	8.00844	8.39831	8.46662	8.67221	8.89708
ENSG00000160183	TMPRSS3	21	transmembrane serine protease 3	67.6355	2.31187	0.290279	1.34214e-16	1.21062e-15	7.49952	7.59805	7.69393	7.59675	7.6063	8.25584	8.41138	8.35916	8.29292	8.26493
ENSG00000213585	VDAC1	5	voltage dependent anion channel 1	11864	-1.06074	0.131754	1.36702e-16	1.23252e-15	13.9896	13.9782	14.2034	13.8428	13.9375	12.8451	12.8216	12.6558	13.1601	13.1909
ENSG00000135111	TBX3	12	T-box transcription factor 3	649.288	-1.65229	0.208912	1.42517e-16	1.28383e-15	10.0338	10.0844	10.5623	10.401	10.1664	9.23636	8.71333	8.91676	9.01806	9.39645
ENSG00000147889	CDKN2A	9	cyclin dependent kinase inhibitor 2A	198.612	-1.81631	0.229829	1.42512e-16	1.28383e-15	8.8437	9.06108	9.22801	8.92931	9.23961	7.76102	8.1741	8.20311	8.31961	8.26493
ENSG00000106366	SERPINE1	7	serpin family E member 1	295.819	-1.36993	0.170678	1.43185e-16	1.28929e-15	9.55595	8.99287	9.47451	9.27695	9.4409	8.89835	8.39392	8.51969	8.29697	8.6501
ENSG00000163328	GPR155	2	G protein-coupled receptor 155	91.9657	2.09071	0.263658	1.44154e-16	1.29745e-15	7.82718	7.69315	7.83589	7.72586	7.57899	8.56143	8.33974	8.50125	8.6674	8.41201
ENSG00000128694	OSGEPL1	2	O-sialoglycoprotein endopeptidase like 1	341.569	-1.00994	0.124711	1.45021e-16	1.30468e-15	9.52937	9.46223	9.37609	9.3977	9.41457	8.7678	8.78429	8.76837	8.88127	8.77654
ENSG00000101911	PRPS2	X	phosphoribosyl pyrophosphate synthetase 2	380.817	-1.49622	0.187912	1.4923e-16	1.34138e-15	9.5513	9.4655	9.59571	9.61425	9.98272	8.60176	8.81827	8.70251	8.73025	8.54139
ENSG00000272666	KLHDC7B-DT	22	KLHDC7B divergent transcript	34.1229	10.4213	2.93547	1.52934e-16	1.3723e-15	7.01162	7.01162	7.01162	7.01162	7.01162	8.07675	8.02647	8.04195	8.00751	8.04075
ENSG00000117533	VAMP4	1	vesicle associated membrane protein 4	336.187	1.02672	0.12679	1.53374e-16	1.37565e-15	8.6624	8.77945	8.82419	8.76479	8.87408	9.38267	9.45115	9.56373	9.31913	9.37989
ENSG00000159167	STC1	8	stanniocalcin 1	130.483	-2.40115	0.307931	1.64199e-16	1.47083e-15	8.49198	8.54743	8.93468	8.92359	8.94594	7.68338	7.99379	7.73696	7.84877	7.71703
ENSG00000229043	ZFAND2A-DT	7	ZFAND2A divergent transcript	86.9265	2.04872	0.258269	1.70188e-16	1.5225e-15	7.78164	7.71052	7.73051	7.59675	7.84688	8.41941	8.50673	8.54978	8.37102	8.42112
ENSG00000110723	EXPH5	11	exophilin 5	1231.18	-1.25024	0.157015	1.75725e-16	1.57135e-15	11.3861	10.62	10.7567	10.862	11.0948	9.89956	9.9312	9.95082	9.92138	9.71725
ENSG00000159915	ZNF233	19	zinc finger protein 233	85.9515	2.06701	0.261311	1.88872e-16	1.68309e-15	7.86308	7.72744	7.75838	7.59675	7.63235	8.54072	8.42857	8.42756	8.31167	8.54139
ENSG00000159904	ZNF890P	7	zinc finger protein 890, pseudogene	38.5712	4.32067	0.545387	2.07232e-16	1.84512e-15	7.26279	7.28455	7.26418	7.25186	7.01162	8.06015	8.03921	8.09423	8.13188	8.06704
ENSG00000143318	CASQ1	1	calsequestrin 1	210.831	-1.36208	0.170789	2.29471e-16	2.03874e-15	9.10353	8.85995	9.16046	9.13922	8.99573	8.15548	8.26282	8.50743	8.36977	8.33614
ENSG00000134138	MEIS2	15	Meis homeobox 2	445.591	1.29868	0.163141	2.3364e-16	2.0749e-15	8.80293	9.08738	8.79055	8.70462	8.96484	9.80512	9.91264	9.29104	9.54114	10.203
ENSG00000197798	FAM118B	11	family with sequence similarity 118 member B	589.846	1.06611	0.132827	2.35666e-16	2.09199e-15	9.32702	9.13843	9.01576	9.2813	9.47099	10.2442	10.0749	9.8837	9.89751	9.98788
ENSG00000148459	PDSS1	10	decaprenyl diphosphate synthase subunit 1	346.344	-1.36475	0.171835	2.4689e-16	2.18881e-15	9.72881	9.4458	9.42368	9.34492	9.66474	8.65027	8.80294	8.76095	8.55736	8.53322
ENSG00000225434	LINC01504	9	long intergenic non-protein coding RNA 1504	119.307	2.04965	0.26153	2.56807e-16	2.27186e-15	7.89064	7.90389	7.996	7.83364	7.57899	8.7678	8.74933	8.64106	8.61217	8.63518
ENSG00000170222	ADPRM	17	ADP-ribose/CDP-alcohol diphosphatase, manganese dependent	259.149	1.08161	0.134635	2.58995e-16	2.29024e-15	8.52396	8.52697	8.54595	8.65562	8.57857	9.20016	9.20808	9.18202	9.1881	9.15338
ENSG00000124613	ZNF391	6	zinc finger protein 391	395.923	1.39959	0.177167	2.80357e-16	2.47703e-15	8.81667	8.94041	8.80691	8.76479	8.43167	9.61692	9.73345	9.66777	9.54114	9.77764
ENSG00000132746	ALDH3B2	11	aldehyde dehydrogenase 3 family member B2	167.235	-1.82759	0.232514	2.82052e-16	2.49094e-15	9.0727	9.12164	8.95132	8.66275	8.78341	8.06015	7.99379	8.07557	8.14138	7.99976
ENSG00000123106	CCDC91	12	coiled-coil domain containing 91	804.939	1.19823	0.151114	3.28968e-16	2.89786e-15	9.54819	9.57201	9.5255	9.35318	9.38318	10.4135	10.2657	10.1894	10.566	10.648
ENSG00000254726	MEX3A	1	mex-3 RNA binding family member A	394.832	-1.2822	0.161766	3.59043e-16	3.1601e-15	9.56367	9.61355	9.61958	9.91479	9.44957	8.65974	8.80294	8.67885	8.88289	9.00142
ENSG00000133142	TCEAL4	X	transcription elongation factor A like 4	4775.96	-1.01411	0.127968	3.70357e-16	3.25829e-15	12.6749	12.7889	12.8817	12.6501	12.4903	11.7487	11.6741	11.4289	11.9292	11.8109
ENSG00000275835	TUBGCP5	15	tubulin gamma complex associated protein 5	1333.68	-1.03286	0.129849	3.78967e-16	3.33262e-15	10.8941	10.9796	11.1362	11.1666	10.7902	10.264	10.1217	10.064	9.9568	10.1682
ENSG00000197653	DNAH10	12	dynein axonemal heavy chain 10	39.0269	7.50509	1.07929	4.09822e-16	3.59937e-15	7.12406	7.01162	7.08462	7.01162	7.01162	8.14026	8.38063	7.98638	7.7306	8.16527
ENSG00000185615	PDIA2	16	protein disulfide isomerase family A member 2	31.0764	6.14603	0.82722	4.14347e-16	3.63603e-15	7.12406	7.01162	7.20462	7.01162	7.01162	7.91461	7.86423	8.41757	7.86853	7.69636
ENSG00000112679	DUSP22	6	dual specificity phosphatase 22	405.812	1.14511	0.145124	4.76892e-16	4.16898e-15	8.91385	8.7514	8.92733	8.94631	8.86056	9.45023	9.67133	9.89319	9.56482	9.59854
ENSG00000239779	WBP1	2	WW domain binding protein 1	775.436	1.06442	0.134725	5.71705e-16	4.9852e-15	9.35607	9.67079	9.563	9.31137	9.66104	10.3165	10.2225	10.2974	10.4313	10.4254
ENSG00000119640	ACYP1	14	acylphosphatase 1	338.027	-1.05981	0.133494	5.75492e-16	5.01611e-15	9.46634	9.45896	9.3049	9.41353	9.53733	8.86699	8.77169	8.78793	8.73754	8.67213
ENSG00000108375	RNF43	17	ring finger protein 43	450.777	1.32958	0.169806	5.85602e-16	5.10208e-15	8.63091	8.99753	8.68747	8.91785	9.23961	9.80512	9.68083	9.71039	9.82374	9.89103
ENSG00000110422	HIPK3	11	homeodomain interacting protein kinase 3	3053.14	1.04612	0.132808	6.3671e-16	5.53339e-15	11.4063	11.0572	11.0373	10.9605	11.1014	11.8571	12.2975	12.0017	12.1902	12.1035
ENSG00000177000	MTHFR	1	methylenetetrahydrofolate reductase	351.576	1.14245	0.14489	6.38552e-16	5.54707e-15	8.63091	8.88566	8.72282	8.8033	8.79781	9.2482	9.60627	9.71995	9.41452	9.43297
ENSG00000161265	U2AF1L4	19	U2 small nuclear RNA auxiliary factor 1 like 4	222.795	2.40946	0.319894	6.49396e-16	5.63182e-15	8.3456	8.20946	7.69393	8.08863	7.90038	9.17546	9.22147	9.2894	9.30816	9.17301
ENSG00000150907	FOXO1	13	forkhead box O1	1031.89	1.85071	0.241961	6.71487e-16	5.81609e-15	9.13152	9.46223	9.43728	9.32825	9.28921	11.639	10.6954	10.4872	10.8755	10.3796
ENSG00000181826	RELL1	4	RELT like 1	160.438	-1.25118	0.158999	6.80195e-16	5.88905e-15	8.87015	8.75706	8.80109	8.7842	8.82609	8.26938	8.16312	8.20722	8.20689	8.17686
ENSG00000230189		7	RAB guanine nucleotide exchange factor 1 (RABGEF1) pseudogene	161.08	1.35347	0.172293	6.91761e-16	5.98668e-15	8.2323	8.24594	8.14351	8.20382	8.0569	8.86699	8.79676	8.79035	8.85434	8.82874
ENSG00000054179	ENTPD2	9	ectonucleoside triphosphate diphosphohydrolase 2	45.8374	-3.39023	0.443699	6.99455e-16	6.05074e-15	8.01001	8.25485	8.21724	8.12469	8.09885	7.28793	7.3672	7.26778	7.40233	7.46691
ENSG00000164989	CCDC171	9	coiled-coil domain containing 171	231.133	1.09595	0.138944	7.10516e-16	6.14129e-15	8.43653	8.50614	8.53868	8.43575	8.47969	9.03053	9.1508	9.09954	9.10891	9.04517
ENSG00000206535	LNP1	3	leukemia NUP98 fusion partner 1	115.775	1.65976	0.212453	7.61496e-16	6.57644e-15	7.91068	7.92967	7.90886	7.92768	7.99771	8.75045	8.59825	8.60201	8.6322	8.48288
ENSG00000023171	GRAMD1B	11	GRAM domain containing 1B	173.843	1.67127	0.21605	7.80815e-16	6.74047e-15	8.18507	8.05881	8.229	8.02516	8.09885	8.72395	9.0306	8.91019	8.94041	9.07177
ENSG00000265817	FSBP	8	fibrinogen silencer binding protein	76.9635	3.86859	0.520542	7.95264e-16	6.86235e-15	7.44557	7.53219	7.24222	7.6203	7.01162	8.56143	8.51464	8.1865	8.54779	8.48288
ENSG00000125378	BMP4	14	bone morphogenetic protein 4	185.949	-1.35028	0.172375	8.04961e-16	6.94023e-15	8.83566	8.92077	9.00986	8.97415	8.96484	8.38385	8.17955	8.22751	8.27106	8.26493
ENSG00000235269	LINC02331	14	long intergenic non-protein coding RNA 2331	31.3502	5.31395	0.683055	8.15682e-16	7.02973e-15	7.20627	7.16936	7.19032	7.01162	7.01162	8.02602	8.0824	8.05168	7.96053	7.79386
ENSG00000085511	MAP3K4	6	mitogen-activated protein kinase kinase kinase 4	2715.34	-1.63198	0.213969	8.4602e-16	7.28139e-15	12.0256	11.6926	12.1055	12.1325	12.4003	9.99142	10.7205	11.0138	10.9085	10.2053
ENSG00000119986	AVPI1	10	arginine vasopressin induced 1	254.363	-1.38781	0.177725	9.07935e-16	7.79882e-15	9.21404	8.97878	9.04392	9.45994	9.40568	8.26938	8.32574	8.53182	8.51308	8.52498
ENSG00000108641	B9D1	17	B9 domain containing 1	243.47	1.33706	0.171022	9.15349e-16	7.85925e-15	8.24603	8.47774	8.44924	8.597	8.40181	9.12462	9.18775	9.33288	9.11026	9.11831
ENSG00000145526	CDH18	5	cadherin 18	463.9	-1.11942	0.142939	1.00851e-15	8.65198e-15	9.64293	9.74977	9.82239	9.83909	9.79813	8.73285	9.11758	9.15511	8.8601	9.16323
ENSG00000167528	ZNF641	12	zinc finger protein 641	536.408	1.5501	0.201412	1.0264e-15	8.79813e-15	8.71408	9.10034	8.90288	9.42528	8.55245	10.1312	10.069	10.0528	10.0233	9.78384
ENSG00000139209	SLC38A4	12	solute carrier family 38 member 4	130.621	-2.26109	0.297758	1.04865e-15	8.98143e-15	8.6341	8.66915	8.92733	8.66275	8.93318	7.76102	7.93874	8.04195	7.79812	7.58102
ENSG00000149499	EML3	11	EMAP like 3	390.656	-1.26248	0.162154	1.05888e-15	9.06532e-15	9.57898	9.34272	9.3182	9.75289	10.0457	8.72395	8.58349	8.8609	8.74478	9.0125
ENSG00000145012	LPP	3	LIM domain containing preferred translocation partner in lipoma	3494.65	1.03041	0.13192	1.1151e-15	9.52687e-15	11.2829	11.7391	11.1953	11.2721	10.8785	12.0335	12.6225	11.8121	12.5507	12.2202
ENSG00000187608	ISG15	1	ISG15 ubiquitin like modifier	717.433	1.29306	0.166688	1.16661e-15	9.96287e-15	9.02038	9.31018	9.35505	9.42918	9.39672	9.93561	10.2626	10.8906	10.0888	10.2122
ENSG00000130701	RBBP8NL	20	RBBP8 N-terminal like	212.712	-1.58706	0.205628	1.17808e-15	1.00567e-14	8.83296	8.96452	9.23217	9.30712	9.08982	8.15548	8.23241	8.0896	8.41405	8.43913
ENSG00000235036		20	pseudogene similar to DNAJ protein	27.2167	-10.5745	3.12937	1.24151e-15	1.05894e-14	8.17045	7.82098	7.70881	8.07629	7.78928	7.01162	7.01162	7.01162	7.01162	7.01162
ENSG00000156521	TYSND1	10	trypsin like peroxisomal matrix peptidase 1	425.583	1.03202	0.132388	1.24408e-15	1.0607e-14	8.96339	8.82304	8.9093	9.03332	9.11786	9.67398	9.55015	9.80761	9.53968	9.72696
ENSG00000198816	ZNF358	19	zinc finger protein 358	313.709	1.69429	0.222056	1.34368e-15	1.14373e-14	8.3163	8.48491	8.66417	8.21461	8.62911	9.2244	9.34024	9.3872	9.72338	9.68769
ENSG00000119661	DNAL1	14	dynein axonemal light chain 1	600.968	1.1489	0.148585	1.55565e-15	1.32036e-14	9.45638	9.09172	9.10396	9.14405	9.33703	10.0252	10.0915	10.2271	9.96004	10.0144
ENSG00000248592	STIMATE-MUSTN1	3	STIMATE-MUSTN1 readthrough	134.412	2.81335	0.383916	1.60375e-15	1.36062e-14	7.87698	7.50821	7.93356	7.68576	7.55021	8.66913	8.9036	8.73842	9.0933	8.73586
ENSG00000261101		X	novel transcript, overlapping to ARMCX3	57.0907	2.63786	0.345589	1.61614e-15	1.37058e-14	7.52431	7.55508	7.54988	7.42678	7.41409	8.39583	8.12363	8.23152	8.12709	8.29606
ENSG00000204536	CCHCR1	6	coiled-coil alpha-helical rod protein 1	394.364	-1.12407	0.144746	1.71377e-15	1.45099e-14	9.66169	9.77339	9.46617	9.44848	9.66842	8.95141	8.86607	8.98893	8.72292	8.78319
ENSG00000204257	HLA-DMA	6	major histocompatibility complex, class II, DM alpha	209.882	1.33687	0.173421	2.0765e-15	1.75309e-14	8.38211	8.47774	8.27099	8.28706	8.28453	8.98799	9.05101	9.10709	9.16116	8.90311
ENSG00000105492	SIGLEC6	19	sialic acid binding Ig like lectin 6	136.082	-2.45113	0.328906	2.14817e-15	1.81064e-14	9.0926	8.54743	8.85359	8.72501	8.76885	8.19976	7.8797	7.79262	7.65837	7.49806
ENSG00000278959		7	tec	74.5317	1.98401	0.259658	2.16709e-15	1.82584e-14	7.74957	7.74393	7.66702	7.64293	7.63235	8.38385	8.34436	8.26689	8.41525	8.35562
ENSG00000054598	FOXC1	6	forkhead box C1	68.6554	2.30081	0.305087	2.73483e-15	2.29577e-14	7.5479	7.53219	7.73405	7.59675	7.57899	8.19976	8.33509	8.34135	8.30768	8.44802
ENSG00000203914	HSP90B3P	1	heat shock protein 90 beta family member 3, pseudogene	58.3571	2.20922	0.290417	2.88046e-15	2.41508e-14	7.45969	7.61834	7.56888	7.54637	7.65729	8.06015	8.31631	8.15673	8.10276	8.43913
ENSG00000172922	RNASEH2C	11	ribonuclease H2 subunit C	291.086	-1.19436	0.155321	3.02611e-15	2.53105e-14	8.94873	8.89074	9.42152	9.64113	9.53733	8.35947	8.32104	8.84942	8.66644	8.72895
ENSG00000162981	LRATD1	2	LRAT domain containing 1	72.6923	-2.12509	0.280691	3.31656e-15	2.77062e-14	8.26406	8.31516	8.43013	8.27702	8.44144	7.7103	7.73647	7.68414	7.56599	7.58102
ENSG00000182809	CRIP2	14	cysteine rich protein 2	63.6382	-3.09512	0.417028	3.427e-15	2.85827e-14	8.14557	8.11177	7.83589	8.4783	8.76885	7.40179	7.30219	7.3881	7.37657	7.77544
ENSG00000105011	ASF1B	19	anti-silencing function 1B histone chaperone	870.911	-1.32969	0.175528	3.49395e-15	2.91294e-14	10.8888	10.4149	10.5705	10.4202	10.4155	9.18787	9.49162	9.59669	9.53919	9.60208
ENSG00000082438	COBLL1	2	cordon-bleu WH2 repeat protein like 1	2050.86	-1.10376	0.144481	3.51609e-15	2.93022e-14	11.6631	11.3288	11.8252	11.5618	11.4787	10.375	10.8913	10.5883	10.5538	10.4678
ENSG00000133460	SLC2A11	22	solute carrier family 2 member 11	107.741	1.99926	0.26551	3.52124e-15	2.93333e-14	7.78164	7.87723	7.66308	7.86627	7.91743	8.28274	8.70332	8.63556	8.55524	8.76986
ENSG00000116039	ATP6V1B1	2	ATPase H+ transporting V1 subunit B1	1652.98	-1.01879	0.132809	3.704e-15	3.07814e-14	11.1629	11.3749	11.4161	11.1912	11.183	10.354	10.1813	10.2679	10.6741	10.3796
ENSG00000135378	PRRG4	11	proline rich and Gla domain 4	378.085	-1.02427	0.133257	3.88364e-15	3.22613e-14	9.45638	9.68474	9.70701	9.3857	9.44524	8.81011	8.91492	8.8813	8.92491	8.82874
ENSG00000136193	SCRN1	7	secernin 1	93.1182	2.15758	0.285118	3.89169e-15	3.23153e-14	8.01584	7.63794	7.57813	7.74503	7.55021	9.15029	8.2826	8.29357	8.19503	8.36523
ENSG00000204623	ZNRD1ASP	6	zinc ribbon domain containing 1 antisense, pseudogene	654.217	1.15546	0.151927	3.89653e-15	3.23425e-14	9.28601	9.50405	9.51411	9.10488	9.07843	10.2182	10.063	10.1919	10.1973	10.154
ENSG00000115596	WNT6	2	Wnt family member 6	336.728	1.29068	0.170047	4.41914e-15	3.66069e-14	8.1556	8.68726	9.06771	8.597	8.7615	8.84293	9.44178	9.6161	9.6105	9.71073
ENSG00000214182	PTMAP5	13	prothymosin alpha pseudogene 5	206.796	-1.46165	0.192131	4.41759e-15	3.66069e-14	9.29544	8.99287	8.90716	8.88872	9.10111	8.56143	8.47449	8.126	8.04334	8.24364
ENSG00000063854	HAGH	16	hydroxyacylglutathione hydrolase	362.366	1.03271	0.13527	4.65248e-15	3.84475e-14	8.76361	8.80144	8.72282	8.88872	9.0139	9.40906	9.42665	9.58754	9.50057	9.55169
ENSG00000255455		11	novel transcript	136.496	1.52674	0.201113	4.79462e-15	3.96063e-14	8.04445	8.1907	8.01583	7.99844	7.96652	8.85902	8.68304	8.73589	8.64895	8.67213
ENSG00000104356	POP1	8	POP1 homolog, ribonuclease P/MRP subunit	382.828	-1.79791	0.243092	5.85012e-15	4.81141e-14	9.77841	9.38491	9.40412	10.0914	9.76083	8.75916	8.34436	8.81195	8.45078	8.42112
ENSG00000163170	BOLA3	2	bolA family member 3	287.962	-1.10958	0.145649	5.88793e-15	4.83867e-14	9.0948	9.32474	9.49104	9.22811	9.29407	8.56143	8.69322	8.61049	8.66932	8.61244
ENSG00000268654	MIMT1	19	MER1 repeat containing imprinted transcript 1	106.395	-1.91748	0.257047	6.51039e-15	5.3396e-14	8.60182	8.63833	8.60657	8.48661	8.56122	7.91461	7.7549	7.7073	7.82847	7.99976
ENSG00000276672		13	novel transcript, sense intronic to RFC3	165.44	-1.21245	0.159934	6.7734e-15	5.54872e-14	8.92392	8.85995	8.90288	8.73842	8.69325	8.24211	8.29234	8.26302	8.19652	8.16527
ENSG00000121005	CRISPLD1	8	cysteine rich secretory protein LCCL domain containing 1	244.556	-1.28114	0.168873	6.80287e-15	5.57066e-14	8.6961	9.19954	9.25523	9.33244	9.30374	8.33452	8.47039	8.45051	8.44961	8.54139
ENSG00000258315	C17orf49	17	chromosome 17 open reading frame 49	232.058	-1.4518	0.19318	6.99445e-15	5.72075e-14	9.23191	8.93063	9.09937	9.28564	9.19854	8.25584	8.39831	8.26302	8.31035	8.5814
ENSG00000130545	CRB3	19	crumbs cell polarity complex component 3	290.921	1.29124	0.171248	7.0591e-15	5.76907e-14	8.30778	8.58727	8.47267	8.70462	8.78341	9.23636	9.1508	9.39479	9.47215	9.3882
ENSG00000224559	LINC01087	2	long intergenic non-protein coding RNA 1087	307.558	1.11954	0.147629	7.66479e-15	6.25913e-14	8.6116	8.70509	8.8435	8.69774	8.48904	9.44005	9.39781	9.43648	9.20388	9.29832
ENSG00000111752	PHC1	12	polyhomeotic homolog 1	2399.83	-1.05428	0.139634	8.21011e-15	6.68597e-14	11.9691	11.7087	11.7017	11.868	11.5661	11.0935	10.7606	10.5519	10.5148	11.081
ENSG00000182782	HCAR2	12	hydroxycarboxylic acid receptor 2	34.8971	6.40349	0.862264	8.57271e-15	6.9703e-14	7.01162	7.23458	7.11484	7.01162	7.01162	7.95342	8.10618	7.97588	8.13347	8.04075
ENSG00000184481	FOXO4	X	forkhead box O4	8871.16	-1.10633	0.147515	8.70957e-15	7.07602e-14	14.0253	13.5952	13.3633	13.1768	13.6881	12.5896	12.3838	11.8861	12.6081	12.9084
ENSG00000183963	SMTN	22	smoothelin	650.064	-1.27973	0.170635	9.35129e-15	7.58547e-14	10.0437	10.2287	10.0352	10.401	10.169	9.0444	9.12954	9.13685	9.15531	9.71399
ENSG00000125457	MIF4GD	17	MIF4G domain containing	176.696	1.19117	0.157896	9.48956e-15	7.6916e-14	8.27296	8.27245	8.28214	8.2463	8.32871	8.94397	8.85725	8.89471	8.86584	8.80943
ENSG00000213889	PPM1N	19	protein phosphatase, Mg2+/Mn2+ dependent 1N (putative)	184.055	-1.33208	0.176876	9.56305e-15	7.74813e-14	9.04339	8.67521	8.89965	9.10488	8.88746	8.48721	8.14075	8.20722	8.23162	8.23282
ENSG00000225973	PIGBOS1	15	PIGB opposite strand 1	164.619	1.3411	0.17771	1.00321e-14	8.11544e-14	8.2369	8.23694	8.16664	8.21461	8.12578	8.83481	8.72654	8.92547	8.85434	8.86027
ENSG00000261821		15	novel transcript, antisense to CYP11A1	357.294	-1.0405	0.137507	1.06103e-14	8.57313e-14	9.30107	9.50088	9.6727	9.61425	9.30374	8.82663	8.74286	8.87679	8.84523	8.82234
ENSG00000181004	BBS12	4	Bardet-Biedl syndrome 12	153.87	1.37576	0.183721	1.15621e-14	9.33494e-14	8.25509	8.14214	8.028	8.08863	8.23835	8.94397	8.77169	8.74849	8.76891	8.70796
ENSG00000204219	TCEA3	1	transcription elongation factor A3	127.174	-1.36632	0.181216	1.40829e-14	1.13216e-13	8.48474	8.66915	8.68233	8.83449	8.52571	7.91461	8.0455	8.09883	8.17393	8.01364
ENSG00000226608	FTLP3	20	ferritin light chain pseudogene 3	213.703	1.4404	0.194646	1.41297e-14	1.13545e-13	8.45532	8.122	8.17285	8.12469	8.68542	9.12462	8.98878	8.8813	9.06009	9.26696
ENSG00000244509	APOBEC3C	22	apolipoprotein B mRNA editing enzyme catalytic subunit 3C	114.124	-1.76964	0.240232	1.48789e-14	1.19475e-13	8.40966	8.76831	9.02847	8.43575	8.32871	7.83076	7.9871	7.99158	7.92094	7.675
ENSG00000213513	IMPDH1P5	10	inosine monophosphate dehydrogenase 1 pseudogene 5	111.998	-1.67738	0.226781	1.51084e-14	1.21271e-13	8.67784	8.38788	8.62968	8.69774	8.56122	7.80826	7.83229	7.94356	7.91891	8.04075
ENSG00000169891	REPS2	X	RALBP1 associated Eps domain containing 2	60.556	3.00973	0.414934	1.53351e-14	1.23043e-13	7.26279	7.48296	7.43575	7.42678	7.48722	7.8526	8.38063	7.97058	7.97205	8.92694
ENSG00000163347	CLDN1	3	claudin 1	84.6798	3.24994	0.461331	1.57942e-14	1.2658e-13	7.57045	7.48296	7.38986	7.39082	7.68124	8.53022	8.5872	8.79759	8.39214	8.17686
ENSG00000003393	ALS2	2	alsin Rho guanine nucleotide exchange factor ALS2	785.305	1.06562	0.143176	1.84758e-14	1.47614e-13	9.61653	9.4524	9.68285	9.31561	9.53328	10.084	10.3619	10.5682	10.4747	10.2614
ENSG00000171476	HOPX	4	HOP homeobox	26.3968	-4.06889	0.553446	1.84933e-14	1.47697e-13	7.93666	7.74393	7.9549	7.86627	7.95048	7.28793	7.13042	7.22087	7.21958	7.2557
ENSG00000204262	COL5A2	2	collagen type V alpha 2 chain	275.813	-1.30904	0.176953	1.87064e-14	1.49341e-13	9.35067	9.29176	9.5565	9.08484	9.1123	8.54072	8.78742	8.56159	8.43671	8.26493
ENSG00000099624	ATP5F1D	19	ATP synthase F1 subunit delta	369.76	-1.00192	0.13364	1.9601e-14	1.56422e-13	9.43792	9.41908	9.45778	9.76206	9.44957	8.66913	8.68304	8.96393	9.07611	8.89708
ENSG00000138772	ANXA3	4	annexin A3	668.846	1.2198	0.164909	1.97402e-14	1.57412e-13	9.01572	9.48491	9.01871	9.44848	9.50041	10.1281	10.1791	10.2525	10.3308	10.1057
ENSG00000149541	B3GAT3	11	beta-1,3-glucuronyltransferase 3	452.009	-1.1619	0.156154	1.97494e-14	1.57425e-13	9.51349	9.82196	9.71168	9.96833	9.74701	9.01651	8.83341	9.05134	8.91944	9.00142
ENSG00000165125	TRPV6	7	transient receptor potential cation channel subfamily V member 6	1800.06	3.12396	0.452208	2.03162e-14	1.6188e-13	9.2879	8.71098	8.5983	10.3757	9.02588	11.7576	11.585	11.7868	11.81	11.7578
ENSG00000230937	MIR205HG	1	MIR205 host gene	96.0441	2.85251	0.399301	2.23709e-14	1.7791e-13	7.65241	7.55508	7.75152	7.25186	7.72658	8.54072	8.40704	9.06696	8.39582	8.34593
ENSG00000229833	PET100	19	PET100 cytochrome c oxidase chaperone	615.024	-1.20993	0.163997	2.38115e-14	1.89149e-13	10.1814	10.1395	9.92141	10.0647	10.2293	9.32273	9.32185	9.24783	9.30002	8.86027
ENSG00000273237	NA	NA	NA	273.214	1.27555	0.173184	2.4024e-14	1.90691e-13	8.45532	8.61944	8.67587	8.33582	8.54361	9.17546	9.23252	9.23936	9.31798	9.40873
ENSG00000274922		13	novel transcript	76.2568	1.99711	0.272841	2.57593e-14	2.03995e-13	7.57045	7.71052	7.74459	7.76367	7.68124	8.38385	8.28748	8.39732	8.34691	8.42112
ENSG00000158246	TENT5B	1	terminal nucleotidyltransferase 5B	341.357	1.01069	0.13581	2.60494e-14	2.06214e-13	8.7778	8.84952	8.80109	8.79697	8.74666	9.21838	9.44553	9.57701	9.39076	9.52578
ENSG00000164684	ZNF704	8	zinc finger protein 704	1673.42	-1.23664	0.16887	2.84893e-14	2.25012e-13	11.4564	10.995	11.4084	11.3337	11.3987	10.6008	9.64891	10.0519	10.0438	10.8822
ENSG00000068971	PPP2R5B	11	protein phosphatase 2 regulatory subunit B'beta	104.684	1.73534	0.237901	3.1443e-14	2.47774e-13	7.84174	7.96689	7.86885	7.83364	7.78928	8.75045	8.70332	8.35562	8.46812	8.46559
ENSG00000074964	ARHGEF10L	1	Rho guanine nucleotide exchange factor 10 like	57.6459	-2.75708	0.385003	3.17326e-14	2.49961e-13	8.05006	8.08036	8.18516	8.30684	8.56122	7.40179	7.4699	7.59989	7.44923	7.43338
ENSG00000214106	PAXIP1-AS2	7	PAXIP1 antisense RNA 2	93.68	1.6097	0.219891	3.50146e-14	2.74456e-13	7.79714	7.80622	7.86885	7.91277	7.86513	8.46507	8.41571	8.40411	8.50977	8.52498
ENSG00000048740	CELF2	10	CUGBP Elav-like family member 2	580.186	-1.02545	0.138809	3.64653e-14	2.85502e-13	9.96765	10.0635	10.2276	9.96833	9.71895	9.36659	9.37231	9.14966	9.1702	9.18271
ENSG00000065057	NTHL1	16	nth like DNA glycosylase 1	135.55	-1.47994	0.202924	3.75734e-14	2.93956e-13	8.58534	8.75706	8.60244	8.8033	8.79781	7.87382	7.98036	8.08027	8.20394	8.07991
ENSG00000100162	CENPM	22	centromere protein M	184.431	-1.4787	0.203191	3.87239e-14	3.02728e-13	9.05248	8.96452	8.77158	9.02806	8.97108	8.12478	8.12363	8.28601	8.18454	8.33614
ENSG00000090674	MCOLN1	19	mucolipin TRP cation channel 1	397.986	1.0128	0.137751	4.00458e-14	3.1259e-13	8.98983	8.84427	8.9018	8.8096	9.0495	9.41428	9.48618	9.69229	9.63938	9.69761
ENSG00000198618	PPIAP22	21	peptidylprolyl isomerase A pseudogene 22	139.44	-1.71863	0.237347	4.53592e-14	3.52735e-13	8.54479	9.02059	8.53868	8.62668	8.98961	7.93425	8.0455	8.02714	7.75891	8.21082
ENSG00000165406	MARCHF8	10	membrane associated ring-CH-type finger 8	1381.56	1.02528	0.139735	4.55129e-14	3.53797e-13	10.1363	10.014	10.3348	10.3379	9.93199	10.8281	11.1306	10.8854	11.1568	11.1836
ENSG00000138111	MFSD13A	10	major facilitator superfamily domain containing 13A	496.131	-1.01039	0.136934	4.97726e-14	3.8633e-13	9.89453	9.66236	9.824	9.984	9.70827	9.37197	9.09577	9.13501	9.01007	8.94452
ENSG00000137310	TCF19	6	transcription factor 19	235.227	-1.16896	0.159213	5.11911e-14	3.97042e-13	9.08821	9.02516	9.22216	9.08484	9.15613	8.56143	8.51069	8.51664	8.43198	8.30622
ENSG00000203761	MSTO2P	1	misato family member 2, pseudogene	114.632	2.54188	0.362218	5.18426e-14	4.01945e-13	7.72448	7.82098	7.77524	7.35099	7.88295	8.38385	8.72654	8.81195	8.65967	8.82874
ENSG00000247809	NR2F2-AS1	15	NR2F2 antisense RNA 1	111.957	1.47973	0.203472	5.3025e-14	4.10651e-13	7.8345	7.87723	7.98337	8.06378	8.02781	8.32182	8.59089	8.6133	8.70905	8.5814
ENSG00000109205	ODAM	4	odontogenic, ameloblast associated	98.8714	-1.89801	0.265241	5.50518e-14	4.2587e-13	8.53442	8.65692	8.61886	8.36401	8.46073	7.80826	7.86423	7.68414	7.83981	7.84645
ENSG00000143036	SLC44A3	1	solute carrier family 44 member 3	236.958	1.08413	0.147919	5.84907e-14	4.51629e-13	8.3741	8.58727	8.35872	8.58946	8.56993	8.93648	9.01508	8.98893	9.26994	9.28497
ENSG00000170537	TMC7	16	transmembrane channel like 7	116.37	1.57084	0.216877	6.35488e-14	4.89588e-13	7.93024	8.01406	7.92541	7.95671	7.96652	8.69686	8.6272	8.69468	8.60711	8.39354
ENSG00000281706	LINC01012	6	long intergenic non-protein coding RNA 1012	121.174	1.52211	0.210823	6.80958e-14	5.24034e-13	8.05006	7.94227	8.01338	7.81677	8.11241	8.68768	8.6272	8.67085	8.55842	8.60476
ENSG00000128000	ZNF780B	19	zinc finger protein 780B	106.274	1.89153	0.264615	7.21858e-14	5.54478e-13	7.74957	7.69315	7.89481	7.74503	8.09885	8.67844	8.561	8.54382	8.33789	8.72895
ENSG00000161981	SNRNP25	16	small nuclear ribonucleoprotein U11/U12 subunit 25	241.493	-1.22185	0.168032	7.32623e-14	5.6233e-13	9.1057	9.26173	9.09014	9.01746	9.26464	8.63111	8.39392	8.43745	8.43907	8.42112
ENSG00000109929	SC5D	11	sterol-C5-desaturase	2787.65	1.27552	0.178286	8.26912e-14	6.33059e-13	10.8462	10.8786	11.2686	10.6452	10.5782	12.0562	11.9997	11.7185	12.1091	12.267
ENSG00000136492	BRIP1	17	BRCA1 interacting protein C-terminal helicase 1	516.237	-1.27939	0.178348	9.28467e-14	7.08187e-13	9.98818	10.1829	9.98928	9.68693	9.76083	8.98076	8.99937	8.9298	9.26276	8.93869
ENSG00000137872	SEMA6D	15	semaphorin 6D	512.95	1.45178	0.204062	9.90986e-14	7.54761e-13	8.90625	8.95493	9.17182	8.57423	8.90726	10.1063	9.71048	10.6424	9.71525	9.34615
ENSG00000158373	H2BC5	6	H2B clustered histone 5	287.026	1.10425	0.152191	1.00565e-13	7.6452e-13	8.51693	8.75706	8.58857	8.60449	8.68542	9.37733	9.31567	9.25121	9.3283	9.14843
ENSG00000179750	APOBEC3B	22	apolipoprotein B mRNA editing enzyme catalytic subunit 3B	152.902	-1.43664	0.199711	1.00506e-13	7.6452e-13	8.78062	8.81229	8.78702	8.85283	8.73164	8.30895	8.02647	8.07557	8.07099	8.17686
ENSG00000153896	ZNF599	19	zinc finger protein 599	149.594	1.19664	0.165726	1.09629e-13	8.32209e-13	8.24603	8.10142	8.24255	8.15941	8.15196	8.81011	8.66933	8.82848	8.72384	8.67938
ENSG00000157992	KRTCAP3	2	keratinocyte associated protein 3	174.229	-1.38278	0.192524	1.12148e-13	8.51019e-13	8.93142	8.97878	8.78937	8.90628	8.87408	8.22819	8.0824	8.28222	8.27931	8.17686
ENSG00000280018		21	novel transcript	295.962	-1.07337	0.148403	1.2423e-13	9.40287e-13	9.15474	9.38491	9.2795	9.2813	9.43218	8.77638	8.61281	8.65469	8.57314	8.70088
ENSG00000213672	NCKIPSD	3	NCK interacting protein with SH3 domain	876.208	-1.04505	0.145055	1.27966e-13	9.67505e-13	10.6696	10.3883	10.6196	10.3796	10.3151	9.45023	9.52032	9.89214	9.50208	9.84737
ENSG00000151881	TMEM267	5	transmembrane protein 267	359.426	1.1219	0.156653	1.59612e-13	1.20194e-12	8.70212	8.96452	9.01675	8.73842	8.50753	9.55737	9.63919	9.50648	9.47215	9.3589
ENSG00000273142	LINC02604	7	long intergenic non-protein coding RNA 2604	296.22	1.52358	0.216844	1.73607e-13	1.30212e-12	8.36604	8.57414	8.7315	8.40941	8.32871	9.0717	9.30945	9.37037	9.54989	9.64727
ENSG00000114405	C3orf14	3	chromosome 3 open reading frame 14	254.082	-1.13131	0.158268	1.80577e-13	1.35244e-12	9.19997	9.26552	9.15518	9.15366	9.12891	8.46507	8.49475	8.70251	8.50201	8.47427
ENSG00000074621	SLC24A1	15	solute carrier family 24 member 1	826.88	1.49409	0.214281	1.94258e-13	1.45385e-12	9.52145	9.55381	9.37609	9.21447	8.73918	11.3584	10.5273	10.5186	9.70707	10.0659
ENSG00000170364	SETMAR	3	SET domain and mariner transposase fusion gene	361.049	-1.14441	0.160935	1.97867e-13	1.47872e-12	9.57746	9.43917	9.4208	9.47505	9.67209	8.59181	8.97543	8.61049	8.81833	8.92103
ENSG00000168077	SCARA3	8	scavenger receptor class A member 3	24.6017	-4.26279	0.607041	2.27391e-13	1.69385e-12	7.78164	7.79116	7.82041	7.99844	7.93412	7.01162	7.21726	7.19287	7.20992	7.2557
ENSG00000164362	TERT	5	telomerase reverse transcriptase	48.2779	-2.99003	0.436583	2.44884e-13	1.8235e-12	7.74957	8.4486	8.10216	8.32625	8.02781	7.28793	7.34696	7.42902	7.58304	7.3564
ENSG00000138792	ENPEP	4	glutamyl aminopeptidase	405.371	1.24629	0.176423	2.49298e-13	1.85504e-12	8.86227	9.06108	8.71283	8.64124	8.91379	9.78543	9.71048	9.82427	9.55761	9.37989
ENSG00000123933	MXD4	4	MAX dimerization protein 4	228.195	1.5478	0.221008	2.55089e-13	1.89541e-12	7.90406	8.41105	8.38418	8.46992	8.43167	9.03053	9.0711	9.15147	9.23426	9.24409
ENSG00000198417	MT1F	16	metallothionein 1F	60.6536	2.91695	0.426704	2.63365e-13	1.9555e-12	7.34826	7.39703	7.60496	7.49046	7.45223	8.17047	8.64141	8.3836	7.9909	8.14167
ENSG00000148942	SLC5A12	11	solute carrier family 5 member 12	302.243	1.03222	0.145263	2.67011e-13	1.98115e-12	8.52396	8.82839	8.7811	8.69083	8.62083	9.26578	9.34429	9.2943	9.40539	9.29832
ENSG00000178607	ERN1	17	endoplasmic reticulum to nucleus signaling 1	2489.84	1.46542	0.211446	2.84015e-13	2.10429e-12	10.7418	10.699	10.0026	10.2156	11.2578	11.9354	11.9779	11.8731	12.0311	11.7632
ENSG00000104611	SH2D4A	8	SH2 domain containing 4A	900.563	-1.00564	0.142096	2.96354e-13	2.19336e-12	10.8523	10.0357	10.5486	10.2907	10.6926	9.88488	9.5674	9.41431	9.684	9.83251
ENSG00000250299	MRPS31P4	13	mitochondrial ribosomal protein S31 pseudogene 4	173.87	1.37134	0.195474	2.96475e-13	2.19347e-12	8.18022	8.28975	8.29134	8.13641	8.13896	9.05128	8.85725	8.78063	8.88772	8.89102
ENSG00000172915	NBEA	13	neurobeachin	152.48	1.67619	0.241682	3.09938e-13	2.28817e-12	7.97413	8.05881	7.9549	8.0119	8.11241	8.62141	9.20584	8.40411	8.62523	9.16813
ENSG00000283050	GTF2IP12	4	general transcription factor IIi pseudogene 12	526.805	1.08379	0.153544	3.12032e-13	2.30281e-12	9.12297	8.99287	9.2843	8.96863	9.27944	9.98113	9.9508	9.74122	9.92913	9.9194
ENSG00000141858	SAMD1	19	sterile alpha motif domain containing 1	920.13	-1.65979	0.243141	3.23548e-13	2.3862e-12	10.432	10.9673	10.6907	10.5319	10.618	8.70596	9.99677	8.91019	9.33229	9.87953
ENSG00000175182	FAM131A	3	family with sequence similarity 131 member A	235.253	-1.33878	0.190905	3.32208e-13	2.44909e-12	9.29544	8.82839	9.10488	9.11971	9.3695	8.37173	8.42857	8.4602	8.31167	8.41201
ENSG00000155158	TTC39B	9	tetratricopeptide repeat domain 39B	78.9765	1.7426	0.25015	3.43513e-13	2.52883e-12	7.84174	7.61834	7.78516	7.74503	7.78928	8.44248	8.32104	8.39048	8.36725	8.30622
ENSG00000143190	POU2F1	1	POU class 2 homeobox 1	5007.82	-1.12307	0.16156	3.45831e-13	2.54499e-12	13.0385	13.0755	12.84	12.3982	12.5916	11.5975	11.691	11.4246	11.8879	11.8649
ENSG00000140022	STON2	14	stonin 2	264.895	1.70542	0.247654	3.68819e-13	2.70742e-12	8.1556	8.46327	8.37913	8.22529	8.51666	9.35576	9.64081	9.41431	9.24221	8.84776
ENSG00000183580	FBXL7	5	F-box and leucine rich repeat protein 7	65.6729	2.10645	0.304861	3.87605e-13	2.83928e-12	7.5593	7.83544	7.71612	7.54637	7.41409	8.14026	8.51069	8.3662	8.23162	8.11746
ENSG00000108509	CAMTA2	17	calmodulin binding transcription activator 2	2158.36	2.47282	0.372	3.87759e-13	2.83941e-12	10.4703	9.58102	9.45778	9.19606	10.0485	11.7841	11.8436	12.1395	12.0487	11.7967
ENSG00000122068	FYTTD1	3	forty-two-three domain containing 1	1206.68	1.12073	0.160322	3.96397e-13	2.89753e-12	9.92329	10.2621	10.0617	9.48628	9.98856	11.0275	10.9191	10.9097	10.9264	10.6646
ENSG00000139182	CLSTN3	12	calsyntenin 3	103.141	-2.67528	0.402359	4.02452e-13	2.94075e-12	8.47013	8.47053	8.49864	8.97965	8.55245	7.65526	7.49923	7.46618	7.66714	8.06704
ENSG00000100065	CARD10	22	caspase recruitment domain family member 10	397.792	-1.51922	0.220555	4.1027e-13	2.99683e-12	9.91257	10.0228	9.50939	9.62776	9.33703	8.58177	8.66587	8.99305	8.61721	8.61244
ENSG00000145990	GFOD1	6	glucose-fructose oxidoreductase domain containing 1	93.8976	1.6293	0.23335	4.13459e-13	3.01905e-12	7.80477	8.01406	7.8014	7.81677	7.80899	8.40768	8.66933	8.57037	8.31961	8.31629
ENSG00000140263	SORD	15	sorbitol dehydrogenase	228.058	-1.07509	0.152128	4.28387e-13	3.12145e-12	8.88833	9.1673	8.96672	9.16795	9.1344	8.45383	8.42857	8.40411	8.48293	8.62007
ENSG00000037280	FLT4	5	fms related receptor tyrosine kinase 4	144.856	-3.82481	0.645129	4.31006e-13	3.13832e-12	8.72592	8.97404	9.02555	9.15366	8.73164	7.93425	7.32539	7.86272	7.27002	7.46691
ENSG00000125730	C3	19	complement C3	231.459	2.14129	0.32032	4.44016e-13	3.23192e-12	8.1096	8.02546	7.84199	8.10081	8.50753	8.68768	9.38806	9.47692	8.99909	9.52578
ENSG00000080823	MOK	14	MOK protein kinase	185.387	1.33841	0.192015	4.68643e-13	3.40758e-12	8.31205	8.13212	8.12849	8.23585	8.47969	8.73285	8.90927	8.93412	8.82933	9.23484
ENSG00000231878	SNRPFP1	20	small nuclear ribonucleoprotein polypeptide F pseudogene 1	164.7	-1.26544	0.180569	4.73379e-13	3.44081e-12	8.80293	8.71098	8.90716	8.85889	8.86056	8.35947	8.18497	8.17386	8.22151	8.14167
ENSG00000169435	RASSF6	4	Ras association domain family member 6	309.132	-1.18719	0.169688	4.80061e-13	3.48693e-12	9.31225	9.54462	9.54931	9.02806	9.40121	8.72395	8.71	8.81669	8.55524	8.39354
ENSG00000105877	DNAH11	7	dynein axonemal heavy chain 11	52.437	4.7281	0.739361	5.19773e-13	3.76612e-12	7.23633	7.16936	7.39676	7.01162	7.19208	8.17047	8.74933	8.26302	8.15857	7.58102
ENSG00000091128	LAMB4	7	laminin subunit beta 4	292.19	1.93714	0.287306	5.44122e-13	3.94117e-12	8.12518	8.33176	8.35872	8.50306	8.20226	9.75739	9.56912	9.80872	9.15791	8.74958
ENSG00000171766	GATM	15	glycine amidinotransferase	59.5945	2.79479	0.415718	5.81912e-13	4.20753e-12	7.45969	7.55508	7.63887	7.42678	7.26666	8.12478	8.31156	8.34493	8.17393	8.38419
ENSG00000187800	PEAR1	1	platelet endothelial aggregation receptor 1	38.7656	2.82936	0.415032	5.86501e-13	4.23923e-12	7.34826	7.32662	7.41674	7.39082	7.41409	7.89448	8.10618	7.95987	7.94492	8.26493
ENSG00000011523	CEP68	2	centrosomal protein 68	2429.44	-1.03054	0.147808	6.02612e-13	4.34961e-12	11.8964	11.6349	11.5923	11.9049	11.8605	10.722	10.9604	11.0295	10.4844	10.9421
ENSG00000224699	LAMTOR5-AS1	1	LAMTOR5 antisense RNA 1	135.752	2.2331	0.33513	6.16677e-13	4.44803e-12	8.12002	7.6569	7.85405	7.76367	7.84688	8.57164	8.86607	8.97441	8.51857	8.99024
ENSG00000255408	PCDHA3	5	protocadherin alpha 3	134.78	-1.44171	0.209317	7.09108e-13	5.09652e-12	8.55507	8.75706	8.90716	8.65562	8.60411	7.87382	8.05176	8.08494	8.14296	8.11746
ENSG00000168918	INPP5D	2	inositol polyphosphate-5-phosphatase D	135.33	-2.95465	0.466105	7.37007e-13	5.29198e-12	8.74926	8.68726	8.56461	9.02277	9.07843	7.48875	8.02647	7.53236	7.44027	8.0273
ENSG00000089723	OTUB2	14	OTU deubiquitinase, ubiquitin aldehyde binding 2	95.8303	-1.58294	0.229246	7.57438e-13	5.43115e-12	8.35791	8.37214	8.41882	8.70462	8.48904	7.93425	7.79034	7.84425	7.90454	7.86319
ENSG00000158125	XDH	2	xanthine dehydrogenase	128.833	1.59007	0.23125	7.86033e-13	5.63034e-12	8.03312	7.89067	8.06816	7.99844	7.96652	8.7678	8.79676	8.90578	8.48293	8.43016
ENSG00000149476	TKFC	11	triokinase and FMN cyclase	562.524	1.06588	0.153486	8.38582e-13	5.99637e-12	8.96339	9.33915	9.1419	9.47129	9.07269	9.94978	9.97398	9.89634	9.93902	10.0909
ENSG00000079257	LXN	3	latexin	120.155	-1.51645	0.221757	8.99658e-13	6.42422e-12	8.60182	8.59377	8.70906	8.63399	8.58715	7.89448	8.09437	7.90417	8.00751	8.01364
ENSG00000225830	ERCC6	10	ERCC excision repair 6, chromatin remodeling factor	1130.11	1.32556	0.195042	9.49748e-13	6.77256e-12	10.0685	9.69304	9.29543	9.72188	10.0317	10.6806	11.0588	10.929	10.8163	10.8063
ENSG00000108379	WNT3	17	Wnt family member 3	219.276	-1.06999	0.154196	1.00103e-12	7.13088e-12	9.09917	9.02059	9.04488	9.03857	8.95857	8.50892	8.38508	8.3662	8.46927	8.54951
ENSG00000146729	NIPSNAP2	7	nipsnap homolog 2	955.864	-1.05852	0.15299	1.05268e-12	7.48847e-12	10.4582	11.1358	10.5132	10.2569	10.4951	9.79334	9.75604	9.71398	9.71996	9.57712
ENSG00000173818	ENDOV	17	endonuclease V	308.678	1.34699	0.19699	1.07509e-12	7.64269e-12	8.49916	8.56086	8.48802	8.82211	8.57857	9.41947	9.49705	9.60189	9.31164	9.16323
ENSG00000160216	AGPAT3	21	1-acylglycerol-3-phosphate O-acyltransferase 3	309.917	1.10596	0.160509	1.08567e-12	7.71258e-12	8.83026	8.52007	8.61205	8.74507	8.70876	9.23039	9.40556	9.31534	9.40485	9.44095
ENSG00000105643	ARRDC2	19	arrestin domain containing 2	110.502	-1.7301	0.255462	1.11195e-12	7.89656e-12	8.25509	8.8337	8.91994	8.49486	8.31784	7.65526	8.06414	7.89255	7.89622	7.87957
ENSG00000144730	IL17RD	3	interleukin 17 receptor D	306.842	-1.01476	0.146731	1.13881e-12	8.079e-12	9.20199	9.24261	9.13476	9.2682	9.75739	8.55112	8.68644	8.59346	8.8038	8.83511
ENSG00000122641	INHBA	7	inhibin subunit beta A	31.3708	-4.51239	0.698005	1.18304e-12	8.37842e-12	8.16552	7.92967	7.91718	8.18187	7.55021	7.20715	7.30219	7.24551	7.15189	7.01162
ENSG00000179862	CITED4	1	Cbp/p300 interacting transactivator with Glu/Asp rich carboxy-terminal domain 4	91.238	1.76104	0.258904	1.18586e-12	8.39555e-12	7.6026	7.67529	7.75152	7.99844	8.01289	8.21408	8.31631	8.52577	8.5658	8.59703
ENSG00000173436	MICOS10	1	mitochondrial contact site and cristae organizing system subunit 10	781.693	-1.09993	0.159626	1.26815e-12	8.96279e-12	10.6008	10.4394	9.95941	10.2675	10.4849	9.58976	9.53268	9.62761	9.26875	9.44095
ENSG00000109099	PMP22	17	peripheral myelin protein 22	127.694	-2.33604	0.356758	1.37055e-12	9.65358e-12	8.58534	8.58727	8.62428	8.935	9.0139	7.83076	7.74574	8.04195	7.7714	7.58102
ENSG00000114670	NEK11	3	NIMA related kinase 11	287.748	1.22301	0.179993	1.43801e-12	1.01081e-11	8.35791	8.61308	8.5589	8.46147	8.92675	9.21838	9.17631	9.32812	9.40269	9.40465
ENSG00000204434	POTEKP	2	POTE ankyrin domain family member K, pseudogene	241.586	1.00151	0.144978	1.44659e-12	1.01615e-11	8.54823	8.55416	8.52697	8.551	8.53469	9.13752	9.0636	9.23766	9.02456	9.06119
ENSG00000214960	CRPPA	7	CDP-L-ribitol pyrophosphorylase A	277.952	1.14072	0.166228	1.45092e-12	1.01884e-11	8.43653	8.7514	8.53577	8.551	8.69325	9.25409	9.33617	9.30405	9.32028	9.08226
ENSG00000188611	ASAH2	10	N-acylsphingosine amidohydrolase 2	365.117	1.91588	0.292894	1.51268e-12	1.06077e-11	9.00166	7.96689	8.74988	8.64846	8.0569	9.88856	9.56912	9.89109	9.40755	9.42494
ENSG00000279407		19	TEC	184.362	-1.26325	0.184179	1.53961e-12	1.07892e-11	8.99931	8.7514	8.74501	9.00677	9.08982	8.40768	8.20104	8.29357	8.20983	8.26493
ENSG00000069011	PITX1	5	paired like homeodomain 1	34.3864	-3.8612	0.587807	1.54757e-12	1.08414e-11	7.77376	7.83544	8.2113	7.98475	8.15196	7.01162	7.27695	7.24551	7.21958	7.46691
ENSG00000167123	CERCAM	9	cerebral endothelial cell adhesion molecule	866.78	-1.11569	0.162886	1.57937e-12	1.10604e-11	10.2184	10.7244	10.6444	10.3698	10.4369	9.55268	9.47888	9.4247	9.7654	9.75885
ENSG00000133835	HSD17B4	5	hydroxysteroid 17-beta dehydrogenase 4	5202.32	1.07681	0.158254	1.65607e-12	1.15858e-11	12.0795	11.8848	11.7152	12.0646	11.1213	12.8728	13.015	12.414	12.9351	12.8761
ENSG00000220804	LINC01881	2	long intergenic non-protein coding RNA 1881	162.448	1.10352	0.161556	1.9346e-12	1.34707e-11	8.38211	8.24594	8.29317	8.15941	8.16479	8.94397	8.74933	8.80479	8.68841	8.76986
ENSG00000188831	DPPA3P2	14	developmental pluripotency associated 3 pseudogene 2	118.551	-1.61343	0.239491	1.93727e-12	1.34847e-11	8.6624	8.60025	8.5343	8.65562	8.67754	8.15548	7.90977	8.00189	7.8878	7.79386
ENSG00000172650	AGAP5	10	ArfGAP with GTPase domain, ankyrin repeat and PH domain 5	449.671	1.08058	0.159184	1.99928e-12	1.38976e-11	9.08379	9.1673	9.09107	8.95752	8.62911	9.78146	9.80591	9.62633	9.72892	9.72049
ENSG00000104827	CGB3	19	chorionic gonadotropin subunit beta 3	51.3572	-3.24692	0.504238	2.1803e-12	1.51509e-11	8.12518	7.92967	8.28583	8.29699	8.31784	7.56174	7.3672	7.47789	7.28476	7.2557
ENSG00000141642	ELAC1	18	elaC ribonuclease Z 1	179.935	1.11243	0.163667	2.20544e-12	1.53152e-11	8.33731	8.28975	8.3095	8.27702	8.32871	8.89835	9.0434	8.81432	8.77773	8.84776
ENSG00000152402	GUCY1A2	11	guanylate cyclase 1 soluble subunit alpha 2	100.507	-2.38671	0.369102	2.24383e-12	1.55662e-11	8.72592	8.39566	8.46491	8.82211	8.47969	7.56174	7.8158	7.86878	7.69273	7.52726
ENSG00000132141	CCT6B	17	chaperonin containing TCP1 subunit 6B	73.9981	2.17739	0.330393	2.26949e-12	1.57389e-11	7.68042	7.74393	7.73051	7.51922	7.51974	8.17047	8.32574	8.51664	8.39949	8.39354
ENSG00000114491	UMPS	3	uridine monophosphate synthetase	1688.97	-1.01945	0.150996	2.47864e-12	1.71434e-11	11.4237	11.0666	11.0329	11.1621	11.7436	10.1829	10.3812	10.5695	10.2822	10.4564
ENSG00000182685	BRICD5	16	BRICHOS domain containing 5	82.5209	2.34616	0.358945	2.52902e-12	1.74861e-11	7.6026	7.63794	7.6511	7.70612	7.55021	8.04325	8.63433	8.8813	8.23162	8.28579
ENSG00000270276	H4C15	1	H4 clustered histone 15	113.344	2.76929	0.434787	2.61718e-12	1.80836e-11	7.59209	7.97893	7.86001	7.72586	7.01162	8.70596	8.88064	8.6973	8.73299	8.36523
ENSG00000223478		9	novel transcript	101.727	-1.44563	0.214283	2.71857e-12	1.87653e-11	8.42892	8.38004	8.44766	8.70462	8.50753	8.00844	7.872	7.88075	7.99276	7.86319
ENSG00000238249	HMGN2P17	1	high mobility group nucleosomal binding domain 2 pseudogene 17	151.51	-1.18059	0.174275	2.83143e-12	1.95183e-11	8.76361	8.66915	8.74745	8.73174	8.83307	8.30895	8.17955	8.12153	8.16782	8.18831
ENSG00000111671	SPSB2	12	splA/ryanodine receptor domain and SOCS box containing 2	95.0878	1.45187	0.216006	2.94589e-12	2.02803e-11	7.96183	7.74393	7.89764	7.91277	7.93412	8.54072	8.32104	8.45698	8.37353	8.56557
ENSG00000100342	APOL1	22	apolipoprotein L1	95.2356	2.39341	0.370491	3.02374e-12	2.08024e-11	7.88384	7.61834	7.67093	7.81677	7.41409	8.53022	8.51464	8.8609	8.38101	8.37475
ENSG00000133597	ADCK2	7	aarF domain containing kinase 2	577.177	1.24573	0.185722	3.04163e-12	2.09185e-11	9.31596	9.40892	8.80109	9.20069	8.93957	10.375	10.0204	10.1436	9.82255	9.77452
ENSG00000145113	MUC4	3	mucin 4, cell surface associated	162.334	-1.9053	0.292146	3.10933e-12	2.13699e-11	9.28601	8.65692	8.96876	8.95193	8.60411	7.80826	7.97357	8.27841	8.00201	7.92674
ENSG00000270069	MIR222HG	X	miR222/221 cluster host gene	97.3912	-1.44135	0.215102	3.13342e-12	2.15284e-11	8.40186	8.41105	8.61886	8.57423	8.31784	7.83076	7.91711	8.05651	7.95081	7.73707
ENSG00000185437	SH3BGR	21	SH3 domain binding glutamate rich protein	73.55	2.29991	0.35197	3.18622e-12	2.18766e-11	7.49952	7.77577	7.57813	7.54637	7.72658	8.4762	8.27769	8.29732	8.44494	8.32627
ENSG00000245146	MALINC1	5	mitosis associated long intergenic non-coding RNA 1	78.6088	1.74825	0.262568	3.24908e-12	2.23008e-11	7.76579	7.79116	7.69768	7.78181	7.72658	8.34707	8.53419	8.39732	8.18605	8.33614
ENSG00000165895	ARHGAP42	11	Rho GTPase activating protein 42	544.7	-1.54165	0.23523	3.41496e-12	2.34083e-11	9.89574	10.309	9.80997	9.89001	10.2415	9.38799	8.88353	8.99305	8.79344	8.6501
ENSG00000111110	PPM1H	12	protein phosphatase, Mg2+/Mn2+ dependent 1H	1111.93	1.01927	0.151207	3.57898e-12	2.44921e-11	9.57288	10.1072	9.60832	10.1912	10.0735	10.8375	10.9444	10.5883	10.7118	10.6925
ENSG00000228775	WEE2-AS1	7	WEE2 antisense RNA 1	55.4867	2.59734	0.400892	4.52269e-12	3.07873e-11	7.4158	7.39703	7.40354	7.49046	7.82818	8.19976	8.24773	8.10798	8.08951	8.36523
ENSG00000236761	CTAGE9	6	CTAGE family member 9	21.4144	9.24449	2.86868	4.65382e-12	3.16487e-11	7.01162	7.01162	7.01162	7.01162	7.01162	8.07675	7.97357	7.47789	7.68431	7.79386
ENSG00000225813		2	novel pseudogene	118.593	-1.37137	0.206304	4.70842e-12	3.19885e-11	8.59196	8.48491	8.71658	8.61194	8.56122	8.07675	7.8797	7.99158	8.09616	8.0273
ENSG00000186446	ZNF501	3	zinc finger protein 501	190.337	1.11412	0.166736	5.20502e-12	3.5316e-11	8.40577	8.49911	8.35528	8.31659	8.09885	8.8184	9.24565	8.90137	8.87317	8.72895
ENSG00000101986	ABCD1	X	ATP binding cassette subfamily D member 1	721.296	-1.11571	0.167912	5.23545e-12	3.54959e-11	10.5424	10.1515	10.2404	10.299	10.0146	9.69532	9.22368	9.85916	9.16116	9.07177
ENSG00000125319	HROB	17	homologous recombination factor with OB-fold	482.157	-1.05167	0.158005	5.45513e-12	3.69524e-11	9.76385	9.94909	9.98976	9.62439	9.64991	8.81011	9.21702	9.04543	9.22194	9.00697
ENSG00000134490	TMEM241	18	transmembrane protein 241	711.853	1.2491	0.189826	5.92652e-12	4.00538e-11	9.161	9.26552	9.07148	9.64445	9.52105	10.3776	10.2469	10.3492	10.0271	10.3957
ENSG00000163499	CRYBA2	2	crystallin beta A2	159.023	-1.50637	0.230664	6.8718e-12	4.63064e-11	8.75789	8.7514	8.48954	9.0949	9.05534	7.99049	8.25279	8.04195	8.13188	8.11746
ENSG00000234678	ELF3-AS1	1	ELF3 antisense RNA 1	256.066	1.10627	0.167488	6.89551e-12	4.6451e-11	8.6341	8.33996	8.46647	8.56654	8.67754	8.98076	9.09821	9.0747	9.31222	9.40873
ENSG00000134569	LRP4	11	LDL receptor related protein 4	200.383	-1.20479	0.181891	7.21773e-12	4.85111e-11	8.63728	8.92571	9.40266	8.95752	8.86734	8.24211	8.10618	8.6628	8.37353	8.29606
ENSG00000186517	ARHGAP30	1	Rho GTPase activating protein 30	116.121	-1.5791	0.241585	7.41777e-12	4.97909e-11	8.75214	8.7627	8.63237	8.63399	8.21444	7.89448	7.95285	8.01713	7.93102	7.91133
ENSG00000165644	COMTD1	10	catechol-O-methyltransferase domain containing 1	159.036	-1.60622	0.248221	7.71325e-12	5.1724e-11	8.40577	8.8703	8.70401	9.02277	9.15073	7.7103	8.0455	8.22349	8.32879	8.05399
ENSG00000242338	BMS1P4	10	BMS1 pseudogene 4	205.371	1.09239	0.164508	7.72208e-12	5.17665e-11	8.56525	8.33996	8.50766	8.23585	8.35012	9.03748	8.95921	9.11272	8.95875	8.82234
ENSG00000078487	ZCWPW1	7	zinc finger CW-type and PWWP domain containing 1	85.1154	1.99577	0.309441	8.14773e-12	5.44612e-11	7.6026	7.6569	7.74109	7.89758	7.72658	8.34707	8.45801	8.43087	8.28205	8.6501
ENSG00000244405	ETV5	3	ETS variant transcription factor 5	136.953	1.54909	0.237626	8.18261e-12	5.4659e-11	8.1506	7.90389	7.89764	8.07629	8.15196	8.94397	8.77485	8.6438	8.72933	8.49992
ENSG00000214655	ZSWIM8	10	zinc finger SWIM-type containing 8	2194.13	1.26807	0.194779	8.46058e-12	5.6443e-11	10.5554	10.0486	10.0096	10.9696	10.9646	12.0054	11.7104	11.0393	11.3072	12.2095
ENSG00000075399	VPS9D1	16	VPS9 domain containing 1	148.64	1.47171	0.225583	8.49692e-12	5.66671e-11	8.03312	8.11177	8.15829	8.15941	7.98226	9.06493	8.66587	8.66549	8.83772	8.6501
ENSG00000183671	GPR1	2	G protein-coupled receptor 1	104.589	1.74289	0.268501	8.56263e-12	5.70869e-11	7.88384	7.82098	7.85405	7.81677	7.93412	8.66913	8.71	8.68942	8.37227	8.27541
ENSG00000150456	EEF1AKMT1	13	EEF1A lysine methyltransferase 1	143.9	-1.17575	0.177695	8.96484e-12	5.96532e-11	8.6686	8.72847	8.64572	8.82832	8.6696	8.24211	8.18497	8.12153	8.15392	8.12964
ENSG00000261324		12	novel transcript, overlapping HIST4H4	145.437	1.35465	0.207163	9.49674e-12	6.30912e-11	8.11482	8.04783	8.20333	8.06378	8.15196	8.8749	8.869	8.74347	8.67604	8.55757
ENSG00000168297	PXK	3	PX domain containing serine/threonine kinase like	225.075	1.1487	0.175657	9.86713e-12	6.54888e-11	8.52396	8.38004	8.5703	8.20382	8.51666	9.06493	9.04848	9.27293	9.02816	8.92694
ENSG00000005486	RHBDD2	7	rhomboid domain containing 2	633.972	1.423	0.221147	9.87661e-12	6.55307e-11	8.83566	8.95974	9.05349	9.54108	9.21923	10.4486	9.97653	9.86988	10.0285	10.5347
ENSG00000260518	BMS1P8	16	BMS1 pseudogene 8	197.165	1.16382	0.176609	9.98203e-12	6.62089e-11	8.33731	8.33996	8.3131	8.3453	8.42181	9.05128	9.12954	8.97858	8.78735	8.84145
ENSG00000132950	ZMYM5	13	zinc finger MYM-type containing 5	196.374	1.00527	0.15224	1.07783e-11	7.12851e-11	8.40186	8.43374	8.46647	8.3824	8.29576	9.02354	9.05354	9.0033	8.86502	8.67213
ENSG00000140104	CLBA1	14	clathrin binding box of aftiphilin containing 1	132.452	1.9812	0.313699	1.18258e-11	7.80382e-11	7.72448	7.92967	7.91165	8.2463	7.72658	8.75916	8.75255	8.74849	8.67604	8.80292
ENSG00000228554		7	novel transcript	52.0261	2.08631	0.326178	1.30888e-11	8.62081e-11	7.6026	7.50821	7.51483	7.64293	7.48722	8.10905	8.11785	7.99675	8.24305	8.28579
ENSG00000181798	LINC00471	2	long intergenic non-protein coding RNA 471	55.24	1.88806	0.292669	1.34407e-11	8.83796e-11	7.57045	7.6569	7.58722	7.66472	7.57899	8.24211	8.17955	8.14369	8.16166	8.11746
ENSG00000266709		17	novel transcript	70.6236	-1.69778	0.263692	1.39968e-11	9.18085e-11	8.29918	8.32349	8.31489	8.2463	8.28453	7.78503	7.62444	7.74417	7.75385	7.71703
ENSG00000111405	ENDOU	12	endonuclease, poly(U) specific	32.6702	-3.52273	0.562142	1.40259e-11	9.19701e-11	7.95561	7.74393	7.96796	8.27702	7.84688	7.34977	7.21726	7.19287	7.30546	7.39686
ENSG00000129007	CALML4	15	calmodulin like 4	203.481	-1.36186	0.211714	1.43725e-11	9.41535e-11	9.09041	9.06108	9.05349	8.8709	9.00787	8.61162	8.33974	8.10342	8.30768	8.17686
ENSG00000119042	SATB2	2	SATB homeobox 2	215.901	2.2074	0.36051	1.45343e-11	9.51835e-11	8.01584	7.92967	8.04949	8.44439	7.86513	9.64794	9.09577	9.1749	8.74568	9.15832
ENSG00000171236	LRG1	19	leucine rich alpha-2-glycoprotein 1	187.218	-1.18179	0.180986	1.46874e-11	9.61249e-11	8.74056	8.92571	8.9399	8.90628	9.07269	8.25584	8.15757	8.29357	8.46352	8.39354
ENSG00000260196		11	antisense to KCNJ11 and overlapping to a novel gene	22.8731	4.40633	0.689346	1.62113e-11	1.05831e-10	7.12406	7.16936	7.19032	7.1816	7.26666	7.87382	7.85637	7.90991	7.73584	7.81181
ENSG00000226791	LINC02611	2	long intergenic non-protein coding RNA 2611	16.047	-7.57605	1.58778	1.72107e-11	1.12214e-10	7.87006	7.50821	7.74459	7.79951	7.63235	7.01162	7.01162	7.01162	7.07437	7.01162
ENSG00000159461	AMFR	16	autocrine motility factor receptor	1125.51	1.14245	0.177258	1.77124e-11	1.15412e-10	10.0918	10.0761	9.38055	9.76511	9.98272	10.7897	10.7242	10.928	10.7608	10.8404
ENSG00000278029	NA	NA	NA	23.8245	3.52755	0.556192	1.83809e-11	1.19655e-10	7.28669	7.23458	7.21792	7.25186	7.26666	7.87382	7.79034	7.90417	7.82847	7.81181
ENSG00000180423	HARBI1	11	harbinger transposase derived 1	192.762	1.04558	0.160141	1.84761e-11	1.20237e-10	8.49198	8.43374	8.29865	8.37325	8.28453	9.03053	8.92054	8.96813	8.84523	8.82234
ENSG00000093217	XYLB	3	xylulokinase	246.428	-1.1517	0.177536	1.85028e-11	1.20373e-10	9.18983	9.19156	9.16572	9.08484	9.1123	8.56143	8.40704	8.39732	8.40071	8.76986
ENSG00000273784		13	novel transcript	63.318	1.82486	0.286008	1.89438e-11	1.23126e-10	7.6026	7.76004	7.67093	7.59675	7.68124	8.17047	8.16312	8.28601	8.25434	8.32627
ENSG00000111266	DUSP16	12	dual specificity phosphatase 16	1551.47	1.06557	0.16497	1.89524e-11	1.23143e-10	10.6241	10.2983	10.3871	9.7922	10.202	11.0568	11.3937	11.1548	11.2226	11.1416
ENSG00000122591	FAM126A	7	family with sequence similarity 126 member A	1384.02	1.02966	0.159148	1.93937e-11	1.25852e-10	10.0865	10.3019	10.2986	10.231	9.79813	11.3505	11.0594	10.7228	11.0251	11.0268
ENSG00000249592		4	novel transcript, antisense to PCGF3	236.746	1.09882	0.169021	1.95958e-11	1.27124e-10	8.35791	8.47053	8.48802	8.597	8.56122	9.13109	9.10551	9.24106	9.09125	8.95611
ENSG00000213949	ITGA1	5	integrin subunit alpha 1	67.8561	-3.03462	0.503224	2.02657e-11	1.31264e-10	8.58866	8.01406	8.4429	8.75168	7.72658	7.34977	7.4848	7.62645	7.40233	7.3564
ENSG00000170647	NA	NA	NA	106.92	-1.40961	0.218891	2.05522e-11	1.32995e-10	8.49198	8.60668	8.45396	8.56654	8.50753	8.10905	7.92438	7.89255	7.92094	7.94187
ENSG00000119684	MLH3	14	mutL homolog 3	888.941	-1.03292	0.160158	2.16301e-11	1.39752e-10	10.6979	10.3527	10.2582	10.3134	10.8181	9.40906	9.8231	9.64407	9.62845	9.74618
ENSG00000172458	IL17D	13	interleukin 17D	83.9068	-1.50508	0.235887	2.28868e-11	1.47779e-10	8.33315	8.28975	8.25212	8.42704	8.56122	7.7103	7.70783	7.77227	7.88356	8.04075
ENSG00000129455	KLK8	19	kallikrein related peptidase 8	271.158	-1.29579	0.202774	2.34389e-11	1.5125e-10	9.15264	9.32836	9.05445	9.6378	9.1234	8.41941	8.76216	8.43087	8.42484	8.49992
ENSG00000101210	EEF1A2	20	eukaryotic translation elongation factor 1 alpha 2	31.0892	-3.53792	0.570421	2.36331e-11	1.52408e-10	7.91726	7.86355	7.90327	8.03822	8.0569	7.34977	7.32539	7.24551	7.31204	7.01162
ENSG00000065413	ANKRD44	2	ankyrin repeat domain 44	238.122	1.8858	0.306964	2.61237e-11	1.68207e-10	8.13032	8.122	8.07735	8.18187	8.51666	8.71499	9.29063	9.40233	9.68444	8.97329
ENSG00000117461	PIK3R3	1	phosphoinositide-3-kinase regulatory subunit 3	607.472	1.13678	0.177841	2.7485e-11	1.76588e-10	9.19389	9.10034	9.12307	9.72813	9.01991	10.1125	9.88706	10.2558	10.0643	10.0091
ENSG00000256667	KLRA1P	12	killer cell lectin like receptor A1, pseudogene	166.464	1.22223	0.191253	3.07657e-11	1.97116e-10	8.20897	8.23694	8.3095	8.1707	8.18993	8.92137	8.79676	8.72572	8.71831	9.00697
ENSG00000149557	FEZ1	11	fasciculation and elongation protein zeta 1	205.341	1.41298	0.223532	3.24193e-11	2.0739e-10	8.30778	8.33996	8.22705	8.14798	8.43167	9.35576	9.09087	9.05722	8.91158	8.72199
ENSG00000167081	PBX3	9	PBX homeobox 3	95.9266	-1.92911	0.311914	3.25252e-11	2.08002e-10	8.4251	8.28114	8.59275	8.40048	8.82609	7.78503	7.79893	7.67623	7.87286	7.73707
ENSG00000128422	KRT17	17	keratin 17	78.7433	3.10809	0.534138	3.47017e-11	2.21443e-10	7.26279	7.59805	7.35323	7.59675	7.74813	8.17047	8.61643	8.69991	8.50534	8.15354
ENSG00000153930	ANKFN1	17	ankyrin repeat and fibronectin type III domain containing 1	43.396	-3.77316	0.655384	3.46942e-11	2.21443e-10	8.22767	7.94227	8.29682	8.07629	8.01289	7.40179	7.13042	7.32515	7.53382	7.01162
ENSG00000154914	USP43	17	ubiquitin specific peptidase 43	638.852	1.14766	0.181121	3.74349e-11	2.38369e-10	9.16308	9.47847	9.01773	9.17268	9.55742	9.97768	10.003	10.3377	10.1604	10.1682
ENSG00000185269	NOTUM	17	notum, palmitoleoyl-protein carboxylesterase	34.5038	-3.38248	0.558006	4.14212e-11	2.63105e-10	8.06669	7.69315	7.75152	7.97085	8.35012	7.20715	7.32539	7.15965	7.26233	7.52726
ENSG00000105519	CAPS	19	calcyphosine	170.63	1.56236	0.250734	4.19224e-11	2.66126e-10	8.00413	8.11177	7.97827	8.14798	8.48904	8.7849	8.68304	9.08814	8.89891	9.00142
ENSG00000153531	ADPRHL1	13	ADP-ribosylhydrolase like 1	244.734	1.15136	0.182912	4.28202e-11	2.71659e-10	8.50986	8.66915	8.61614	8.28706	8.36066	8.95141	9.21256	9.26795	9.2045	9.09783
ENSG00000090382	LYZ	12	lysozyme	19.526	5.31647	0.886644	4.39226e-11	2.78567e-10	7.17059	7.01162	7.15756	7.01162	7.01162	7.83076	7.96672	7.77912	7.69551	7.62991
ENSG00000224721		14	novel transcript, antisense to FLVCR2	25.279	-3.74928	0.616392	4.42873e-11	2.80794e-10	8.06669	7.87723	7.84502	7.68576	7.82818	7.20715	7.17957	7.19287	7.18901	7.39686
ENSG00000163406	SLC15A2	3	solute carrier family 15 member 2	240.017	2.09525	0.349654	4.51401e-11	2.85851e-10	8.44409	7.92967	8.19328	7.97085	7.82818	9.2482	9.48253	10.1232	8.4818	8.44802
ENSG00000196155	PLEKHG4	16	pleckstrin homology and RhoGEF domain containing G4	246.73	1.25251	0.198864	4.57173e-11	2.89417e-10	8.5063	8.76831	8.29865	7.94232	8.7615	9.27736	9.19002	9.11646	8.68556	9.42896
ENSG00000077264	PAK3	X	p21 (RAC1) activated kinase 3	67.8368	-2.44909	0.406515	4.76959e-11	3.01482e-10	8.42892	7.97893	8.42852	8.30684	8.42181	7.52659	7.60163	7.53236	7.40233	7.79386
ENSG00000102931	ARL2BP	16	ADP ribosylation factor like GTPase 2 binding protein	758.642	1.15645	0.183964	4.88615e-11	3.08661e-10	9.31596	10.0635	9.35278	9.18676	9.25469	10.4658	10.3658	10.3999	10.2947	10.0809
ENSG00000167397	VKORC1	16	vitamin K epoxide reductase complex subunit 1	635.49	-1.06988	0.169606	5.0846e-11	3.20805e-10	9.9972	10.1255	10.377	9.78323	10.2439	9.17546	9.44178	9.26961	9.43102	9.18754
ENSG00000224511	LINC00365	13	long intergenic non-protein coding RNA 365	16.3525	7.26821	1.55918	5.11072e-11	3.22257e-10	7.01162	7.01162	7.08462	7.01162	7.01162	7.56174	7.68801	7.85046	7.86418	7.62991
ENSG00000186056	MATN1-AS1	1	MATN1 antisense RNA 1	50.1694	2.45054	0.40059	5.31924e-11	3.35099e-10	7.4158	7.59805	7.499	7.35099	7.6063	8.14026	8.0455	8.23152	8.18605	8.15354
ENSG00000243335	KCTD7	7	potassium channel tetramerization domain containing 7	305.941	1.14262	0.182059	5.48999e-11	3.45436e-10	8.52746	8.93553	8.5343	8.597	8.70103	9.38799	9.28006	9.38111	9.38694	9.33328
ENSG00000148225	WDR31	9	WD repeat domain 31	191.333	2.19457	0.371607	5.50376e-11	3.46091e-10	8.04445	7.89067	7.94696	7.66472	8.53469	8.98076	8.97005	8.99511	9.32887	9.04517
ENSG00000086967	MYBPC2	19	myosin binding protein C2	19.6997	-5.46787	0.937754	6.03063e-11	3.78078e-10	7.633	7.79116	7.75152	7.83364	7.91743	7.01162	7.01162	7.01162	7.18901	7.18432
ENSG00000076826	CAMSAP3	19	calmodulin regulated spectrin associated protein family member 3	248.506	1.48406	0.241208	6.35972e-11	3.97622e-10	8.37811	8.13212	8.3059	8.84064	8.27319	8.92137	9.18775	9.31534	9.32601	9.29389
ENSG00000237491	LINC01409	1	long intergenic non-protein coding RNA 1409	132.054	1.21691	0.193321	6.53313e-11	4.0834e-10	8.01584	8.20946	8.19126	8.12469	7.96652	8.65027	8.72983	8.6815	8.59999	8.60476
ENSG00000128512	DOCK4	7	dedicator of cytokinesis 4	780.574	-1.80157	0.304037	6.84286e-11	4.26283e-10	9.89936	10.6042	10.211	11.116	10.4327	9.14392	8.66587	8.81669	9.03103	9.85033
ENSG00000227398	KIF9-AS1	3	KIF9 antisense RNA 1	44.3432	2.36289	0.386744	7.50786e-11	4.66028e-10	7.3836	7.59805	7.45982	7.49046	7.45223	7.95342	8.03286	8.21131	7.99832	8.19963
ENSG00000105755	ETHE1	19	ETHE1 persulfide dioxygenase	187.721	1.07931	0.171348	7.83431e-11	4.85854e-10	8.26406	8.33176	8.46336	8.40941	8.23835	8.81011	9.05606	9.14235	8.87723	8.5814
ENSG00000265763	ZNF488	10	zinc finger protein 488	24.9837	-3.19439	0.529806	7.99907e-11	4.95774e-10	7.80477	7.79116	7.85703	7.72586	8.0569	7.28793	7.21726	7.22087	7.29873	7.3564
ENSG00000223608	DSCR4-IT1	21	DSCR4 intronic transcript 1	57.0607	1.7303	0.280535	8.8568e-11	5.47298e-10	7.70722	7.59805	7.69393	7.59675	7.63235	8.32182	8.0884	8.25132	8.14767	8.04075
ENSG00000117472	TSPAN1	1	tetraspanin 1	46.7552	2.67001	0.446338	8.94419e-11	5.52367e-10	7.32909	7.45622	7.3374	7.57216	7.57899	7.95342	8.21685	8.21945	8.18001	8.01364
ENSG00000095637	SORBS1	10	sorbin and SH3 domain containing 1	86.2131	-1.90189	0.313866	9.23651e-11	5.7008e-10	8.37811	8.38788	8.60657	8.40048	8.38143	7.87382	7.93874	7.7513	7.60927	7.606
ENSG00000223473	NA	NA	NA	103.424	1.2456	0.199755	9.46779e-11	5.83833e-10	7.95561	8.04783	8.00597	7.97085	7.90038	8.50892	8.54192	8.48249	8.49531	8.39354
ENSG00000153404	PLEKHG4B	5	pleckstrin homology and RhoGEF domain containing G4B	102.066	-2.29655	0.389686	9.57504e-11	5.89569e-10	8.61484	8.37214	8.80109	8.51119	8.50753	7.95342	7.55297	8.14806	7.60927	7.39686
ENSG00000205593	DENND6B	22	DENN domain containing 6B	27.9737	3.44186	0.577048	9.95775e-11	6.12404e-10	7.26279	7.23458	7.17477	7.45979	7.26666	7.93425	7.92438	7.79262	7.94492	7.91133
ENSG00000005884	ITGA3	17	integrin subunit alpha 3	1468.41	3.1081	0.556715	1.02128e-10	6.27716e-10	10.2299	8.7514	9.57977	8.18187	8.36066	11.8044	11.472	11.3994	11.1453	11.3732
ENSG00000174358	SLC6A19	5	solute carrier family 6 member 19	1052.16	-1.0146	0.163437	1.07106e-10	6.57535e-10	10.6212	10.4083	10.6039	11.0829	10.7242	9.84747	9.99677	9.94375	9.78675	9.64041
ENSG00000267681		17	high mobility group nucleosome binding domain 1 (HMGN1) pseudogene	44.3875	2.16029	0.355213	1.07561e-10	6.60133e-10	7.3836	7.48296	7.499	7.57216	7.6063	7.99049	8.16863	8.05168	8.11094	8.0273
ENSG00000230487	PSMG3-AS1	7	PSMG3 antisense RNA 1 (head to head)	42.4456	2.42165	0.400667	1.25551e-10	7.66448e-10	7.4158	7.36362	7.41674	7.51922	7.55021	8.14026	7.91711	8.01208	7.8532	8.33614
ENSG00000174871	CNIH2	11	cornichon family AMPA receptor auxiliary protein 2	28.9171	-4.92979	0.883293	1.26496e-10	7.71993e-10	8.02164	7.96689	8.15198	7.66472	7.86513	7.01162	7.13042	7.19287	7.24617	7.01162
ENSG00000124194	GDAP1L1	20	ganglioside induced differentiation associated protein 1 like 1	14.9734	7.19111	1.57693	1.4284e-10	8.66626e-10	7.01162	7.01162	7.08462	7.01162	7.01162	7.65526	7.60163	7.82531	7.71733	7.675
ENSG00000156253	RWDD2B	21	RWD domain containing 2B	498.661	1.08661	0.176921	1.62047e-10	9.77716e-10	9.35607	9.36046	8.91037	9.05934	8.70103	9.89591	9.83726	9.89529	9.79771	9.75885
ENSG00000177406	NINJ2-AS1	12	NINJ2 antisense RNA 1	142.76	1.13954	0.184495	1.63233e-10	9.84581e-10	8.09374	8.23694	8.16039	8.2463	8.11241	8.74168	8.71	8.77574	8.69595	8.55757
ENSG00000233429	HOTAIRM1	7	HOXA transcript antisense RNA, myeloid-specific 1	261.073	2.27699	0.404037	1.64487e-10	9.91854e-10	7.84174	8.06965	8.71658	7.97085	7.90038	9.26578	8.57978	9.51204	9.14878	10.0196
ENSG00000102780	DGKH	13	diacylglycerol kinase eta	225.662	-1.42067	0.236075	1.66321e-10	1.00262e-09	9.25343	9.20748	9.21208	8.94067	8.99573	8.18522	8.14075	8.49814	8.41164	8.48288
ENSG00000179818	PCBP1-AS1	2	PCBP1 antisense RNA 1	352.028	1.2959	0.213472	1.67313e-10	1.00831e-09	8.79183	8.7457	8.62698	8.79697	8.47969	9.61243	9.32391	9.41282	9.3571	9.89675
ENSG00000249348	UGDH-AS1	4	UGDH antisense RNA 1	55.1134	2.00608	0.335198	1.70455e-10	1.02635e-09	7.58138	7.6569	7.60496	7.59675	7.45223	8.06015	8.12363	8.16104	8.26273	8.28579
ENSG00000264456		17	novel transcript, sense intronic RNF135	75.9288	-1.40275	0.229434	1.81341e-10	1.0881e-09	8.30778	8.25485	8.26724	8.36401	8.33947	7.78503	7.76393	7.81241	7.83981	7.84645
ENSG00000189337	KAZN	1	kazrin, periplakin interacting protein	24.5582	-3.95291	0.669494	1.82791e-10	1.09616e-09	7.68042	8.05881	7.76854	7.97085	7.76901	7.28793	7.30219	7.22087	7.17757	7.01162
ENSG00000173905	GOLIM4	3	golgi integral membrane protein 4	47.1922	2.28533	0.386112	1.84571e-10	1.10588e-09	7.44557	7.48296	7.63474	7.51922	7.37184	7.95342	8.302	8.13046	8.0845	8.07991
ENSG00000239467		2	glutamate rich 2	28.6323	2.59595	0.432585	1.8585e-10	1.11289e-09	7.26279	7.39703	7.37566	7.39082	7.37184	7.7103	7.94582	7.95987	7.95276	7.86319
ENSG00000149260	CAPN5	11	calpain 5	53.3786	2.18332	0.367919	1.89114e-10	1.13211e-09	7.40004	7.72744	7.53015	7.54637	7.51974	8.12478	8.19035	8.01208	8.21715	8.29606
ENSG00000259024	TVP23C-CDRT4	17	TVP23C-CDRT4 readthrough	665.157	1.2597	0.209	1.91023e-10	1.14222e-09	8.83566	9.70402	9.03041	8.99599	9.58505	9.63473	10.4932	10.6442	9.94485	10.1033
ENSG00000163216	SPRR2D	1	small proline rich protein 2D	16.574	6.28882	1.22217	1.92264e-10	1.14931e-09	7.01162	7.01162	7.13802	7.01162	7.01162	7.89448	7.66755	7.79928	7.65541	7.606
ENSG00000103044	HAS3	16	hyaluronan synthase 3	30.3223	-2.94143	0.50334	2.12237e-10	1.26724e-09	7.96183	7.89067	7.93085	7.98475	7.88295	7.20715	7.21726	7.41585	7.40233	7.3564
ENSG00000005238	FAM214B	9	family with sequence similarity 214 member B	317.113	1.16253	0.191118	2.13349e-10	1.27351e-09	8.52396	8.85475	8.6175	8.85283	8.51666	9.4803	9.23691	9.32493	9.43735	9.48788
ENSG00000202198	7SK	6	7SK RNA	94.5238	2.15172	0.371521	2.1517e-10	1.2829e-09	7.93024	7.71052	7.66702	7.72586	7.51974	8.33452	8.95921	8.28601	8.44377	8.49992
ENSG00000006210	CX3CL1	16	C-X3-C motif chemokine ligand 1	19.2584	-4.65001	0.783497	2.27094e-10	1.35011e-09	7.88384	7.53219	7.62639	7.79951	7.95048	7.20715	7.17957	7.11631	7.10036	7.18432
ENSG00000176358	TAC4	17	tachykinin precursor 4	14.9973	9.05093	2.92699	2.28884e-10	1.36001e-09	7.01162	7.01162	7.01162	7.01162	7.01162	7.59468	7.7549	7.82531	7.62506	7.675
ENSG00000129667	RHBDF2	17	rhomboid 5 homolog 2	392.356	-1.07515	0.176515	2.28891e-10	1.36001e-09	9.69006	9.48169	9.69587	9.59374	9.47099	8.85902	9.00463	8.64653	8.90209	8.99024
ENSG00000056736	IL17RB	3	interleukin 17 receptor B	104.856	-1.35068	0.223482	2.31924e-10	1.37764e-09	8.69911	8.47774	8.45396	8.3453	8.56122	7.91461	7.8797	7.99675	7.91483	8.04075
ENSG00000249464	LINC01091	4	long intergenic non-protein coding RNA 1091	145.883	1.2355	0.203049	2.33401e-10	1.38561e-09	8.2323	7.96689	8.07506	8.25665	8.20226	9.01651	8.57978	8.64653	8.59179	8.77654
ENSG00000240563	L1TD1	1	LINE1 type transposase domain containing 1	49.7773	-1.87983	0.314624	2.34549e-10	1.39203e-09	7.95561	8.25485	8.13495	8.18187	8.01289	7.52659	7.65706	7.57199	7.68148	7.43338
ENSG00000249396	LINC02212	5	long intergenic non-protein coding RNA 2212	45.903	2.80228	0.483784	2.40886e-10	1.42882e-09	7.30866	7.32662	7.42951	7.57216	7.48722	8.17047	8.17955	8.26302	8.05381	7.91133
ENSG00000250961		5	novel transcript, antisense to ACTBL2	21.3237	5.07624	0.868001	2.42195e-10	1.43576e-09	7.12406	7.23458	7.15756	7.01162	7.01162	7.93425	7.77284	7.86878	7.68994	7.81181
ENSG00000120833	SOCS2	12	suppressor of cytokine signaling 2	544.786	1.14711	0.190088	2.43842e-10	1.44511e-09	9.16308	9.4458	9.26256	9.0747	8.66161	10.1312	9.94169	9.77596	10.0526	9.84441
ENSG00000123908	AGO2	8	argonaute RISC catalytic component 2	2487.77	-1.11905	0.186192	2.53874e-10	1.50284e-09	12.2221	11.3554	11.8268	11.4062	12.1238	11.6063	10.25	10.9376	10.6713	10.2854
ENSG00000261770		19	novel transcript	26.5355	3.16319	0.539232	2.54371e-10	1.50536e-09	7.32909	7.16936	7.28436	7.30569	7.32378	7.80826	7.95981	7.84425	7.90454	7.87957
ENSG00000136425	CIB2	15	calcium and integrin binding family member 2	80.8415	-1.62379	0.271903	2.68177e-10	1.58389e-09	8.28177	8.47774	8.14563	8.44439	8.46073	7.62576	7.872	7.74417	7.70923	7.95672
ENSG00000187650	VMAC	19	vimentin type intermediate filament associated coiled-coil protein	96.8083	1.57165	0.263034	2.76522e-10	1.63132e-09	7.81231	7.90389	7.7719	7.88208	8.01289	8.48721	8.42857	8.60767	8.42842	8.43016
ENSG00000049759	NEDD4L	18	NEDD4 like E3 ubiquitin protein ligase	1974.86	1.30894	0.22109	2.78193e-10	1.64071e-09	10.6342	9.96957	9.98259	10.5124	10.7137	11.6282	12.109	11.2616	11.0705	11.6898
ENSG00000231770	TMEM44-AS1	3	TMEM44 antisense RNA 1	115.942	1.26502	0.209722	2.92531e-10	1.72281e-09	8.0884	7.92967	8.05887	8.08863	7.96652	8.49812	8.57978	8.7103	8.5563	8.47427
ENSG00000180340	FZD2	17	frizzled class receptor 2	77.4537	1.59717	0.267576	2.95178e-10	1.73692e-09	7.49952	7.83544	7.88625	7.76367	7.86513	8.02602	8.42001	8.40072	8.47041	8.31629
ENSG00000197769	MAP1LC3C	1	microtubule associated protein 1 light chain 3 gamma	118.552	1.34508	0.22373	2.97965e-10	1.75232e-09	8.01001	8.22787	8.001	7.88208	7.96652	8.65027	8.62362	8.72827	8.49866	8.43016
ENSG00000163463	KRTCAP2	1	keratinocyte associated protein 2	1229.7	1.02119	0.16905	2.98417e-10	1.75448e-09	10.0371	10.1614	10.232	10.0623	9.58114	10.882	10.7562	10.775	10.9871	11.0497
ENSG00000104290	FZD3	8	frizzled class receptor 3	455.133	-1.88018	0.332952	3.043e-10	1.78552e-09	9.96304	10.1475	9.81214	9.31984	10.1457	8.19976	8.71	8.7103	9.05799	8.49143
ENSG00000157851	DPYSL5	2	dihydropyrimidinase like 5	44.3948	-2.64771	0.460261	3.08729e-10	1.81048e-09	8.33731	8.09095	7.85405	7.98475	8.18993	7.28793	7.3672	7.45415	7.39224	7.58102
ENSG00000186496	ZNF396	18	zinc finger protein 396	63.172	2.07991	0.354567	3.21195e-10	1.88146e-09	7.49952	7.67529	7.56419	7.64293	7.70431	8.431	8.23754	8.3122	8.12709	8.16527
ENSG00000261188	TFIP11-DT	22	TFIP11 divergent transcript	133.746	1.09405	0.179823	3.23433e-10	1.89403e-09	8.00413	8.18118	8.22314	8.11283	8.20226	8.53022	8.75576	8.74598	8.5563	8.60476
ENSG00000177606	JUN	1	Jun proto-oncogene, AP-1 transcription factor subunit	116.771	1.30813	0.218837	3.446e-10	2.01399e-09	8.02164	8.17157	8.04712	7.91277	7.91743	8.41941	8.64141	8.62448	8.56159	8.63518
ENSG00000146904	EPHA1	7	EPH receptor A1	149.583	1.97225	0.346262	3.53561e-10	2.0652e-09	8.02164	7.74393	8.02315	7.66472	8.35012	8.83481	8.98079	8.74598	8.80122	8.82874
ENSG00000133687	TMTC1	12	transmembrane O-mannosyltransferase targeting cadherins 1	76.8977	1.52248	0.255009	3.61638e-10	2.11119e-09	7.85604	7.83544	7.8014	7.72586	7.70431	8.55112	8.34436	8.46981	8.11419	8.0926
ENSG00000242221	PSG2	19	pregnancy specific beta-1-glycoprotein 2	27.0543	-2.82141	0.481402	3.65427e-10	2.1321e-09	7.81231	7.74393	8.24447	7.83364	7.6063	7.34977	7.32539	7.41585	7.29873	7.18432
ENSG00000196110	ZNF699	19	zinc finger protein 699	158.295	1.05548	0.17425	3.6704e-10	2.14031e-09	8.20424	8.20946	8.39751	8.23585	8.18993	8.84293	8.76852	8.8448	8.69689	8.66483
ENSG00000165626	BEND7	10	BEN domain containing 7	465.073	1.31833	0.223341	3.70596e-10	2.15983e-09	9.19795	8.52007	8.58017	9.10984	9.08982	10.0517	9.73648	9.62761	9.39457	10.1612
ENSG00000165949	IFI27	14	interferon alpha inducible protein 27	43.5333	4.63131	0.828388	3.71431e-10	2.16408e-09	7.17059	7.01162	7.31207	7.25186	7.19208	8.49812	7.61315	8.75349	7.59631	7.52726
ENSG00000235169	SMIM1	1	small integral membrane protein 1 (Vel blood group)	70.858	1.76339	0.298294	3.74894e-10	2.18303e-09	7.40004	7.79116	7.77856	7.74503	7.80899	7.97216	8.17955	8.43745	8.43316	8.39354
ENSG00000162069	BICDL2	16	BICD family like cargo adaptor 2	168.955	1.10296	0.18292	4.0532e-10	2.35293e-09	7.99822	8.1907	8.3059	8.48661	8.38143	8.60176	8.8091	8.91019	8.96632	8.77654
ENSG00000058091	CDK14	7	cyclin dependent kinase 14	1578.66	-1.03954	0.173928	4.12103e-10	2.39096e-09	10.82	11.7853	10.7389	11.7161	10.7431	10.2499	10.2342	10.2711	10.605	9.84441
ENSG00000181652	ATG9B	7	autophagy related 9B	585.947	-1.01749	0.169437	4.32706e-10	2.50698e-09	10.273	9.4655	9.48967	10.0721	10.4972	9.55268	9.08842	8.96393	8.94195	9.52951
ENSG00000139973	SYT16	14	synaptotagmin 16	168.005	-1.65768	0.285942	4.4803e-10	2.59286e-09	9.01105	8.69918	9.1543	8.99599	8.43167	8.28274	8.00701	8.63831	7.94295	7.606
ENSG00000187091	PLCD1	3	phospholipase C delta 1	114.36	2.04856	0.360173	4.4994e-10	2.60319e-09	7.93024	7.59805	7.71975	7.79951	8.0569	8.65974	8.8979	8.6815	8.41646	8.54139
ENSG00000198208	RPS6KL1	14	ribosomal protein S6 kinase like 1	174.847	1.39863	0.237758	4.54078e-10	2.62566e-09	8.40186	8.10142	8.05184	8.12469	8.33947	8.71499	8.97543	8.92764	8.74749	9.09783
ENSG00000149043	SYT8	11	synaptotagmin 8	32.4905	-3.62237	0.650706	4.56022e-10	2.63543e-09	7.61291	7.84963	7.84804	8.22529	8.21444	7.28793	7.24901	7.34203	7.19976	7.2557
ENSG00000242349	NA	NA	NA	64.1964	1.60762	0.273024	4.75639e-10	2.74497e-09	7.75773	7.71052	7.72694	7.6203	7.70431	8.29593	8.19571	8.1865	8.27657	8.19963
ENSG00000077312	SNRPA	19	small nuclear ribonucleoprotein polypeptide A	2538.02	-1.03771	0.174337	4.85213e-10	2.79866e-09	11.8649	11.8344	12.0679	11.7496	11.6639	10.9233	10.8243	10.4224	10.9307	11.2588
ENSG00000184640	SEPTIN9	17	septin 9	5313.41	-1.0169	0.17175	5.45433e-10	3.13552e-09	12.857	12.8954	13.2098	12.5018	12.7307	11.5457	11.9259	11.5998	12.1164	12.0178
ENSG00000123358	NR4A1	12	nuclear receptor subfamily 4 group A member 1	369.871	-1.054	0.177168	5.71316e-10	3.28158e-09	9.47459	9.10034	9.63997	9.674	9.68304	8.73285	8.8304	8.77083	8.76803	9.05053
ENSG00000163995	ABLIM2	4	actin binding LIM protein family member 2	28.4001	-3.21762	0.569014	5.72571e-10	3.28788e-09	7.95561	7.9908	7.67093	7.88208	7.99771	7.34977	7.17957	7.30728	7.22881	7.39686
ENSG00000266074	BAHCC1	17	BAH domain and coiled-coil containing 1	39.0501	-2.66662	0.473034	5.93322e-10	3.40515e-09	8.1899	7.79116	7.75496	7.74503	8.47969	7.28793	7.30219	7.26778	7.41217	7.606
ENSG00000264112		17	novel transcript	121.343	1.31094	0.222509	5.97279e-10	3.42595e-09	8.0388	7.95467	8.17697	7.99844	7.98226	8.44248	8.78742	8.71804	8.53056	8.53322
ENSG00000233184		1	novel transcript	92.6666	1.36467	0.232128	6.54654e-10	3.74986e-09	7.99226	7.96689	7.93895	7.79951	7.76901	8.54072	8.39392	8.41757	8.34691	8.43913
ENSG00000163521	GLB1L	2	galactosidase beta 1 like	93.8341	1.36154	0.231622	6.73981e-10	3.85523e-09	7.89738	7.96689	7.83895	7.79951	8.04248	8.38385	8.53419	8.45051	8.37227	8.41201
ENSG00000107338	SHB	9	SH2 domain containing adaptor protein B	115.053	1.29062	0.21949	6.9485e-10	3.96802e-09	7.968	7.97893	7.99349	7.92768	8.21444	8.4762	8.6762	8.5288	8.54992	8.57351
ENSG00000109819	PPARGC1A	4	PPARG coactivator 1 alpha	243.824	1.68252	0.296799	7.04685e-10	4.02197e-09	7.86308	8.92077	8.06585	8.07629	8.41185	8.45383	9.2259	9.06696	9.12234	9.88817
ENSG00000224660	SH3BP5-AS1	3	SH3BP5 antisense RNA 1	282.939	1.07008	0.18201	7.19579e-10	4.10358e-09	8.60182	8.33176	8.80226	8.70462	8.64547	9.23039	9.18319	9.17132	9.27471	9.46852
ENSG00000164039	BDH2	4	3-hydroxybutyrate dehydrogenase 2	263.376	-1.00186	0.168176	7.88165e-10	4.48113e-09	9.12725	9.20351	9.18135	9.26381	9.15073	8.4762	8.68984	8.78063	8.64208	8.38419
ENSG00000128791	TWSG1	18	twisted gastrulation BMP signaling modulator 1	85.4613	-1.50146	0.258298	7.94637e-10	4.51669e-09	8.53095	8.25485	8.42044	8.40941	8.32871	7.78503	7.8158	7.88075	7.74104	7.94187
ENSG00000148426	PROSER2	10	proline and serine rich 2	216.159	1.15044	0.196423	8.31031e-10	4.71449e-09	8.59855	8.48491	8.23677	8.13641	8.60411	9.05812	8.96464	8.99305	8.92725	9.20191
ENSG00000115221	ITGB6	2	integrin subunit beta 6	195.275	1.73415	0.307467	8.61886e-10	4.88284e-09	7.87698	8.06965	8.00597	8.58187	8.28453	9.23636	8.98346	8.85172	8.98875	9.08747
ENSG00000198932	GPRASP1	X	G protein-coupled receptor associated sorting protein 1	121.749	1.37215	0.236049	8.93056e-10	5.05528e-09	8.12518	8.01406	7.96536	8.1707	7.82818	8.64073	8.64845	8.7103	8.53489	8.53322
ENSG00000134253	TRIM45	1	tripartite motif containing 45	203.439	1.00114	0.169691	9.96277e-10	5.61501e-09	8.37811	8.58727	8.41882	8.46147	8.2501	8.95141	8.91773	8.97232	9.03747	8.90911
ENSG00000198948	MFAP3L	4	microfibril associated protein 3 like	30.7521	3.43871	0.623108	9.98347e-10	5.62362e-09	7.28669	7.01162	7.27447	7.45979	7.26666	8.00844	7.96672	7.85661	7.96246	7.94187
ENSG00000183018	SPNS2	17	sphingolipid transporter 2	71.5044	1.62908	0.282576	1.03602e-09	5.83108e-09	7.71591	7.74393	7.71612	7.85013	7.68124	8.29593	8.31156	8.46662	8.23162	8.14167
ENSG00000104490	NCALD	8	neurocalcin delta	134.782	-1.79685	0.32103	1.05813e-09	5.94902e-09	8.91385	9.02516	8.6849	8.3547	8.66161	8.15548	7.74574	8.19068	7.79334	7.82934
ENSG00000076706	MCAM	11	melanoma cell adhesion molecule	201.557	1.00593	0.171105	1.06931e-09	6.01028e-09	8.394	8.28114	8.59553	8.40048	8.3711	8.75045	9.02287	9.21187	8.90289	8.82874
ENSG00000163975	MELTF	3	melanotransferrin	36.0564	-2.80265	0.51071	1.0796e-09	6.06562e-09	8.05006	7.92967	7.98337	7.99844	8.0569	7.40179	7.3672	7.32515	7.53382	7.18432
ENSG00000211592	IGKC	2	immunoglobulin kappa constant	135.41	-1.16181	0.198961	1.12137e-09	6.29434e-09	8.78343	8.55416	8.80342	8.61194	8.53469	8.15548	8.1741	8.29732	7.96631	8.05399
ENSG00000122543	OCM	7	oncomodulin	16.8321	5.52412	1.00691	1.1275e-09	6.32704e-09	7.01162	7.16936	7.13802	7.01162	7.01162	7.62576	7.79893	7.7513	7.75131	7.73707
ENSG00000163823	CCR1	3	C-C motif chemokine receptor 1	72.8975	-1.61227	0.28047	1.13812e-09	6.38316e-09	8.2323	8.23694	8.37237	8.36401	8.29576	7.8526	7.60163	7.86878	7.70378	7.73707
ENSG00000171791	BCL2	18	BCL2 apoptosis regulator	105.181	-1.48263	0.258241	1.14151e-09	6.40043e-09	8.72002	8.42623	8.50616	8.37325	8.53469	8.09304	7.68801	7.86272	7.82158	8.17686
ENSG00000279722		16	novel transcript	77.0022	1.43094	0.247268	1.14262e-09	6.40493e-09	7.81978	7.89067	7.81413	7.74503	7.76901	8.44248	8.27769	8.33414	8.32879	8.19963
ENSG00000185988	PLK5	19	polo like kinase 5 (inactive)	26.4621	3.56468	0.641044	1.16023e-09	6.50187e-09	7.20627	7.28455	7.24222	7.30569	7.19208	7.62576	7.73647	8.28222	7.82847	7.81181
ENSG00000197272	IL27	16	interleukin 27	34.539	-2.09671	0.368499	1.18144e-09	6.61715e-09	7.98022	7.90389	7.99349	7.99844	7.86513	7.48875	7.4385	7.41585	7.48331	7.46691
ENSG00000213903	LTB4R	14	leukotriene B4 receptor	508.733	1.03811	0.178592	1.28135e-09	7.1593e-09	9.28412	8.81229	8.90502	9.20069	9.3276	9.96728	9.70894	9.91508	9.46856	10.1397
ENSG00000279233		12	novel transcript	55.7565	1.61648	0.281702	1.28689e-09	7.18636e-09	7.69841	7.69315	7.73405	7.59675	7.55021	8.18522	8.16312	8.25132	8.07608	8.07991
ENSG00000111432	FZD10	12	frizzled class receptor 10	16.3141	-4.5555	0.807112	1.30908e-09	7.30638e-09	7.80477	7.57699	7.75496	7.74503	7.68124	7.20715	7.01162	7.15965	7.18901	7.01162
ENSG00000137573	SULF1	8	sulfatase 1	42.5876	3.75861	0.745474	1.35368e-09	7.54713e-09	7.28669	7.39703	7.13802	7.51922	7.19208	8.26938	8.11785	8.08494	7.86853	8.16527
ENSG00000139044	B4GALNT3	12	beta-1,4-N-acetyl-galactosaminyltransferase 3	120.287	-1.63342	0.290793	1.35819e-09	7.57022e-09	8.63091	8.52007	8.83785	8.57423	8.62083	7.8526	7.95981	7.77912	7.97964	8.16527
ENSG00000173535	TNFRSF10C	8	TNF receptor superfamily member 10c	378.312	-1.19923	0.20862	1.38152e-09	7.69821e-09	9.21204	9.93527	9.59063	9.34492	9.72602	8.71499	8.8543	9.14966	8.62323	8.54951
ENSG00000069812	HES2	1	hes family bHLH transcription factor 2	142.318	-1.24016	0.215661	1.40718e-09	7.83696e-09	8.394	8.81229	9.06771	8.75825	8.40181	7.8526	8.25782	8.22349	8.34691	7.91133
ENSG00000240253	FAR2P3	2	fatty acyl-CoA reductase 2 pseudogene 3	114.317	1.3295	0.230604	1.41674e-09	7.88811e-09	7.91726	8.1907	7.93085	8.06378	7.91743	8.57164	8.64494	8.6574	8.46122	8.46559
ENSG00000268153		19	lectin, galactoside-binding, soluble, 14 (LGALS14) pseudogene	53.6793	-2.09024	0.375626	1.44023e-09	8.0146e-09	8.32476	8.10142	8.21921	8.0119	8.13896	7.73614	7.698	7.42902	7.47084	7.49806
ENSG00000186300	ZNF555	19	zinc finger protein 555	335.904	1.17586	0.204475	1.48394e-09	8.24671e-09	8.58534	8.98349	8.65893	8.85889	8.46073	9.62139	9.45302	9.5836	9.26036	9.32028
ENSG00000105472	CLEC11A	19	C-type lectin domain containing 11A	84.7599	-1.71793	0.305091	1.51592e-09	8.41995e-09	8.54479	8.3481	8.55172	8.3824	8.18993	7.68338	7.60163	7.90417	7.85099	7.84645
ENSG00000160323	ADAMTS13	9	ADAM metallopeptidase with thrombospondin type 1 motif 13	51.618	2.04374	0.366247	1.5353e-09	8.52073e-09	7.72448	7.45622	7.57352	7.54637	7.48722	8.09304	8.0455	8.28222	8.05033	8.23282
ENSG00000169495	HTRA4	8	HtrA serine peptidase 4	15.649	-4.98576	0.917332	1.61318e-09	8.93857e-09	7.77376	7.59805	7.78516	7.76367	7.57899	7.01162	7.13042	7.01162	7.15189	7.18432
ENSG00000106780	MEGF9	9	multiple EGF like domains 9	93.1667	-1.22102	0.212057	1.71944e-09	9.4943e-09	8.42892	8.3481	8.4253	8.39148	8.46073	7.93425	7.93159	7.87479	7.927	8.01364
ENSG00000019582	CD74	5	CD74 molecule	18.0701	-3.72574	0.668169	1.75356e-09	9.67754e-09	7.70722	7.55508	7.83282	7.83364	7.74813	7.01162	7.17957	7.26778	7.17757	7.2557
ENSG00000138161	CUZD1	10	CUB and zona pellucida like domains 1	18.5845	5.64827	1.07303	1.87712e-09	1.03429e-08	7.12406	7.01162	7.01162	7.25186	7.01162	7.73614	7.79893	7.75836	7.78852	7.75652
ENSG00000079156	OSBPL6	2	oxysterol binding protein like 6	215.92	1.19981	0.210293	1.99194e-09	1.09522e-08	8.48474	8.46327	8.37745	8.27702	8.30686	9.05128	9.1694	9.42174	8.89333	8.60476
ENSG00000243696		3	novel MUSTN1-ITIH4 readthrough	28.4916	2.8829	0.529025	2.0224e-09	1.11109e-08	7.28669	7.28455	7.41674	7.30569	7.26666	7.78503	7.85637	7.83168	8.0274	7.99976
ENSG00000157578	LCA5L	21	lebercilin LCA5 like	24.0129	3.24847	0.591642	2.02465e-09	1.11202e-08	7.20627	7.23458	7.2939	7.30569	7.26666	8.00844	7.90236	7.73696	7.79334	7.73707
ENSG00000185015	CA13	8	carbonic anhydrase 13	89.6364	1.65587	0.296491	2.22967e-09	1.2201e-08	7.6026	7.90389	7.91718	7.85013	7.80899	8.49812	8.44129	8.3836	8.45194	8.42112
ENSG00000229953		1	novel transcript	54.5374	1.7089	0.305733	2.38206e-09	1.30177e-08	7.52431	7.61834	7.77524	7.59675	7.6063	7.8526	8.16863	8.27841	8.20689	8.19963
ENSG00000165801	ARHGEF40	14	Rho guanine nucleotide exchange factor 40	109.93	-1.14642	0.200436	2.53686e-09	1.38491e-08	8.1947	8.42623	8.28583	8.56654	8.94594	7.80826	7.94582	7.94903	8.01116	8.32627
ENSG00000250132		12	novel transcript	94.814	1.48109	0.265313	2.58113e-09	1.40796e-08	7.92377	7.82098	7.90886	7.70612	8.01289	8.26938	8.43706	8.43417	8.49978	8.62765
ENSG00000228463		1	ribosomal protein L23a (RPL23A) pseudogene	147.324	1.23677	0.219188	2.59372e-09	1.41445e-08	8.25057	8.06965	8.24255	7.98475	8.21444	8.65974	8.89504	8.71804	8.68271	8.73586
ENSG00000257261		12	novel transcript	97.7901	1.4039	0.250366	2.6836e-09	1.46192e-08	7.91068	7.86355	8.07277	7.92768	7.74813	8.35947	8.56855	8.49191	8.48632	8.43913
ENSG00000271147	ARMCX5-GPRASP2	X	ARMCX5-GPRASP2 readthrough	190.659	1.21954	0.216479	2.68649e-09	1.46312e-08	8.39794	8.38788	8.51364	8.14798	8.0711	8.97349	8.95103	8.91238	8.95571	8.92694
ENSG00000064270	ATP2C2	16	ATPase secretory pathway Ca2+ transporting 2	532.437	1.00587	0.177011	3.03005e-09	1.6446e-08	9.37213	8.7905	9.223	9.40564	9.03775	10.0285	9.92327	10.065	9.78471	9.63352
ENSG00000241288	LINC02614	3	long intergenic non-protein coding RNA 2614	126.642	-1.20195	0.212133	3.0406e-09	1.6499e-08	8.48111	8.68125	8.72655	8.65562	8.53469	8.10905	7.96672	8.25913	8.04158	8.05399
ENSG00000198848	CES1	16	carboxylesterase 1	52.9701	-2.04116	0.371847	3.07575e-09	1.66853e-08	8.1899	8.08036	7.99349	8.12469	8.31784	7.78503	7.58987	7.40223	7.42175	7.69636
ENSG00000149596	JPH2	20	junctophilin 2	62.9902	-1.65719	0.299755	3.08716e-09	1.67428e-08	8.27737	8.28975	8.229	8.08863	8.2501	7.59468	7.74574	7.77227	7.69551	7.58102
ENSG00000146592	CREB5	7	cAMP responsive element binding protein 5	249.334	-1.98094	0.378344	3.19275e-09	1.72883e-08	9.41921	8.84427	9.90074	9.40564	8.70876	8.18522	8.14639	7.95447	8.19055	8.36523
ENSG00000203783	PRR9	1	proline rich 9	17.0446	-3.63782	0.662676	3.2097e-09	1.7371e-08	7.67122	7.45622	7.74806	7.83364	7.82818	7.20715	7.13042	7.19287	7.25439	7.18432
ENSG00000277967		20		21.2356	5.52073	1.20202	3.3348e-09	1.80103e-08	7.34826	7.01162	7.01162	7.01162	7.01162	8.24211	7.4385	7.66821	7.58639	7.86319
ENSG00000280332		19	TEC	86.2851	-1.31231	0.235243	3.96988e-09	2.13234e-08	8.37811	8.3481	8.27472	8.3824	8.47025	7.91461	7.84041	7.71484	7.96439	7.97132
ENSG00000100031	GGT1	22	gamma-glutamyltransferase 1	29.9969	3.67149	0.706526	3.98258e-09	2.13861e-08	7.17059	7.01162	7.42318	7.30569	7.26666	8.06015	7.67787	8.04195	7.78852	8.06704
ENSG00000198934	MAGEE1	X	MAGE family member E1	79.0901	-1.31212	0.234277	4.05205e-09	2.17253e-08	8.26852	8.3481	8.43494	8.3547	8.17744	7.87382	7.79034	7.90417	7.83303	7.82934
ENSG00000120937	NPPB	1	natriuretic peptide B	82.4619	1.43321	0.258481	4.13182e-09	2.21416e-08	7.88384	8.00251	7.96015	7.66472	7.48722	8.26938	8.78742	8.61049	8.03806	7.84645
ENSG00000167555	ZNF528	19	zinc finger protein 528	119.291	1.1658	0.208004	4.22564e-09	2.26267e-08	8.13543	8.10142	8.09322	8.06378	7.90038	8.56143	8.64494	8.51664	8.56053	8.58924
ENSG00000135643	KCNMB4	12	potassium calcium-activated channel subfamily M regulatory beta subunit 4	70.7569	2.13689	0.405619	4.45338e-09	2.38093e-08	7.84892	7.39703	7.82041	7.45979	7.63235	8.25584	8.27769	8.49503	8.31565	8.27541
ENSG00000135439	AGAP2	12	ArfGAP with GTPase domain, ankyrin repeat and PH domain 2	99.7406	-1.21679	0.218724	4.72612e-09	2.52218e-08	8.44784	8.38004	8.44766	8.49486	8.52571	7.83076	7.92438	8.01713	8.06244	7.95672
ENSG00000167578	RAB4B	19	RAB4B, member RAS oncogene family	230.337	1.01628	0.181087	5.0952e-09	2.71216e-08	8.50274	8.48491	8.3113	8.51927	8.69325	9.07843	8.93449	9.15147	9.00056	9.14843
ENSG00000267106	ZNF561-AS1	19	ZNF561 antisense RNA 1 (head to head)	88.796	1.45309	0.264561	5.30087e-09	2.81728e-08	8.01001	7.84963	7.74459	7.64293	8.02781	8.44248	8.43283	8.48878	8.00568	8.5814
ENSG00000233396	LINC01719	1	long intergenic non-protein coding RNA 1719	116.971	1.1728	0.210337	5.30951e-09	2.82059e-08	7.88384	8.06965	8.03522	8.03822	8.22647	8.37173	8.77169	8.56745	8.46927	8.57351
ENSG00000156345	CDK20	9	cyclin dependent kinase 20	201.54	1.05231	0.188097	5.42332e-09	2.87498e-08	8.38609	8.40338	8.295	8.61933	8.28453	8.8749	8.99937	8.98893	8.92725	9.00142
ENSG00000175764	TTLL11	9	tubulin tyrosine ligase like 11	43.6888	2.49916	0.474573	5.43171e-09	2.8787e-08	7.53624	7.55508	7.36087	7.51922	7.26666	8.15548	7.93874	8.18231	8.05727	8.06704
ENSG00000134640	MTNR1B	11	melatonin receptor 1B	22.7965	-3.69836	0.721899	5.82241e-09	3.08103e-08	7.89738	7.71052	7.83282	7.88208	7.80899	7.01162	7.01162	7.26778	7.35454	7.2557
ENSG00000167874	TMEM88	17	transmembrane protein 88	47.9592	2.49563	0.476401	5.90039e-09	3.1199e-08	7.49952	7.39703	7.46563	7.64293	7.26666	8.06015	7.95981	8.11704	8.10111	8.39354
ENSG00000183048	SLC25A10	17	solute carrier family 25 member 10	125.315	-1.22129	0.22163	6.15562e-09	3.24822e-08	8.47013	8.59377	8.49713	8.4783	8.95227	7.87382	8.28748	7.98114	7.89412	8.28579
ENSG00000165716	DIPK1B	9	divergent protein kinase domain 1B	130.149	-1.20166	0.217345	6.21948e-09	3.27857e-08	8.40186	8.69323	8.68104	8.71146	8.6696	7.97216	8.00043	8.007	8.25715	8.26493
ENSG00000214026	MRPL23	11	mitochondrial ribosomal protein L23	1385.1	-1.12536	0.206854	6.49339e-09	3.42035e-08	11.6377	11.0914	10.7165	10.9514	10.8816	9.83222	10.0291	10.2517	10.33	9.865
ENSG00000095397	WHRN	9	whirlin	158.238	1.02217	0.183472	6.53347e-09	3.44059e-08	8.01584	8.21871	8.37237	8.41826	8.18993	8.40768	8.6762	8.77329	8.96632	8.91508
ENSG00000259319		14	novel transcript, antisense to JDP2	33.6217	2.34568	0.442371	7.0404e-09	3.70001e-08	7.51208	7.32662	7.43575	7.45979	7.32378	7.87382	7.96672	8.09423	7.98903	7.81181
ENSG00000107742	SPOCK2	10	SPARC (osteonectin), cwcv and kazal like domains proteoglycan 2	27.6021	2.53871	0.475012	7.24952e-09	3.80605e-08	7.20627	7.39703	7.32075	7.39082	7.48722	7.73614	7.80741	7.88075	7.91687	7.98566
ENSG00000282944		2	novel transcript	151.589	1.00123	0.179502	7.31622e-09	3.83814e-08	8.19948	8.33176	8.3113	8.19291	8.15196	8.7849	8.65545	8.82848	8.64011	8.69376
ENSG00000172889	EGFL7	9	EGF like domain multiple 7	63.3088	-1.65906	0.307641	7.36015e-09	3.85923e-08	8.0274	8.26369	8.29317	8.3547	8.15196	7.44751	7.78164	7.69196	7.69828	7.81181
ENSG00000173064	HECTD4	12	HECT domain E3 ubiquitin protein ligase 4	2595.02	1.18386	0.22065	7.89188e-09	4.13281e-08	10.4328	10.4248	11.1139	10.8137	11.1396	12.2467	11.9894	12.0332	11.8308	11.3833
ENSG00000233080	LINC01399	22	long intergenic non-protein coding RNA 1399	59.9787	-2.00774	0.383476	8.1513e-09	4.26364e-08	7.87698	8.33176	8.41557	8.21461	8.20226	7.40179	7.60163	7.51131	7.76143	7.73707
ENSG00000181444	ZNF467	7	zinc finger protein 467	24.9479	3.35531	0.644362	8.60324e-09	4.49623e-08	7.23633	7.32662	7.27447	7.01162	7.32378	7.62576	7.91711	8.02714	7.91073	7.75652
ENSG00000137494	ANKRD42	11	ankyrin repeat domain 42	330.528	1.39162	0.262244	9.01543e-09	4.70571e-08	8.58202	8.90083	8.88558	8.31659	8.33947	9.2482	9.3861	9.51757	9.64797	9.57352
ENSG00000129226	CD68	17	CD68 molecule	78.2587	-3.11018	0.671646	9.23439e-09	4.81757e-08	8.48111	8.41867	8.93154	8.2463	7.88295	7.40179	7.4385	7.58145	7.23766	7.86319
ENSG00000261512		16	novel transcript	125.562	2.94121	0.62501	9.49057e-09	4.94748e-08	7.82718	7.01162	7.94696	7.72586	7.6063	8.60176	8.75255	8.75099	8.77245	9.00697
ENSG00000243708	PLA2G4B	15	phospholipase A2 group IVB	88.01	2.50685	0.499472	1.04048e-08	5.40093e-08	7.40004	7.89067	7.34541	7.42678	7.78928	7.97216	8.54192	8.42756	7.6188	9.276
ENSG00000169621	APLF	2	aprataxin and PNKP like factor	49.218	1.63722	0.305854	1.0706e-08	5.55589e-08	7.5593	7.57699	7.63474	7.64293	7.63235	8.02602	8.10618	8.01713	8.08951	8.21082
ENSG00000164125	GASK1B	4	golgi associated kinase 1B	123.004	-1.22196	0.226323	1.10338e-08	5.7174e-08	8.93142	8.51313	8.71031	8.36401	8.44144	8.04325	8.12937	8.21539	7.88143	7.97132
ENSG00000232810	TNF	6	tumor necrosis factor	21.7341	6.51134	1.5163	1.12759e-08	5.84141e-08	7.01162	7.01162	7.01162	7.25186	7.01162	7.97216	7.88733	7.83799	7.68431	7.73707
ENSG00000204556		20	zinc-finger pseudogene	82.7516	1.57324	0.295395	1.13607e-08	5.88237e-08	7.66189	7.95467	7.7917	7.91277	7.68124	8.50892	8.42001	8.29732	8.34048	8.31629
ENSG00000250073		11	novel transcript, antisense to ESAM	19.5678	-3.14429	0.602824	1.15006e-08	5.95186e-08	7.75773	7.74393	7.63474	7.89758	7.74813	7.28793	7.21726	7.28825	7.24617	7.18432
ENSG00000078900	TP73	1	tumor protein p73	27.3348	-4.34132	0.910312	1.19089e-08	6.15392e-08	7.6026	7.69315	8.02315	8.1707	7.95048	7.28793	7.27695	7.11631	7.17757	7.01162
ENSG00000198796	ALPK2	18	alpha kinase 2	46.2908	1.93153	0.367439	1.21213e-08	6.259e-08	7.47336	7.55508	7.53516	7.39082	7.72658	7.89448	7.93159	8.01208	8.11905	8.37475
ENSG00000186448	ZNF197	3	zinc finger protein 197	313.198	1.08756	0.201377	1.22309e-08	6.31402e-08	8.72886	8.8703	8.92311	8.49486	8.40181	9.58976	9.44178	9.20316	9.30584	9.26696
ENSG00000274114	ALOX15P1	17	arachidonate 15-lipoxygenase pseudogene 1	44.6204	2.41312	0.471571	1.25232e-08	6.45845e-08	7.43096	7.55508	7.40354	7.35099	7.57899	7.93425	8.25782	8.30479	8.04684	7.82934
ENSG00000152779	SLC16A12	10	solute carrier family 16 member 12	35.5803	3.06575	0.614349	1.26117e-08	6.5025e-08	7.26279	7.36362	7.26418	7.30569	7.41409	7.65526	7.67787	8.43417	7.95276	8.10511
ENSG00000196123	KIAA0895L	16	KIAA0895 like	452.802	-1.25252	0.236171	1.27233e-08	6.55677e-08	9.80836	9.45896	9.47035	10.0325	10.0117	8.53022	9.09821	8.72572	8.77597	9.37572
ENSG00000108405	P2RX1	17	purinergic receptor P2X 1	12.1066	6.10048	1.37567	1.30735e-08	6.73219e-08	7.01162	7.01162	7.11484	7.01162	7.01162	7.68338	7.54007	7.65186	7.65837	7.606
ENSG00000160886	LY6K	8	lymphocyte antigen 6 family member K	13.234	-4.08279	0.783122	1.424e-08	7.32198e-08	7.61291	7.59805	7.68254	7.6203	7.70431	7.01162	7.17957	7.15965	7.13709	7.18432
ENSG00000260630	SNAI3-AS1	16	SNAI3 antisense RNA 1	46.3632	1.64269	0.309177	1.4277e-08	7.33917e-08	7.59209	7.53219	7.54011	7.64293	7.65729	8.04325	8.02647	7.97058	8.00751	8.23282
ENSG00000007314	SCN4A	17	sodium voltage-gated channel alpha subunit 4	13.2639	5.5977	1.18572	1.4293e-08	7.34559e-08	7.12406	7.01162	7.11484	7.01162	7.01162	7.7103	7.34696	7.76535	7.35454	7.89561
ENSG00000197566	ZNF624	17	zinc finger protein 624	143.082	-1.26695	0.237691	1.46464e-08	7.51786e-08	8.78062	8.77389	8.75837	8.84064	8.40181	8.15548	8.32574	7.92691	8.16012	8.07991
ENSG00000173391	OLR1	12	oxidized low density lipoprotein receptor 1	146.215	1.75192	0.337633	1.47644e-08	7.57654e-08	7.97413	7.86355	8.12849	8.0511	7.65729	9.40382	8.49475	9.29593	8.37603	8.01364
ENSG00000265933	LINC00668	18	long intergenic non-protein coding RNA 668	111.669	-1.93191	0.381149	1.55029e-08	7.94372e-08	8.64361	8.54743	8.39916	8.66983	8.81203	8.10905	7.78164	7.89838	7.8443	7.49806
ENSG00000216937	CCDC7	10	coiled-coil domain containing 7	110.768	1.49469	0.283369	1.55468e-08	7.96223e-08	7.87006	8.06965	8.00845	7.88208	7.82818	8.84293	8.40269	8.77083	8.29292	8.45684
ENSG00000232533		7	novel transcript	35.7044	1.99445	0.381412	1.57047e-08	8.04112e-08	7.44557	7.50821	7.51483	7.39082	7.48722	8.00844	7.8797	7.92691	7.91891	8.06704
ENSG00000263528	IKBKE	1	inhibitor of nuclear factor kappa B kinase subunit epsilon	22.0086	3.21642	0.628594	1.57759e-08	8.07559e-08	7.26279	7.28455	7.31207	7.01162	7.26666	7.7103	7.84843	7.81241	7.79812	7.86319
ENSG00000183853	KIRREL1	1	kirre like nephrin family adhesion molecule 1	56.2812	-1.52905	0.289774	1.60902e-08	8.22832e-08	8.05006	8.09095	8.19328	8.06378	8.32871	7.59468	7.698	7.60888	7.68148	7.77544
ENSG00000105143	SLC1A6	19	solute carrier family 1 member 6	55.3833	-1.96795	0.38275	1.60978e-08	8.23017e-08	8.57198	7.86355	8.33966	7.99844	7.96652	7.65526	7.42186	7.54256	7.53011	7.71703
ENSG00000165475	CRYL1	13	crystallin lambda 1	129.148	-1.15275	0.214587	1.63547e-08	8.35945e-08	8.6341	8.54743	8.6444	8.72501	8.55245	8.22819	7.93159	8.01208	8.18001	8.21082
ENSG00000112773	TENT5A	6	terminal nucleotidyltransferase 5A	2161.72	-1.22532	0.234721	1.63793e-08	8.37e-08	11.6787	11.5489	11.328	11.9396	11.8279	11.1384	10.4737	10.7767	9.9361	10.3385
ENSG00000280433		21	novel protein, similar to trafficking protein particle complex 10 TRAPPC10	147.845	1.06547	0.198001	1.7482e-08	8.9049e-08	8.30349	8.15205	8.39916	8.20382	7.86513	8.83481	8.90927	8.89694	8.65773	8.12964
ENSG00000279059		17	TEC	158.644	1.12915	0.211607	1.79122e-08	9.11281e-08	8.22303	8.33176	8.39086	8.07629	8.08508	8.73285	8.8304	8.77574	8.74839	8.8159
ENSG00000150977	RILPL2	12	Rab interacting lysosomal protein like 2	141.959	-1.13001	0.211524	1.79355e-08	9.12241e-08	8.90625	8.43374	8.40904	8.71146	8.95857	8.18522	8.1741	7.98114	8.19055	8.19963
ENSG00000136379	ABHD17C	15	abhydrolase domain containing 17C, depalmitoylase	134.942	-1.09703	0.204936	1.82577e-08	9.27489e-08	8.87797	8.59377	8.73397	8.58187	8.45113	8.09304	8.21685	8.25132	8.14296	7.97132
ENSG00000111339	ART4	12	ADP-ribosyltransferase 4 (inactive) (Dombrock blood group)	70.4234	-3.95703	0.989068	1.89223e-08	9.60074e-08	8.09906	7.97893	8.8435	8.13641	8.59566	7.28793	7.24901	7.26778	8.00017	7.01162
ENSG00000126500	FLRT1	11	fibronectin leucine rich transmembrane protein 1	19.0643	4.2069	0.837944	1.95884e-08	9.93386e-08	7.12406	7.01162	7.11484	7.30569	7.26666	7.73614	7.77284	7.69968	7.72001	7.87957
ENSG00000232949		7	novel transcript, antisense to STEAP1B	37.2242	1.8987	0.365258	1.9737e-08	1.00043e-07	7.51208	7.45622	7.54988	7.45979	7.48722	8.02602	8.03286	7.93805	7.88992	7.98566
ENSG00000128849	CGNL1	15	cingulin like 1	91.4714	1.40548	0.268471	1.97518e-08	1.00093e-07	7.92377	8.02546	7.93895	7.72586	7.74813	8.431	8.5225	8.29732	8.41886	8.45684
ENSG00000156284	CLDN8	21	claudin 8	16.7371	-4.9012	1.02948	2.07007e-08	1.0462e-07	7.70722	7.67529	7.58269	7.89758	7.74813	7.01162	7.01162	7.22087	7.15189	7.01162
ENSG00000174028	FAM3C2P	X	family with sequence similarity 3 member C2, pseudogene	562.348	1.00757	0.189225	2.08081e-08	1.05112e-07	9.14634	9.25793	9.31664	8.96863	9.35104	10.1281	9.9663	9.54356	10.063	10.0659
ENSG00000113494	PRLR	5	prolactin receptor	102.833	3.09774	0.725284	2.09696e-08	1.05902e-07	7.34826	8.122	7.41674	7.35099	7.65729	9.09843	8.33043	8.6217	8.59692	8.30622
ENSG00000170049	KCNAB3	17	potassium voltage-gated channel subfamily A regulatory beta subunit 3	63.5226	1.49668	0.28445	2.11328e-08	1.06648e-07	7.61291	7.69315	7.75496	7.76367	7.78928	8.26938	8.07635	8.28222	8.2669	8.15354
ENSG00000121552	CSTA	3	cystatin A	41.9327	2.15881	0.423072	2.15072e-08	1.08441e-07	7.47336	7.50821	7.51483	7.35099	7.57899	7.99049	8.09437	8.20311	8.07777	7.82934
ENSG00000203814	H2BC18	1	H2B clustered histone 18	49.5043	1.81213	0.351033	2.34617e-08	1.18084e-07	7.49952	7.63794	7.54988	7.57216	7.65729	8.19976	7.9871	8.007	8.25153	8.06704
ENSG00000073350	LLGL2	17	LLGL scribble cell polarity complex component 2	535.946	1.03944	0.196817	2.48613e-08	1.24916e-07	9.08158	9.13425	8.80459	9.34905	9.37864	9.43494	9.85545	10.0862	10.1015	10.0091
ENSG00000105270	CLIP3	19	CAP-Gly domain containing linker protein 3	45.3665	2.10157	0.413547	2.49335e-08	1.25248e-07	7.45969	7.57699	7.56888	7.54637	7.37184	8.38385	7.95981	8.06131	8.02918	7.92674
ENSG00000122691	TWIST1	7	twist family bHLH transcription factor 1	123.362	1.18548	0.224752	2.64945e-08	1.32611e-07	7.92377	7.94227	8.00845	8.1707	8.33947	8.44248	8.44968	8.72317	8.66064	8.65749
ENSG00000152056	AP1S3	2	adaptor related protein complex 1 subunit sigma 3	147.935	-1.08493	0.204528	2.69504e-08	1.34824e-07	8.76647	8.89074	8.56604	8.58946	8.70103	8.431	8.32104	7.99158	7.99462	8.27541
ENSG00000197168	NEK5	13	NIMA related kinase 5	78.0365	1.46909	0.282858	2.69616e-08	1.34847e-07	7.70722	7.97893	7.78516	7.79951	7.72658	8.39583	8.28748	8.24345	8.36347	8.36523
ENSG00000178537	SLC25A20	3	solute carrier family 25 member 20	65.1917	1.54934	0.298616	2.77871e-08	1.38842e-07	7.64278	7.72744	7.76517	7.74503	7.70431	8.41941	8.27276	8.22349	8.15547	8.07991
ENSG00000099251	HSD17B7P2	10	hydroxysteroid 17-beta dehydrogenase 7 pseudogene 2	130.834	1.13532	0.214837	2.82149e-08	1.40911e-07	8.01584	7.91688	8.14987	8.22529	8.28453	8.48721	8.64141	8.68415	8.63814	8.69376
ENSG00000161277	THAP8	19	THAP domain containing 8	86.2845	1.24959	0.238171	2.83506e-08	1.41487e-07	7.76579	7.97893	7.89764	7.97085	7.80899	8.25584	8.36717	8.26689	8.50534	8.43913
ENSG00000170734	POLH	6	DNA polymerase eta	996.277	-1.20631	0.234701	2.83782e-08	1.4158e-07	10.7694	10.6257	10.5993	10.7771	10.582	9.05812	9.81453	10.1214	9.44102	9.93614
ENSG00000166535	A2ML1	12	alpha-2-macroglobulin like 1	161.476	-1.00139	0.188463	3.01627e-08	1.5024e-07	8.69911	8.96452	8.66547	8.8096	8.70876	8.29593	8.302	8.35916	8.24305	8.15354
ENSG00000188290	HES4	1	hes family bHLH transcription factor 4	121.047	-1.07498	0.202827	3.03115e-08	1.50931e-07	8.13543	8.52697	8.5546	8.76479	8.77615	7.87382	8.03921	8.17386	8.14296	8.17686
ENSG00000147408	CSGALNACT1	8	chondroitin sulfate N-acetylgalactosaminyltransferase 1	229.031	1.11758	0.213502	3.18864e-08	1.58521e-07	8.37811	8.43374	8.48649	8.29699	8.68542	9.32273	9.08349	9.05917	9.01661	8.90911
ENSG00000039139	DNAH5	5	dynein axonemal heavy chain 5	106.321	-1.01297	0.191062	3.25386e-08	1.61649e-07	8.40577	8.51313	8.51215	8.42704	8.48904	7.97216	8.11203	8.09423	7.99832	8.04075
ENSG00000125726	CD70	19	CD70 molecule	27.5538	3.09357	0.644299	3.30056e-08	1.63849e-07	7.26279	7.32662	7.43575	7.1816	7.19208	7.80826	7.93159	7.81241	7.88143	8.0273
ENSG00000188338	SLC38A3	3	solute carrier family 38 member 3	23.9876	-4.22501	0.909198	3.41444e-08	1.69299e-07	7.96183	7.32662	7.91993	8.08863	7.78928	7.01162	7.17957	7.32515	7.15189	7.01162
ENSG00000186369	LINC00643	14	long intergenic non-protein coding RNA 643	27.1161	-2.5575	0.512424	3.61396e-08	1.78721e-07	7.81231	7.95467	8.01828	7.76367	7.72658	7.40179	7.3672	7.53236	7.24617	7.18432
ENSG00000272068	BCAN-AS1	1	BCAN antisense RNA 1	49.7567	1.53491	0.298781	3.9448e-08	1.94571e-07	7.65241	7.57699	7.72694	7.6203	7.57899	8.10905	8.0824	8.16961	8.0148	8.05399
ENSG00000172137	CALB2	16	calbindin 2	14.3543	-3.98218	0.789043	3.97802e-08	1.96163e-07	7.89064	7.42771	7.5251	7.66472	7.74813	7.01162	7.13042	7.15965	7.16527	7.18432
ENSG00000196639	HRH1	3	histamine receptor H1	137.766	-1.32598	0.258203	3.98731e-08	1.96574e-07	9.13789	8.54065	8.64307	8.5588	8.43167	8.53022	7.88733	8.126	7.76143	8.11746
ENSG00000235655	H3P6	2	H3 histone pseudogene 6	352.58	-1.06573	0.205332	4.09407e-08	2.01549e-07	9.35247	9.52605	9.77093	9.47881	9.21409	8.93648	8.85133	8.60484	9.01733	8.51669
ENSG00000173320	STOX2	4	storkhead box 2	164.537	1.33094	0.261123	4.17092e-08	2.05235e-07	8.4738	8.13212	7.98845	8.39148	7.95048	8.91374	8.8424	8.96393	8.80208	8.62007
ENSG00000163617	CCDC191	3	coiled-coil domain containing 191	208.507	1.51905	0.304874	4.18177e-08	2.05719e-07	8.05564	8.58727	8.24639	8.43575	7.93412	9.25995	9.13903	8.80718	8.95571	9.14346
ENSG00000281398	SNHG4	5	small nucleolar RNA host gene 4	140.862	-1.49918	0.298623	4.31234e-08	2.12042e-07	8.75502	8.8703	8.82305	8.7906	8.44144	7.87382	8.03286	7.96524	8.09781	8.29606
ENSG00000158321	AUTS2	7	activator of transcription and developmental regulator AUTS2	302.816	1.10128	0.214367	4.61196e-08	2.26291e-07	8.41741	8.54065	8.93049	8.75168	8.55245	8.851	9.59623	9.22225	9.58762	9.35467
ENSG00000007237	GAS7	17	growth arrest specific 7	140.59	1.4251	0.283549	5.08836e-08	2.48899e-07	7.81978	7.80622	7.88338	8.07629	8.6125	8.07675	8.58349	8.83083	8.54992	9.276
ENSG00000196890	H2BU1	1	H2B.U histone 1	18.6471	2.94673	0.596416	5.16574e-08	2.52446e-07	7.32909	7.16936	7.26418	7.1816	7.32378	7.78503	7.67787	7.77912	7.72267	7.71703
ENSG00000180448	ARHGAP45	19	Rho GTPase activating protein 45	836.205	-1.01719	0.197283	5.21723e-08	2.54902e-07	9.98818	10.5212	10.1111	10.7592	10.5053	8.8749	9.50066	9.65659	9.6574	10.203
ENSG00000169129	AFAP1L2	10	actin filament associated protein 1 like 2	45.7816	1.73064	0.34419	5.34395e-08	2.60785e-07	7.47336	7.55508	7.60058	7.51922	7.72658	7.8526	7.95285	8.27458	8.05554	8.10511
ENSG00000159871	LYPD5	19	LY6/PLAUR domain containing 5	25.578	-2.35358	0.475787	5.396e-08	2.63201e-07	7.89738	7.80622	7.87178	7.88208	7.72658	7.28793	7.40451	7.44177	7.36573	7.2557
ENSG00000236417	CTSLP1	10	cathepsin L pseudogene 1	47.7497	1.70285	0.339349	5.53176e-08	2.69506e-07	7.6026	7.77577	7.53015	7.45979	7.6063	8.07675	8.152	8.08494	8.00201	8.05399
ENSG00000117983	MUC5B	11	mucin 5B, oligomeric mucus/gel-forming	44.0608	-4.00251	0.931505	5.70688e-08	2.77907e-07	8.13543	7.39703	7.35323	8.75825	8.33947	7.01162	7.17957	7.22087	7.22881	7.2557
ENSG00000176912	TYMSOS	18	TYMS opposite strand	49.9315	-1.48399	0.292298	5.70862e-08	2.77926e-07	7.85604	8.06965	8.14563	8.11283	8.20226	7.48875	7.63552	7.73696	7.64947	7.675
ENSG00000273588	NA	NA	NA	53.1071	1.64509	0.327673	5.85229e-08	2.84407e-07	7.6026	7.55508	7.71247	7.64293	7.63235	8.24211	8.18497	8.11704	7.97205	8.12964
ENSG00000167755	KLK6	19	kallikrein related peptidase 6	54.498	-1.57712	0.31376	5.96054e-08	2.8951e-07	7.85604	8.08036	8.14351	8.15941	8.38143	7.59468	7.66755	7.54256	7.68994	7.75652
ENSG00000148677	ANKRD1	10	ankyrin repeat domain 1	64.2975	1.68557	0.337208	5.97923e-08	2.90282e-07	7.65241	7.61834	7.88338	7.66472	7.51974	8.26938	8.49875	8.47299	8.01661	7.79386
ENSG00000237424	FOXD2-AS1	1	FOXD2 adjacent opposite strand RNA 1	90.6468	-1.20828	0.236861	6.05329e-08	2.93739e-07	8.42126	8.56752	8.38585	8.2463	8.35012	7.8526	7.93874	7.95987	7.94492	7.87957
ENSG00000176531	PHLDB3	19	pleckstrin homology like domain family B member 3	199.041	-1.08851	0.213312	6.13733e-08	2.97678e-07	9.03423	8.7514	8.99996	9.18676	8.78341	8.19976	8.38951	8.62448	8.39582	8.21082
ENSG00000159208	CIART	1	circadian associated repressor of transcription	67.8822	-1.46006	0.290414	6.26609e-08	3.03639e-07	8.25509	8.16186	8.36215	8.19291	8.23835	7.68338	7.72706	7.71484	7.68713	7.95672
ENSG00000166432	ZMAT1	X	zinc finger matrin-type 1	23.2114	2.73925	0.564119	6.63317e-08	3.20975e-07	7.28669	7.28455	7.37566	7.30569	7.19208	7.56174	7.89488	7.88667	7.79812	7.89561
ENSG00000155657	TTN	2	titin	2982.06	1.12729	0.227267	6.86831e-08	3.32048e-07	10.8055	10.9505	10.7134	11.3287	11.0164	12.6526	12.3036	12.1118	11.9371	11.2323
ENSG00000110318	CEP126	11	centrosomal protein 126	209.637	1.05925	0.207043	6.86841e-08	3.32048e-07	8.41354	8.25485	8.44132	8.64846	8.31784	9.05128	9.08596	8.94698	8.90209	8.99024
ENSG00000180758	GPR157	1	G protein-coupled receptor 157	815.627	-3.02227	0.700948	6.97893e-08	3.37155e-07	10.4187	10.8522	10.8238	11.0342	10.2194	8.18522	8.00043	8.21539	8.76714	9.73018
ENSG00000157890	MEGF11	15	multiple EGF like domains 11	14.7092	4.16765	0.853934	7.21208e-08	3.47769e-07	7.20627	7.01162	7.11484	7.25186	7.01162	7.65526	7.78164	7.55256	7.72797	7.65288
ENSG00000251259		4	novel transcript	41.7524	-1.84251	0.374307	7.22654e-08	3.48385e-07	7.89738	8.01406	8.18516	7.92768	8.0711	7.40179	7.58987	7.7073	7.50729	7.39686
ENSG00000134278	SPIRE1	18	spire type actin nucleation factor 1	76.5897	2.0418	0.433606	7.46338e-08	3.59552e-07	7.51208	7.59805	8.12849	7.57216	7.51974	8.04325	8.59089	8.43417	8.19354	8.47427
ENSG00000114315	HES1	3	hes family bHLH transcription factor 1	47.2384	-1.86345	0.38274	8.02066e-08	3.8577e-07	8.07761	7.79116	8.1371	8.11283	8.26171	7.56174	7.57785	7.45415	7.52262	7.675
ENSG00000256628	ZBTB11-AS1	3	ZBTB11 antisense RNA 1	56.3399	1.39521	0.277509	8.14149e-08	3.91309e-07	7.65241	7.63794	7.73405	7.66472	7.80899	8.12478	8.11785	8.16961	8.10276	8.16527
ENSG00000077585	GPR137B	1	G protein-coupled receptor 137B	190.058	-1.17551	0.234524	8.73601e-08	4.18621e-07	9.0926	8.94527	9.15342	8.87687	8.56122	8.28274	8.32104	8.27841	8.25434	8.42112
ENSG00000154553	PDLIM3	4	PDZ and LIM domain 3	117.219	-1.30078	0.261251	8.90849e-08	4.26688e-07	8.74636	8.69918	8.21526	8.62668	8.58715	7.95342	7.89488	7.93805	8.11094	8.11746
ENSG00000115255	REEP6	19	receptor accessory protein 6	105.446	-1.03637	0.203297	8.92975e-08	4.27608e-07	8.27296	8.43374	8.45239	8.551	8.60411	7.93425	7.90977	8.04683	8.15392	8.10511
ENSG00000248932		3	novel transcript, antisense to RBP2, RBP1 & NMNAT3	38.585	1.72895	0.350062	8.94689e-08	4.28329e-07	7.51208	7.61834	7.499	7.45979	7.55021	8.02602	7.99379	7.87479	7.99462	7.99976
ENSG00000140470	ADAMTS17	15	ADAM metallopeptidase with thrombospondin type 1 motif 17	54.0917	1.71075	0.349724	9.11481e-08	4.36167e-07	7.64278	7.39703	7.62217	7.66472	7.76901	8.29593	8.05797	7.96524	8.12868	8.24364
ENSG00000065717	TLE2	19	TLE family member 2, transcriptional corepressor	60.2312	-1.3787	0.276328	9.48354e-08	4.53183e-07	8.24603	8.08036	8.2251	8.0511	8.23835	7.65526	7.72706	7.77912	7.59958	7.84645
ENSG00000133983	COX16	14	cytochrome c oxidase assembly factor COX16	434.304	-1.05102	0.209165	9.50461e-08	4.5398e-07	9.83009	9.86888	9.7319	9.36954	9.62737	8.63111	9.09821	8.93842	9.13298	8.99024
ENSG00000107954	NEURL1	10	neuralized E3 ubiquitin protein ligase 1	30.3763	-3.0546	0.677387	9.80907e-08	4.67982e-07	7.78164	7.84963	8.02072	7.66472	8.23835	7.01162	7.4385	7.19287	7.29873	7.43338
ENSG00000164707	SLC13A4	7	solute carrier family 13 member 4	62.4599	-1.45616	0.293163	9.85003e-08	4.69828e-07	8.1556	7.86355	7.91718	8.15941	8.64547	7.78503	7.40451	7.51131	7.73323	8.07991
ENSG00000132016	BRME1	19	break repair meiotic recombinase recruitment factor 1	42.6565	-1.91285	0.395864	1.04454e-07	4.97537e-07	7.94302	8.02546	7.84804	8.1707	8.15196	7.34977	7.4385	7.51131	7.54477	7.75652
ENSG00000259529		14	novel transcript	60.8219	1.63923	0.339414	1.17995e-07	5.59847e-07	7.79714	7.61834	7.79818	7.59675	7.51974	8.28274	8.18497	8.1524	8.07945	8.31629
ENSG00000154102	C16orf74	16	chromosome 16 open reading frame 74	25.2108	-2.24695	0.467548	1.18824e-07	5.63522e-07	7.88384	7.71052	7.82974	7.89758	7.80899	7.28793	7.38633	7.40223	7.3488	7.39686
ENSG00000227242		1	phosphodiesterase 4D interacting protein (PDE4DIP) pseudogene	51.9549	1.70006	0.349709	1.19944e-07	5.68315e-07	7.67122	7.63794	7.5251	7.68576	7.57899	8.21408	8.12937	8.25524	8.03806	7.94187
ENSG00000008853	RHOBTB2	8	Rho related BTB domain containing 2	146.094	-1.09181	0.218246	1.21571e-07	5.75232e-07	8.67169	8.51313	8.60519	8.84675	8.90069	8.28274	8.11203	8.25132	8.14453	8.11746
ENSG00000134627	PIWIL4	11	piwi like RNA-mediated gene silencing 4	62.1514	1.69678	0.352188	1.30624e-07	6.16238e-07	7.58138	7.69315	7.59171	7.64293	7.72658	7.83076	8.41571	8.22751	7.90247	8.58924
[truncated: 1,196 more rows]
