# Supplementary material for: Perturbation of placental protein glycosylation by endoplasmic reticulum stress promotes maladaptation of maternal hepatic glucose metabolism
Source: iScience. 2022 Dec 30;26(1):105911. doi: 10.1016/j.isci.2022.105911 (PMC9843443; doi:10.1016/j.isci.2022.105911)
Supplement: Table S3. GSEA report for thapsigargin, related to Figure 2 [file mmc4.xlsx]

## Sheet: Sheet1
Suppl. table S3: Gsea report for thapsigargin
NAME	GS<br> follow link to MSigDB	GS DETAILS	SIZE	ES	NES	NOM p-val	FDR q-val	FWER p-val	RANK AT MAX	LEADING EDGE
GOBP_ENDOPLASMIC_RETICULUM_UNFOLDED_PROTEIN_RESPONSE	GOBP_ENDOPLASMIC_RETICULUM_UNFOLDED_PROTEIN_RESPONSE	Details ...	118	-0.667331	-2.62015	0	0	0	2182	tags=47%, list=12%, signal=54%
GOBP_CELLULAR_RESPONSE_TO_TOPOLOGICALLY_INCORRECT_PROTEIN	GOBP_CELLULAR_RESPONSE_TO_TOPOLOGICALLY_INCORRECT_PROTEIN	Details ...	155	-0.623615	-2.58731	0	0	0	1485	tags=36%, list=8%, signal=39%
GOBP_RESPONSE_TO_TOPOLOGICALLY_INCORRECT_PROTEIN	GOBP_RESPONSE_TO_TOPOLOGICALLY_INCORRECT_PROTEIN	Details ...	189	-0.601598	-2.54036	0	0	0	2114	tags=39%, list=12%, signal=43%
GOBP_RESPONSE_TO_ENDOPLASMIC_RETICULUM_STRESS	GOBP_RESPONSE_TO_ENDOPLASMIC_RETICULUM_STRESS	Details ...	271	-0.578375	-2.53374	0	0	0	2949	tags=43%, list=17%, signal=51%
GOBP_IRE1_MEDIATED_UNFOLDED_PROTEIN_RESPONSE	GOBP_IRE1_MEDIATED_UNFOLDED_PROTEIN_RESPONSE	Details ...	65	-0.67098	-2.3985	0	0	0	879	tags=40%, list=5%, signal=42%
GOBP_PROTEIN_EXIT_FROM_ENDOPLASMIC_RETICULUM	GOBP_PROTEIN_EXIT_FROM_ENDOPLASMIC_RETICULUM	Details ...	39	-0.699341	-2.2671	0	0	0	1612	tags=46%, list=9%, signal=51%
GOBP_ENDOPLASMIC_RETICULUM_TO_CYTOSOL_TRANSPORT	GOBP_ENDOPLASMIC_RETICULUM_TO_CYTOSOL_TRANSPORT	Details ...	25	-0.754743	-2.2447	0	0	0	1612	tags=52%, list=9%, signal=57%
GOBP_INTRINSIC_APOPTOTIC_SIGNALING_PATHWAY_IN_RESPONSE_TO_ENDOPLASMIC_RETICULUM_STRESS	GOBP_INTRINSIC_APOPTOTIC_SIGNALING_PATHWAY_IN_RESPONSE_TO_ENDOPLASMIC_RETICULUM_STRESS	Details ...	55	-0.619942	-2.16067	0	0.000339706	0.005	1053	tags=27%, list=6%, signal=29%
GOBP_ENDOPLASMIC_RETICULUM_TO_GOLGI_VESICLE_MEDIATED_TRANSPORT	GOBP_ENDOPLASMIC_RETICULUM_TO_GOLGI_VESICLE_MEDIATED_TRANSPORT	Details ...	190	-0.505527	-2.15135	0	0.000301961	0.005	3513	tags=39%, list=20%, signal=49%
GOBP_INTEGRATED_STRESS_RESPONSE_SIGNALING	GOBP_INTEGRATED_STRESS_RESPONSE_SIGNALING	Details ...	24	-0.724238	-2.12027	0	0.000486287	0.009	833	tags=33%, list=5%, signal=35%
GOBP_VESICLE_TARGETING_TO_FROM_OR_WITHIN_GOLGI	GOBP_VESICLE_TARGETING_TO_FROM_OR_WITHIN_GOLGI	Details ...	69	-0.578445	-2.1143	0	0.000538305	0.011	2358	tags=45%, list=13%, signal=52%
GOBP_ER_NUCLEUS_SIGNALING_PATHWAY	GOBP_ER_NUCLEUS_SIGNALING_PATHWAY	Details ...	50	-0.62381	-2.10472	0	0.000675744	0.015	930	tags=28%, list=5%, signal=29%
GOBP_PROTEIN_DEMANNOSYLATION	GOBP_PROTEIN_DEMANNOSYLATION	Details ...	20	-0.738933	-2.08907	0	0.0012406	0.03	1612	tags=55%, list=9%, signal=61%
GOBP_VESICLE_TARGETING	GOBP_VESICLE_TARGETING	Details ...	88	-0.552692	-2.0813	0	0.00134184	0.035	2358	tags=39%, list=13%, signal=44%
GOBP_REGULATION_OF_RESPONSE_TO_ENDOPLASMIC_RETICULUM_STRESS	GOBP_REGULATION_OF_RESPONSE_TO_ENDOPLASMIC_RETICULUM_STRESS	Details ...	77	-0.561138	-2.07482	0	0.00143112	0.04	1197	tags=27%, list=7%, signal=29%
GOBP_ERAD_PATHWAY	GOBP_ERAD_PATHWAY	Details ...	94	-0.547809	-2.06931	0	0.00144251	0.043	2461	tags=37%, list=14%, signal=43%
GOBP_ENDOPLASMIC_RETICULUM_MANNOSE_TRIMMING	GOBP_ENDOPLASMIC_RETICULUM_MANNOSE_TRIMMING	Details ...	16	-0.778387	-2.04773	0	0.00214892	0.065	1612	tags=63%, list=9%, signal=69%
GOBP_NEGATIVE_REGULATION_OF_RESPONSE_TO_ENDOPLASMIC_RETICULUM_STRESS	GOBP_NEGATIVE_REGULATION_OF_RESPONSE_TO_ENDOPLASMIC_RETICULUM_STRESS	Details ...	42	-0.616834	-2.03195	0	0.00256462	0.083	2539	tags=38%, list=15%, signal=44%
GOBP_REGULATION_OF_ENDOPLASMIC_RETICULUM_UNFOLDED_PROTEIN_RESPONSE	GOBP_REGULATION_OF_ENDOPLASMIC_RETICULUM_UNFOLDED_PROTEIN_RESPONSE	Details ...	28	-0.646737	-1.97698	0	0.00643596	0.201	2283	tags=36%, list=13%, signal=41%
GOBP_GOLGI_ORGANIZATION	GOBP_GOLGI_ORGANIZATION	Details ...	135	-0.488431	-1.96477	0	0.0076913	0.249	2358	tags=31%, list=13%, signal=36%
GOBP_PROTEIN_DEGLYCOSYLATION	GOBP_PROTEIN_DEGLYCOSYLATION		28	-0.651288	-1.95584	0	0.00829484	0.275	1612	tags=43%, list=9%, signal=47%
GOBP_VESICLE_BUDDING_FROM_MEMBRANE	GOBP_VESICLE_BUDDING_FROM_MEMBRANE		103	-0.501212	-1.94749	0	0.00930904	0.314	2448	tags=34%, list=14%, signal=39%
GOBP_VESICLE_CARGO_LOADING	GOBP_VESICLE_CARGO_LOADING		27	-0.657107	-1.93202	0	0.0114237	0.383	2448	tags=56%, list=14%, signal=64%
GOBP_COPII_COATED_VESICLE_BUDDING	GOBP_COPII_COATED_VESICLE_BUDDING		68	-0.532761	-1.92757	0	0.0117485	0.405	2448	tags=43%, list=14%, signal=49%
GOBP_INTRA_GOLGI_VESICLE_MEDIATED_TRANSPORT	GOBP_INTRA_GOLGI_VESICLE_MEDIATED_TRANSPORT		31	-0.619318	-1.9236	0.002079	0.0118133	0.422	3524	tags=58%, list=20%, signal=73%
GOBP_POSITIVE_REGULATION_OF_TRANSCRIPTION_FROM_RNA_POLYMERASE_II_PROMOTER_IN_RESPONSE_TO_STRESS	GOBP_POSITIVE_REGULATION_OF_TRANSCRIPTION_FROM_RNA_POLYMERASE_II_PROMOTER_IN_RESPONSE_TO_STRESS		22	-0.672287	-1.89951	0	0.0161292	0.541	630	tags=32%, list=4%, signal=33%
GOBP_UBIQUITIN_DEPENDENT_ERAD_PATHWAY	GOBP_UBIQUITIN_DEPENDENT_ERAD_PATHWAY		74	-0.511941	-1.86066	0	0.0260148	0.736	2414	tags=34%, list=14%, signal=39%
GOBP_COPII_COATED_VESICLE_CARGO_LOADING	GOBP_COPII_COATED_VESICLE_CARGO_LOADING		15	-0.719625	-1.83316	0	0.0360337	0.853	2448	tags=60%, list=14%, signal=70%
GOBP_REGULATION_OF_ENDOPLASMIC_RETICULUM_STRESS_INDUCED_INTRINSIC_APOPTOTIC_SIGNALING_PATHWAY	GOBP_REGULATION_OF_ENDOPLASMIC_RETICULUM_STRESS_INDUCED_INTRINSIC_APOPTOTIC_SIGNALING_PATHWAY		28	-0.608111	-1.83253	0.002079	0.0351068	0.856	2775	tags=39%, list=16%, signal=47%
GOBP_AUTOPHAGOSOME_ORGANIZATION	GOBP_AUTOPHAGOSOME_ORGANIZATION		92	-0.481496	-1.8193	0	0.0393763	0.887	2572	tags=33%, list=15%, signal=38%
GOBP_REGULATION_OF_AUTOPHAGOSOME_ASSEMBLY	GOBP_REGULATION_OF_AUTOPHAGOSOME_ASSEMBLY		37	-0.56504	-1.78571	0.0041841	0.0556954	0.954	2233	tags=41%, list=13%, signal=46%
GOBP_PROTEIN_KINASE_C_SIGNALING	GOBP_PROTEIN_KINASE_C_SIGNALING		22	-0.614342	-1.74089	0.00404858	0.0870227	0.993	1442	tags=36%, list=8%, signal=40%
GOBP_XENOBIOTIC_TRANSPORT	GOBP_XENOBIOTIC_TRANSPORT		31	-0.549543	-1.70418	0.00414079	0.123231	1	2372	tags=39%, list=14%, signal=45%
GOBP_NEGATIVE_REGULATION_OF_ENDOPLASMIC_RETICULUM_STRESS_INDUCED_INTRINSIC_APOPTOTIC_SIGNALING_PATHWAY	GOBP_NEGATIVE_REGULATION_OF_ENDOPLASMIC_RETICULUM_STRESS_INDUCED_INTRINSIC_APOPTOTIC_SIGNALING_PATHWAY		16	-0.647826	-1.69864	0.00209644	0.126908	1	1053	tags=31%, list=6%, signal=33%
GOBP_AUTOPHAGOSOME_MATURATION	GOBP_AUTOPHAGOSOME_MATURATION		38	-0.513831	-1.67003	0.00860215	0.162941	1	1625	tags=24%, list=9%, signal=26%
GOBP_INTRACILIARY_TRANSPORT	GOBP_INTRACILIARY_TRANSPORT		52	-0.479911	-1.65983	0.00425532	0.173934	1	3061	tags=44%, list=17%, signal=53%
GOBP_REGULATION_OF_VACUOLE_ORGANIZATION	GOBP_REGULATION_OF_VACUOLE_ORGANIZATION		45	-0.487091	-1.64591	0.00431965	0.192555	1	2233	tags=33%, list=13%, signal=38%
GOBP_INTRACILIARY_TRANSPORT_INVOLVED_IN_CILIUM_ASSEMBLY	GOBP_INTRACILIARY_TRANSPORT_INVOLVED_IN_CILIUM_ASSEMBLY		39	-0.506294	-1.64472	0.00628931	0.189549	1	3061	tags=44%, list=17%, signal=53%
GOBP_GOLGI_VESICLE_TRANSPORT	GOBP_GOLGI_VESICLE_TRANSPORT		350	-0.363158	-1.64203	0	0.189443	1	2358	tags=23%, list=13%, signal=26%
GOBP_RESPONSE_TO_MISFOLDED_PROTEIN	GOBP_RESPONSE_TO_MISFOLDED_PROTEIN		24	-0.562747	-1.6403	0.0123711	0.187336	1	1698	tags=21%, list=10%, signal=23%
GOBP_PROTEIN_LOCALIZATION_TO_ENDOPLASMIC_RETICULUM	GOBP_PROTEIN_LOCALIZATION_TO_ENDOPLASMIC_RETICULUM		140	-0.41035	-1.63164	0.00231481	0.197198	1	2850	tags=21%, list=16%, signal=25%
GOBP_NONRIBOSOMAL_PEPTIDE_BIOSYNTHETIC_PROCESS	GOBP_NONRIBOSOMAL_PEPTIDE_BIOSYNTHETIC_PROCESS		17	-0.619946	-1.62602	0.0140845	0.202228	1	1079	tags=35%, list=6%, signal=38%
GOBP_CELLULAR_RESPONSE_TO_COPPER_ION	GOBP_CELLULAR_RESPONSE_TO_COPPER_ION		16	-0.620074	-1.62033	0.0106157	0.207313	1	3272	tags=56%, list=19%, signal=69%
GOBP_PROTEIN_TRANSPORT_ALONG_MICROTUBULE	GOBP_PROTEIN_TRANSPORT_ALONG_MICROTUBULE		65	-0.45274	-1.61964	0.00618557	0.203774	1	3061	tags=42%, list=17%, signal=50%
GOBP_MODIFIED_AMINO_ACID_TRANSPORT	GOBP_MODIFIED_AMINO_ACID_TRANSPORT		26	-0.541033	-1.61265	0.0232068	0.211216	1	1494	tags=27%, list=9%, signal=29%
GOBP_NUCLEOTIDE_SUGAR_METABOLIC_PROCESS	GOBP_NUCLEOTIDE_SUGAR_METABOLIC_PROCESS		37	-0.517179	-1.61034	0.0133333	0.210563	1	2285	tags=35%, list=13%, signal=40%
GOBP_PROTEIN_FOLDING	GOBP_PROTEIN_FOLDING		208	-0.374842	-1.60637	0	0.213091	1	1819	tags=20%, list=10%, signal=22%
GOBP_RESPONSE_TO_DEXAMETHASONE	GOBP_RESPONSE_TO_DEXAMETHASONE		30	-0.516672	-1.59926	0.0148936	0.221563	1	2367	tags=43%, list=14%, signal=50%
GOBP_PEPTIDYL_ASPARAGINE_MODIFICATION	GOBP_PEPTIDYL_ASPARAGINE_MODIFICATION		30	-0.527456	-1.59918	0.0173913	0.217205	1	1312	tags=33%, list=7%, signal=36%
GOBP_EXTRACELLULAR_TRANSPORT	GOBP_EXTRACELLULAR_TRANSPORT		30	-0.527451	-1.59539	0.018711	0.219293	1	3984	tags=40%, list=23%, signal=52%
GOBP_ORGANELLE_DISASSEMBLY	GOBP_ORGANELLE_DISASSEMBLY		101	-0.414782	-1.58581	0.00211416	0.232927	1	3539	tags=34%, list=20%, signal=42%
GOBP_PEPTIDE_CATABOLIC_PROCESS	GOBP_PEPTIDE_CATABOLIC_PROCESS		22	-0.563367	-1.58546	0.0326797	0.229156	1	1638	tags=32%, list=9%, signal=35%
GOBP_NEGATIVE_REGULATION_OF_SMOOTHENED_SIGNALING_PATHWAY	GOBP_NEGATIVE_REGULATION_OF_SMOOTHENED_SIGNALING_PATHWAY		28	-0.531224	-1.58523	0.0170576	0.225147	1	4812	tags=54%, list=27%, signal=74%
GOBP_PROTEIN_N_LINKED_GLYCOSYLATION	GOBP_PROTEIN_N_LINKED_GLYCOSYLATION		72	-0.44078	-1.58322	0.00659341	0.224589	1	2384	tags=35%, list=14%, signal=40%
GOBP_ASTROCYTE_DEVELOPMENT	GOBP_ASTROCYTE_DEVELOPMENT		28	-0.522986	-1.58054	0.0162272	0.225417	1	3626	tags=43%, list=21%, signal=54%
GOBP_CELLULAR_RESPONSE_TO_DEXAMETHASONE_STIMULUS	GOBP_CELLULAR_RESPONSE_TO_DEXAMETHASONE_STIMULUS		23	-0.534555	-1.56886	0.0231092	0.244303	1	2367	tags=48%, list=14%, signal=55%
GOBP_VESICLE_LOCALIZATION	GOBP_VESICLE_LOCALIZATION		195	-0.364615	-1.54238	0	0.294372	1	3266	tags=31%, list=19%, signal=38%
GOBP_INTERLEUKIN_4_PRODUCTION	GOBP_INTERLEUKIN_4_PRODUCTION		17	-0.577023	-1.54237	0.042735	0.289315	1	1280	tags=24%, list=7%, signal=25%
GOBP_MITOPHAGY	GOBP_MITOPHAGY		24	-0.541556	-1.53941	0.0265849	0.290885	1	274	tags=17%, list=2%, signal=17%
GOBP_MUSCLE_HYPERTROPHY_IN_RESPONSE_TO_STRESS	GOBP_MUSCLE_HYPERTROPHY_IN_RESPONSE_TO_STRESS		15	-0.60453	-1.53567	0.0425532	0.294078	1	1056	tags=27%, list=6%, signal=28%
GOBP_MONOCARBOXYLIC_ACID_TRANSPORT	GOBP_MONOCARBOXYLIC_ACID_TRANSPORT		107	-0.388157	-1.52732	0.00883002	0.308395	1	1661	tags=21%, list=9%, signal=23%
GOBP_ANION_HOMEOSTASIS	GOBP_ANION_HOMEOSTASIS		25	-0.52521	-1.52671	0.0345528	0.304931	1	1446	tags=20%, list=8%, signal=22%
GOBP_RETINA_HOMEOSTASIS	GOBP_RETINA_HOMEOSTASIS		52	-0.440867	-1.52147	0.0232558	0.312737	1	3587	tags=42%, list=20%, signal=53%
GOBP_PROTEIN_QUALITY_CONTROL_FOR_MISFOLDED_OR_INCOMPLETELY_SYNTHESIZED_PROTEINS	GOBP_PROTEIN_QUALITY_CONTROL_FOR_MISFOLDED_OR_INCOMPLETELY_SYNTHESIZED_PROTEINS		28	-0.511368	-1.51402	0.0336842	0.324987	1	3409	tags=36%, list=19%, signal=44%
GOBP_CHLORIDE_TRANSPORT	GOBP_CHLORIDE_TRANSPORT		73	-0.412696	-1.51258	0.0107296	0.323514	1	3210	tags=32%, list=18%, signal=38%
GOBP_ESTABLISHMENT_OF_PROTEIN_LOCALIZATION_TO_ENDOPLASMIC_RETICULUM	GOBP_ESTABLISHMENT_OF_PROTEIN_LOCALIZATION_TO_ENDOPLASMIC_RETICULUM		115	-0.383753	-1.50897	0.0135135	0.327384	1	2850	tags=18%, list=16%, signal=22%
GOBP_SULFUR_AMINO_ACID_METABOLIC_PROCESS	GOBP_SULFUR_AMINO_ACID_METABOLIC_PROCESS		33	-0.491468	-1.50275	0.0274262	0.337932	1	1254	tags=24%, list=7%, signal=26%
GOBP_CALCINEURIN_MEDIATED_SIGNALING	GOBP_CALCINEURIN_MEDIATED_SIGNALING		41	-0.459396	-1.49471	0.0322581	0.354341	1	3700	tags=46%, list=21%, signal=59%
GOBP_MYD88_INDEPENDENT_TOLL_LIKE_RECEPTOR_SIGNALING_PATHWAY	GOBP_MYD88_INDEPENDENT_TOLL_LIKE_RECEPTOR_SIGNALING_PATHWAY		28	-0.49965	-1.49375	0.0490798	0.35172	1	4250	tags=46%, list=24%, signal=61%
GOBP_GLUTATHIONE_METABOLIC_PROCESS	GOBP_GLUTATHIONE_METABOLIC_PROCESS		49	-0.439594	-1.49288	0.021322	0.348914	1	1605	tags=24%, list=9%, signal=27%
GOBP_REGULATION_OF_INFLAMMATORY_RESPONSE_TO_ANTIGENIC_STIMULUS	GOBP_REGULATION_OF_INFLAMMATORY_RESPONSE_TO_ANTIGENIC_STIMULUS		15	-0.573352	-1.49245	0.0516529	0.345056	1	440	tags=27%, list=3%, signal=27%
GOBP_MICROTUBULE_BASED_TRANSPORT	GOBP_MICROTUBULE_BASED_TRANSPORT		177	-0.349733	-1.48761	0.00234192	0.352469	1	3069	tags=33%, list=18%, signal=40%
GOBP_DETECTION_OF_MECHANICAL_STIMULUS_INVOLVED_IN_SENSORY_PERCEPTION	GOBP_DETECTION_OF_MECHANICAL_STIMULUS_INVOLVED_IN_SENSORY_PERCEPTION		19	-0.541985	-1.48256	0.0518672	0.360662	1	2923	tags=47%, list=17%, signal=57%
GOBP_MANNOSYLATION	GOBP_MANNOSYLATION		36	-0.460123	-1.4816	0.0413043	0.358352	1	2674	tags=36%, list=15%, signal=43%
GOBP_NUCLEOTIDE_SUGAR_BIOSYNTHETIC_PROCESS	GOBP_NUCLEOTIDE_SUGAR_BIOSYNTHETIC_PROCESS		23	-0.522357	-1.48064	0.045929	0.356058	1	2285	tags=30%, list=13%, signal=35%
GOBP_RESPONSE_TO_INTERFERON_ALPHA	GOBP_RESPONSE_TO_INTERFERON_ALPHA		20	-0.537727	-1.47132	0.0621359	0.376388	1	1825	tags=25%, list=10%, signal=28%
GOBP_LIPID_IMPORT_INTO_CELL	GOBP_LIPID_IMPORT_INTO_CELL		31	-0.483046	-1.46917	0.0465587	0.377414	1	1446	tags=23%, list=8%, signal=25%
GOBP_REGULATION_OF_SODIUM_ION_TRANSMEMBRANE_TRANSPORTER_ACTIVITY	GOBP_REGULATION_OF_SODIUM_ION_TRANSMEMBRANE_TRANSPORTER_ACTIVITY		38	-0.455821	-1.46719	0.0327869	0.377853	1	3199	tags=37%, list=18%, signal=45%
GOBP_REGULATION_OF_AUTOPHAGY	GOBP_REGULATION_OF_AUTOPHAGY		295	-0.330796	-1.46266	0	0.385569	1	2358	tags=20%, list=13%, signal=23%
GOBP_RESPONSE_TO_INTERFERON_BETA	GOBP_RESPONSE_TO_INTERFERON_BETA		23	-0.513641	-1.46061	0.0699029	0.386197	1	2090	tags=30%, list=12%, signal=35%
GOBP_POSITIVE_REGULATION_OF_SPROUTING_ANGIOGENESIS	GOBP_POSITIVE_REGULATION_OF_SPROUTING_ANGIOGENESIS		17	-0.539874	-1.45796	0.0663984	0.388629	1	3393	tags=59%, list=19%, signal=73%
GOBP_AUTOPHAGY_OF_MITOCHONDRION	GOBP_AUTOPHAGY_OF_MITOCHONDRION		71	-0.403374	-1.45722	0.0316742	0.385698	1	1703	tags=18%, list=10%, signal=20%
GOBP_PROCESS_UTILIZING_AUTOPHAGIC_MECHANISM	GOBP_PROCESS_UTILIZING_AUTOPHAGIC_MECHANISM		485	-0.314277	-1.45699	0	0.381818	1	2407	tags=20%, list=14%, signal=22%
GOBP_SULFUR_COMPOUND_TRANSPORT	GOBP_SULFUR_COMPOUND_TRANSPORT		42	-0.442229	-1.45539	0.031185	0.381439	1	2339	tags=33%, list=13%, signal=38%
GOBP_IRON_ION_TRANSMEMBRANE_TRANSPORT	GOBP_IRON_ION_TRANSMEMBRANE_TRANSPORT		15	-0.555563	-1.45263	0.0912698	0.384527	1	1519	tags=40%, list=9%, signal=44%
GOBP_RETROGRADE_VESICLE_MEDIATED_TRANSPORT_GOLGI_TO_ENDOPLASMIC_RETICULUM	GOBP_RETROGRADE_VESICLE_MEDIATED_TRANSPORT_GOLGI_TO_ENDOPLASMIC_RETICULUM		84	-0.381713	-1.45037	0.0125261	0.386027	1	3539	tags=44%, list=20%, signal=55%
GOBP_CARBOHYDRATE_TRANSPORT	GOBP_CARBOHYDRATE_TRANSPORT		111	-0.370816	-1.44928	0.012766	0.384603	1	2339	tags=25%, list=13%, signal=29%
GOBP_PHOTORECEPTOR_CELL_MAINTENANCE	GOBP_PHOTORECEPTOR_CELL_MAINTENANCE		32	-0.470697	-1.44844	0.0512821	0.382572	1	3587	tags=44%, list=20%, signal=55%
GOBP_PEPTIDE_CROSS_LINKING	GOBP_PEPTIDE_CROSS_LINKING		17	-0.53279	-1.44589	0.0726496	0.385178	1	1178	tags=29%, list=7%, signal=32%
GOBP_REGULATION_OF_NMDA_RECEPTOR_ACTIVITY	GOBP_REGULATION_OF_NMDA_RECEPTOR_ACTIVITY		21	-0.512675	-1.44399	0.0563674	0.38645	1	454	tags=19%, list=3%, signal=20%
GOBP_COLLAGEN_FIBRIL_ORGANIZATION	GOBP_COLLAGEN_FIBRIL_ORGANIZATION		43	-0.433413	-1.44267	0.0298507	0.385835	1	2274	tags=28%, list=13%, signal=32%
GOBP_ASTROCYTE_ACTIVATION	GOBP_ASTROCYTE_ACTIVATION		16	-0.547461	-1.4375	0.0974576	0.394912	1	3626	tags=50%, list=21%, signal=63%
GOBP_REGULATION_OF_CALCINEURIN_MEDIATED_SIGNALING	GOBP_REGULATION_OF_CALCINEURIN_MEDIATED_SIGNALING		28	-0.484165	-1.43734	0.047817	0.391121	1	3426	tags=50%, list=20%, signal=62%
GOBP_POSITIVE_REGULATION_OF_RESPONSE_TO_ENDOPLASMIC_RETICULUM_STRESS	GOBP_POSITIVE_REGULATION_OF_RESPONSE_TO_ENDOPLASMIC_RETICULUM_STRESS		33	-0.452877	-1.43669	0.0460922	0.38872	1	603	tags=21%, list=3%, signal=22%
GOBP_CELLULAR_RESPONSE_TO_FLUID_SHEAR_STRESS	GOBP_CELLULAR_RESPONSE_TO_FLUID_SHEAR_STRESS		15	-0.561948	-1.43622	0.0795918	0.385749	1	3438	tags=47%, list=20%, signal=58%
GOBP_REGULATION_OF_PHOSPHOLIPID_METABOLIC_PROCESS	GOBP_REGULATION_OF_PHOSPHOLIPID_METABOLIC_PROCESS		29	-0.477539	-1.4296	0.0638766	0.399389	1	2646	tags=45%, list=15%, signal=53%
GOBP_REGULATION_OF_KERATINOCYTE_PROLIFERATION	GOBP_REGULATION_OF_KERATINOCYTE_PROLIFERATION		24	-0.499539	-1.42164	0.0774059	0.417145	1	546	tags=25%, list=3%, signal=26%
GOBP_NEGATIVE_REGULATION_OF_PROTEIN_KINASE_B_SIGNALING	GOBP_NEGATIVE_REGULATION_OF_PROTEIN_KINASE_B_SIGNALING		44	-0.424616	-1.42037	0.049896	0.41634	1	2397	tags=27%, list=14%, signal=32%
GOBP_GASTRULATION_WITH_MOUTH_FORMING_SECOND	GOBP_GASTRULATION_WITH_MOUTH_FORMING_SECOND		17	-0.520693	-1.41968	0.0829787	0.413969	1	1339	tags=24%, list=8%, signal=25%
GOBP_CARBOHYDRATE_TRANSMEMBRANE_TRANSPORT	GOBP_CARBOHYDRATE_TRANSMEMBRANE_TRANSPORT		86	-0.37097	-1.41574	0.0179775	0.420416	1	2049	tags=23%, list=12%, signal=26%
GOBP_3_PHOSPHOADENOSINE_5_PHOSPHOSULFATE_METABOLIC_PROCESS	GOBP_3_PHOSPHOADENOSINE_5_PHOSPHOSULFATE_METABOLIC_PROCESS		18	-0.532359	-1.413	0.0959184	0.424034	1	2257	tags=33%, list=13%, signal=38%
GOBP_NEGATIVE_REGULATION_OF_CYSTEINE_TYPE_ENDOPEPTIDASE_ACTIVITY	GOBP_NEGATIVE_REGULATION_OF_CYSTEINE_TYPE_ENDOPEPTIDASE_ACTIVITY		66	-0.398507	-1.40834	0.0334029	0.433196	1	2112	tags=23%, list=12%, signal=26%
GOBP_RESPONSE_TO_MECHANICAL_STIMULUS	GOBP_RESPONSE_TO_MECHANICAL_STIMULUS		152	-0.343132	-1.40691	0.00647948	0.43298	1	2923	tags=28%, list=17%, signal=34%
GOBP_POSITIVE_REGULATION_OF_UBIQUITIN_PROTEIN_TRANSFERASE_ACTIVITY	GOBP_POSITIVE_REGULATION_OF_UBIQUITIN_PROTEIN_TRANSFERASE_ACTIVITY		33	-0.456395	-1.40478	0.0780287	0.434997	1	2562	tags=30%, list=15%, signal=35%
GOBP_CELLULAR_RESPONSE_TO_INTERFERON_BETA	GOBP_CELLULAR_RESPONSE_TO_INTERFERON_BETA		15	-0.538805	-1.40277	0.0973631	0.436593	1	2090	tags=27%, list=12%, signal=30%
GOBP_ENDOPLASMIC_RETICULUM_CALCIUM_ION_HOMEOSTASIS	GOBP_ENDOPLASMIC_RETICULUM_CALCIUM_ION_HOMEOSTASIS		25	-0.477629	-1.40229	0.0682303	0.43385	1	4167	tags=56%, list=24%, signal=73%
GOBP_REGULATION_OF_TRANSLATIONAL_INITIATION_IN_RESPONSE_TO_STRESS	GOBP_REGULATION_OF_TRANSLATIONAL_INITIATION_IN_RESPONSE_TO_STRESS		15	-0.545134	-1.40147	0.0826446	0.432157	1	833	tags=27%, list=5%, signal=28%
GOBP_SERINE_FAMILY_AMINO_ACID_METABOLIC_PROCESS	GOBP_SERINE_FAMILY_AMINO_ACID_METABOLIC_PROCESS		38	-0.441758	-1.40137	0.0604167	0.428418	1	1463	tags=29%, list=8%, signal=32%
GOBP_GLYCOPROTEIN_METABOLIC_PROCESS	GOBP_GLYCOPROTEIN_METABOLIC_PROCESS		326	-0.308619	-1.39477	0	0.443057	1	2871	tags=29%, list=16%, signal=33%
GOBP_NEGATIVE_REGULATION_OF_FAT_CELL_DIFFERENTIATION	GOBP_NEGATIVE_REGULATION_OF_FAT_CELL_DIFFERENTIATION		36	-0.438918	-1.3894	0.0666667	0.454784	1	925	tags=19%, list=5%, signal=20%
GOBP_PREASSEMBLY_OF_GPI_ANCHOR_IN_ER_MEMBRANE	GOBP_PREASSEMBLY_OF_GPI_ANCHOR_IN_ER_MEMBRANE		17	-0.514624	-1.38783	0.0810811	0.455273	1	2673	tags=35%, list=15%, signal=42%
GOBP_DETECTION_OF_STIMULUS_INVOLVED_IN_SENSORY_PERCEPTION	GOBP_DETECTION_OF_STIMULUS_INVOLVED_IN_SENSORY_PERCEPTION		64	-0.387427	-1.3842	0.0376569	0.461563	1	3278	tags=33%, list=19%, signal=40%
GOBP_IMPORT_ACROSS_PLASMA_MEMBRANE	GOBP_IMPORT_ACROSS_PLASMA_MEMBRANE		107	-0.347512	-1.38277	0.0372807	0.461941	1	1448	tags=20%, list=8%, signal=21%
GOBP_SULFATION	GOBP_SULFATION		15	-0.533574	-1.38154	0.109409	0.461616	1	817	tags=20%, list=5%, signal=21%
GOBP_REGULATION_OF_TRANSLATION_IN_RESPONSE_TO_STRESS	GOBP_REGULATION_OF_TRANSLATION_IN_RESPONSE_TO_STRESS		21	-0.492268	-1.37924	0.0901639	0.464219	1	833	tags=29%, list=5%, signal=30%
GOBP_CELL_REDOX_HOMEOSTASIS	GOBP_CELL_REDOX_HOMEOSTASIS		35	-0.430544	-1.37513	0.0698198	0.472655	1	2049	tags=23%, list=12%, signal=26%
GOBP_SELECTIVE_AUTOPHAGY	GOBP_SELECTIVE_AUTOPHAGY		59	-0.392118	-1.37501	0.0560345	0.468967	1	1703	tags=20%, list=10%, signal=22%
GOBP_AMYLOID_BETA_METABOLIC_PROCESS	GOBP_AMYLOID_BETA_METABOLIC_PROCESS		45	-0.408454	-1.37486	0.0703934	0.465465	1	2944	tags=36%, list=17%, signal=43%
GOBP_NEGATIVE_REGULATION_OF_TYPE_I_INTERFERON_PRODUCTION	GOBP_NEGATIVE_REGULATION_OF_TYPE_I_INTERFERON_PRODUCTION		37	-0.427128	-1.37433	0.0892116	0.46297	1	2815	tags=32%, list=16%, signal=39%
GOBP_LONG_TERM_SYNAPTIC_POTENTIATION	GOBP_LONG_TERM_SYNAPTIC_POTENTIATION		55	-0.386184	-1.37336	0.0486726	0.462043	1	3069	tags=36%, list=18%, signal=44%
GOBP_POSITIVE_REGULATION_OF_DEFENSE_RESPONSE_TO_VIRUS_BY_HOST	GOBP_POSITIVE_REGULATION_OF_DEFENSE_RESPONSE_TO_VIRUS_BY_HOST		21	-0.487599	-1.37152	0.109474	0.463306	1	3124	tags=48%, list=18%, signal=58%
GOBP_RESPONSE_TO_STARVATION	GOBP_RESPONSE_TO_STARVATION		165	-0.328303	-1.37049	0.0199557	0.4626	1	1297	tags=16%, list=7%, signal=17%
GOBP_TETRAPYRROLE_BIOSYNTHETIC_PROCESS	GOBP_TETRAPYRROLE_BIOSYNTHETIC_PROCESS		26	-0.463764	-1.36815	0.0783898	0.46561	1	2367	tags=23%, list=14%, signal=27%
GOBP_PROTEIN_LOCALIZATION_TO_CILIUM	GOBP_PROTEIN_LOCALIZATION_TO_CILIUM		57	-0.394325	-1.36713	0.0627706	0.4649	1	4210	tags=39%, list=24%, signal=51%
GOBP_GLYCOSYLATION	GOBP_GLYCOSYLATION		215	-0.314243	-1.36614	0.0225225	0.464014	1	2871	tags=30%, list=16%, signal=35%
GOBP_GLUTAMINE_FAMILY_AMINO_ACID_METABOLIC_PROCESS	GOBP_GLUTAMINE_FAMILY_AMINO_ACID_METABOLIC_PROCESS		58	-0.385174	-1.36537	0.0461216	0.462549	1	2664	tags=28%, list=15%, signal=32%
GOBP_PROTEASOMAL_PROTEIN_CATABOLIC_PROCESS	GOBP_PROTEASOMAL_PROTEIN_CATABOLIC_PROCESS		444	-0.294563	-1.36251	0	0.467234	1	2618	tags=20%, list=15%, signal=23%
GOBP_REGULATION_OF_DEFENSE_RESPONSE_TO_VIRUS	GOBP_REGULATION_OF_DEFENSE_RESPONSE_TO_VIRUS		50	-0.394455	-1.35824	0.0709382	0.476194	1	3339	tags=38%, list=19%, signal=47%
GOBP_ANION_TRANSMEMBRANE_TRANSPORT	GOBP_ANION_TRANSMEMBRANE_TRANSPORT		408	-0.297927	-1.35821	0	0.472614	1	2812	tags=24%, list=16%, signal=28%
GOBP_NEGATIVE_REGULATION_OF_CARBOHYDRATE_METABOLIC_PROCESS	GOBP_NEGATIVE_REGULATION_OF_CARBOHYDRATE_METABOLIC_PROCESS		41	-0.411913	-1.35798	0.0583501	0.469759	1	945	tags=17%, list=5%, signal=18%
GOBP_REGULATION_OF_CILIUM_MOVEMENT	GOBP_REGULATION_OF_CILIUM_MOVEMENT		19	-0.483562	-1.35783	0.104723	0.466647	1	5077	tags=47%, list=29%, signal=67%
GOBP_ALPHA_AMINO_ACID_BIOSYNTHETIC_PROCESS	GOBP_ALPHA_AMINO_ACID_BIOSYNTHETIC_PROCESS		57	-0.388183	-1.35761	0.0746269	0.463709	1	834	tags=18%, list=5%, signal=18%
GOBP_REGULATION_OF_MICROTUBULE_DEPOLYMERIZATION	GOBP_REGULATION_OF_MICROTUBULE_DEPOLYMERIZATION		22	-0.481723	-1.35212	0.098081	0.476243	1	3217	tags=45%, list=18%, signal=56%
GOBP_NEGATIVE_REGULATION_OF_NUCLEOTIDE_METABOLIC_PROCESS	GOBP_NEGATIVE_REGULATION_OF_NUCLEOTIDE_METABOLIC_PROCESS		15	-0.525163	-1.34767	0.115721	0.485916	1	454	tags=20%, list=3%, signal=21%
GOBP_ACUTE_INFLAMMATORY_RESPONSE	GOBP_ACUTE_INFLAMMATORY_RESPONSE		61	-0.379658	-1.34656	0.0614407	0.485891	1	2800	tags=30%, list=16%, signal=35%
GOBP_PYRIDINE_CONTAINING_COMPOUND_BIOSYNTHETIC_PROCESS	GOBP_PYRIDINE_CONTAINING_COMPOUND_BIOSYNTHETIC_PROCESS		27	-0.443855	-1.34612	0.112936	0.483671	1	3377	tags=33%, list=19%, signal=41%
GOBP_GLUCOSE_IMPORT	GOBP_GLUCOSE_IMPORT		58	-0.377026	-1.34565	0.0746269	0.481459	1	2049	tags=24%, list=12%, signal=27%
GOBP_RESPONSE_TO_COLD	GOBP_RESPONSE_TO_COLD		36	-0.416045	-1.34539	0.110403	0.47861	1	2785	tags=33%, list=16%, signal=40%
GOBP_REGULATION_OF_TRANSLATIONAL_ELONGATION	GOBP_REGULATION_OF_TRANSLATIONAL_ELONGATION		17	-0.50522	-1.34207	0.14	0.484774	1	1819	tags=35%, list=10%, signal=39%
GOBP_REGULATION_OF_HAIR_CYCLE	GOBP_REGULATION_OF_HAIR_CYCLE		20	-0.475156	-1.33945	0.103093	0.489239	1	1480	tags=30%, list=8%, signal=33%
GOBP_POSITIVE_REGULATION_OF_NEURON_APOPTOTIC_PROCESS	GOBP_POSITIVE_REGULATION_OF_NEURON_APOPTOTIC_PROCESS		42	-0.400232	-1.3377	0.0871369	0.490916	1	1851	tags=21%, list=11%, signal=24%
GOBP_REGULATION_OF_OXIDATIVE_STRESS_INDUCED_NEURON_DEATH	GOBP_REGULATION_OF_OXIDATIVE_STRESS_INDUCED_NEURON_DEATH		18	-0.499698	-1.3374	0.132632	0.488274	1	161	tags=11%, list=1%, signal=11%
GOBP_AMYLOID_BETA_CLEARANCE	GOBP_AMYLOID_BETA_CLEARANCE		33	-0.420564	-1.33629	0.109244	0.488018	1	1698	tags=24%, list=10%, signal=27%
GOBP_REGULATION_OF_HETEROTYPIC_CELL_CELL_ADHESION	GOBP_REGULATION_OF_HETEROTYPIC_CELL_CELL_ADHESION		16	-0.503711	-1.32556	0.14876	0.518034	1	3155	tags=31%, list=18%, signal=38%
GOBP_REGULATION_OF_SODIUM_ION_TRANSMEMBRANE_TRANSPORT	GOBP_REGULATION_OF_SODIUM_ION_TRANSMEMBRANE_TRANSPORT		45	-0.398862	-1.3244	0.0785219	0.518097	1	3199	tags=33%, list=18%, signal=41%
GOBP_DEVELOPMENTAL_PIGMENTATION	GOBP_DEVELOPMENTAL_PIGMENTATION		30	-0.419685	-1.324	0.106426	0.515815	1	3131	tags=37%, list=18%, signal=45%
GOBP_ZINC_ION_HOMEOSTASIS	GOBP_ZINC_ION_HOMEOSTASIS		25	-0.458015	-1.32119	0.111554	0.520943	1	2248	tags=44%, list=13%, signal=50%
GOBP_CHAPERONE_MEDIATED_PROTEIN_FOLDING	GOBP_CHAPERONE_MEDIATED_PROTEIN_FOLDING		59	-0.371857	-1.31981	0.0953347	0.521705	1	1819	tags=19%, list=10%, signal=21%
GOBP_TRANSPORT_ALONG_MICROTUBULE	GOBP_TRANSPORT_ALONG_MICROTUBULE		150	-0.322992	-1.3194	0.0288889	0.519472	1	3069	tags=33%, list=18%, signal=39%
GOBP_PROTEIN_PHOSPHOPANTETHEINYLATION	GOBP_PROTEIN_PHOSPHOPANTETHEINYLATION		271	-0.2995	-1.31685	0.0205011	0.523992	1	3124	tags=26%, list=18%, signal=31%
GOBP_DETECTION_OF_CHEMICAL_STIMULUS	GOBP_DETECTION_OF_CHEMICAL_STIMULUS		46	-0.394495	-1.31674	0.0930233	0.520877	1	5050	tags=48%, list=29%, signal=67%
GOBP_REGULATION_OF_GLUCOSE_TRANSMEMBRANE_TRANSPORT	GOBP_REGULATION_OF_GLUCOSE_TRANSMEMBRANE_TRANSPORT		61	-0.37442	-1.31613	0.0678337	0.519409	1	1260	tags=18%, list=7%, signal=19%
GOBP_RESPONSE_TO_FATTY_ACID	GOBP_RESPONSE_TO_FATTY_ACID		43	-0.401965	-1.31609	0.0790598	0.516123	1	479	tags=16%, list=3%, signal=17%
GOBP_RESPONSE_TO_GONADOTROPIN	GOBP_RESPONSE_TO_GONADOTROPIN		17	-0.490987	-1.31569	0.131799	0.514059	1	1056	tags=35%, list=6%, signal=38%
GOBP_POSITIVE_REGULATION_OF_SYNAPTIC_TRANSMISSION	GOBP_POSITIVE_REGULATION_OF_SYNAPTIC_TRANSMISSION		95	-0.339749	-1.31518	0.0480549	0.512305	1	3069	tags=28%, list=18%, signal=34%
GOBP_REGULATION_OF_MYELOID_CELL_APOPTOTIC_PROCESS	GOBP_REGULATION_OF_MYELOID_CELL_APOPTOTIC_PROCESS		19	-0.476627	-1.31374	0.136452	0.513239	1	246	tags=16%, list=1%, signal=16%
GOBP_INTRINSIC_APOPTOTIC_SIGNALING_PATHWAY	GOBP_INTRINSIC_APOPTOTIC_SIGNALING_PATHWAY		251	-0.300724	-1.31329	0.018648	0.511285	1	1698	tags=16%, list=10%, signal=17%
GOBP_RESPONSE_TO_LITHIUM_ION	GOBP_RESPONSE_TO_LITHIUM_ION		15	-0.502697	-1.31206	0.161224	0.511734	1	2049	tags=33%, list=12%, signal=38%
GOBP_RESPONSE_TO_TYPE_I_INTERFERON	GOBP_RESPONSE_TO_TYPE_I_INTERFERON		76	-0.35326	-1.31	0.0679612	0.514853	1	2174	tags=24%, list=12%, signal=27%
GOBP_SENSORY_PERCEPTION_OF_SMELL	GOBP_SENSORY_PERCEPTION_OF_SMELL		33	-0.418894	-1.30794	0.0998004	0.517742	1	5050	tags=52%, list=29%, signal=72%
GOBP_POSITIVE_REGULATION_OF_NITRIC_OXIDE_METABOLIC_PROCESS	GOBP_POSITIVE_REGULATION_OF_NITRIC_OXIDE_METABOLIC_PROCESS		26	-0.443405	-1.30494	0.136268	0.524101	1	2812	tags=42%, list=16%, signal=50%
GOBP_C4_DICARBOXYLATE_TRANSPORT	GOBP_C4_DICARBOXYLATE_TRANSPORT		21	-0.455866	-1.30329	0.140562	0.526211	1	1446	tags=19%, list=8%, signal=21%
GOBP_POSITIVE_REGULATION_OF_PROTEIN_LOCALIZATION_TO_CELL_PERIPHERY	GOBP_POSITIVE_REGULATION_OF_PROTEIN_LOCALIZATION_TO_CELL_PERIPHERY		55	-0.36976	-1.29797	0.0931174	0.539405	1	1890	tags=22%, list=11%, signal=24%
GOBP_CELLULAR_RESPONSE_TO_GLUCOSE_STARVATION	GOBP_CELLULAR_RESPONSE_TO_GLUCOSE_STARVATION		45	-0.389182	-1.29533	0.1	0.545057	1	2283	tags=27%, list=13%, signal=31%
GOBP_CELLULAR_AMINO_ACID_BIOSYNTHETIC_PROCESS	GOBP_CELLULAR_AMINO_ACID_BIOSYNTHETIC_PROCESS		62	-0.366101	-1.29445	0.0922747	0.544662	1	834	tags=16%, list=5%, signal=17%
GOBP_CELL_JUNCTION_MAINTENANCE	GOBP_CELL_JUNCTION_MAINTENANCE		26	-0.435243	-1.29397	0.12753	0.542901	1	3488	tags=38%, list=20%, signal=48%
GOBP_CARBOHYDRATE_DERIVATIVE_TRANSPORT	GOBP_CARBOHYDRATE_DERIVATIVE_TRANSPORT		64	-0.359974	-1.29224	0.0668016	0.544994	1	2646	tags=28%, list=15%, signal=33%
GOBP_INNER_EAR_RECEPTOR_CELL_DEVELOPMENT	GOBP_INNER_EAR_RECEPTOR_CELL_DEVELOPMENT		32	-0.413122	-1.29093	0.128571	0.545905	1	1706	tags=31%, list=10%, signal=35%
GOBP_SMOOTHENED_SIGNALING_PATHWAY	GOBP_SMOOTHENED_SIGNALING_PATHWAY		113	-0.330066	-1.28891	0.0585586	0.549233	1	4468	tags=37%, list=26%, signal=50%
GOBP_PIGMENT_BIOSYNTHETIC_PROCESS	GOBP_PIGMENT_BIOSYNTHETIC_PROCESS		48	-0.378549	-1.28824	0.130045	0.54818	1	495	tags=13%, list=3%, signal=13%
GOBP_ACUTE_PHASE_RESPONSE	GOBP_ACUTE_PHASE_RESPONSE		25	-0.438642	-1.28799	0.166316	0.545737	1	3131	tags=40%, list=18%, signal=49%
GOBP_POSITIVE_REGULATION_OF_LIPID_STORAGE	GOBP_POSITIVE_REGULATION_OF_LIPID_STORAGE		21	-0.462368	-1.28185	0.152542	0.562221	1	4210	tags=38%, list=24%, signal=50%
GOBP_REGULATION_OF_PROTEIN_EXIT_FROM_ENDOPLASMIC_RETICULUM	GOBP_REGULATION_OF_PROTEIN_EXIT_FROM_ENDOPLASMIC_RETICULUM		20	-0.466924	-1.28054	0.161638	0.563265	1	1612	tags=30%, list=9%, signal=33%
GOBP_GLYCOPROTEIN_BIOSYNTHETIC_PROCESS	GOBP_GLYCOPROTEIN_BIOSYNTHETIC_PROCESS		268	-0.290081	-1.27779	0.0288889	0.568987	1	2871	tags=28%, list=16%, signal=33%
GOBP_RESPONSE_TO_ISCHEMIA	GOBP_RESPONSE_TO_ISCHEMIA		41	-0.393778	-1.27576	0.142276	0.572389	1	1687	tags=22%, list=10%, signal=24%
GOBP_APOPTOTIC_SIGNALING_PATHWAY	GOBP_APOPTOTIC_SIGNALING_PATHWAY		482	-0.272523	-1.27234	0.00502513	0.580319	1	2186	tags=19%, list=12%, signal=21%
GOBP_PORPHYRIN_CONTAINING_COMPOUND_METABOLIC_PROCESS	GOBP_PORPHYRIN_CONTAINING_COMPOUND_METABOLIC_PROCESS		35	-0.398685	-1.26849	0.121277	0.589816	1	2367	tags=23%, list=14%, signal=26%
GOBP_CHONDROITIN_SULFATE_PROTEOGLYCAN_BIOSYNTHETIC_PROCESS	GOBP_CHONDROITIN_SULFATE_PROTEOGLYCAN_BIOSYNTHETIC_PROCESS		23	-0.446704	-1.26769	0.162551	0.5892	1	1785	tags=30%, list=10%, signal=34%
GOBP_ENDOMEMBRANE_SYSTEM_ORGANIZATION	GOBP_ENDOMEMBRANE_SYSTEM_ORGANIZATION		419	-0.277201	-1.26746	0.0224215	0.586752	1	3127	tags=24%, list=18%, signal=28%
GOBP_RESPONSE_TO_MITOCHONDRIAL_DEPOLARISATION	GOBP_RESPONSE_TO_MITOCHONDRIAL_DEPOLARISATION		20	-0.457514	-1.26407	0.147368	0.594743	1	3194	tags=25%, list=18%, signal=31%
GOBP_SENSORY_PERCEPTION_OF_CHEMICAL_STIMULUS	GOBP_SENSORY_PERCEPTION_OF_CHEMICAL_STIMULUS		56	-0.365672	-1.26381	0.126016	0.592331	1	5050	tags=45%, list=29%, signal=63%
GOBP_SYNAPTIC_TRANSMISSION_GLUTAMATERGIC	GOBP_SYNAPTIC_TRANSMISSION_GLUTAMATERGIC		52	-0.363841	-1.26185	0.114286	0.595504	1	1237	tags=15%, list=7%, signal=17%
GOBP_CELLULAR_COMPONENT_MAINTENANCE	GOBP_CELLULAR_COMPONENT_MAINTENANCE		51	-0.365245	-1.26014	0.12311	0.597939	1	2305	tags=24%, list=13%, signal=27%
GOBP_REGULATION_OF_CALCIUM_MEDIATED_SIGNALING	GOBP_REGULATION_OF_CALCIUM_MEDIATED_SIGNALING		43	-0.383794	-1.25993	0.127932	0.595435	1	3426	tags=42%, list=20%, signal=52%
GOBP_RESPONSE_TO_TOXIC_SUBSTANCE	GOBP_RESPONSE_TO_TOXIC_SUBSTANCE		181	-0.299219	-1.25984	0.0542299	0.592501	1	2508	tags=24%, list=14%, signal=28%
GOBP_POSITIVE_REGULATION_OF_PROTEIN_DEACETYLATION	GOBP_POSITIVE_REGULATION_OF_PROTEIN_DEACETYLATION		18	-0.453579	-1.25816	0.166	0.594794	1	1837	tags=17%, list=10%, signal=19%
GOBP_MAINTENANCE_OF_PROTEIN_LOCALIZATION_IN_ORGANELLE	GOBP_MAINTENANCE_OF_PROTEIN_LOCALIZATION_IN_ORGANELLE		41	-0.385203	-1.25792	0.122881	0.592452	1	797	tags=17%, list=5%, signal=18%
GOBP_POSITIVE_REGULATION_OF_NEURON_DEATH	GOBP_POSITIVE_REGULATION_OF_NEURON_DEATH		72	-0.344744	-1.25757	0.107692	0.590393	1	1852	tags=19%, list=11%, signal=22%
GOBP_VACUOLE_ORGANIZATION	GOBP_VACUOLE_ORGANIZATION		160	-0.305499	-1.25668	0.0566038	0.590253	1	2233	tags=21%, list=13%, signal=24%
GOBP_SERINE_FAMILY_AMINO_ACID_BIOSYNTHETIC_PROCESS	GOBP_SERINE_FAMILY_AMINO_ACID_BIOSYNTHETIC_PROCESS		18	-0.458688	-1.25474	0.175732	0.593824	1	590	tags=33%, list=3%, signal=34%
GOBP_RENAL_FILTRATION	GOBP_RENAL_FILTRATION		16	-0.485847	-1.25298	0.176353	0.596384	1	1494	tags=38%, list=9%, signal=41%
GOBP_DOPAMINERGIC_NEURON_DIFFERENTIATION	GOBP_DOPAMINERGIC_NEURON_DIFFERENTIATION		21	-0.444397	-1.25251	0.18664	0.594994	1	922	tags=19%, list=5%, signal=20%
GOBP_DORSAL_VENTRAL_NEURAL_TUBE_PATTERNING	GOBP_DORSAL_VENTRAL_NEURAL_TUBE_PATTERNING		16	-0.472092	-1.25165	0.179825	0.594876	1	4812	tags=69%, list=27%, signal=95%
GOBP_CHONDROITIN_SULFATE_BIOSYNTHETIC_PROCESS	GOBP_CHONDROITIN_SULFATE_BIOSYNTHETIC_PROCESS		21	-0.445273	-1.25117	0.175105	0.59347	1	3694	tags=43%, list=21%, signal=54%
GOBP_GLUTAMATE_METABOLIC_PROCESS	GOBP_GLUTAMATE_METABOLIC_PROCESS		24	-0.424036	-1.25087	0.173737	0.591506	1	1556	tags=25%, list=9%, signal=27%
GOBP_RESPONSE_TO_EXTRACELLULAR_STIMULUS	GOBP_RESPONSE_TO_EXTRACELLULAR_STIMULUS		356	-0.275688	-1.25076	0.0179372	0.588825	1	1297	tags=13%, list=7%, signal=14%
GOBP_STRIATED_MUSCLE_ADAPTATION	GOBP_STRIATED_MUSCLE_ADAPTATION		29	-0.415454	-1.25051	0.163522	0.58666	1	2812	tags=31%, list=16%, signal=37%
GOBP_SENSORY_PERCEPTION_OF_LIGHT_STIMULUS	GOBP_SENSORY_PERCEPTION_OF_LIGHT_STIMULUS		123	-0.311598	-1.24961	0.0788913	0.586567	1	3587	tags=29%, list=20%, signal=37%
GOBP_NEGATIVE_REGULATION_OF_DEFENSE_RESPONSE_TO_VIRUS	GOBP_NEGATIVE_REGULATION_OF_DEFENSE_RESPONSE_TO_VIRUS		19	-0.45395	-1.24837	0.180258	0.587737	1	1217	tags=21%, list=7%, signal=23%
GOBP_NEGATIVE_REGULATION_OF_ORGANELLE_ASSEMBLY	GOBP_NEGATIVE_REGULATION_OF_ORGANELLE_ASSEMBLY		39	-0.383774	-1.24819	0.146497	0.585402	1	2813	tags=31%, list=16%, signal=37%
GOBP_CARBOXYLIC_ACID_TRANSPORT	GOBP_CARBOXYLIC_ACID_TRANSPORT		175	-0.299603	-1.24711	0.0682819	0.585926	1	2339	tags=22%, list=13%, signal=25%
GOBP_REGULATION_OF_GLUCOSE_IMPORT	GOBP_REGULATION_OF_GLUCOSE_IMPORT		47	-0.367263	-1.24702	0.14741	0.583378	1	2716	tags=26%, list=16%, signal=30%
GOBP_AMINO_ACID_IMPORT	GOBP_AMINO_ACID_IMPORT		36	-0.3896	-1.24683	0.152439	0.581146	1	1446	tags=22%, list=8%, signal=24%
GOBP_PIGMENT_METABOLIC_PROCESS	GOBP_PIGMENT_METABOLIC_PROCESS		57	-0.356206	-1.24259	0.144766	0.592298	1	495	tags=12%, list=3%, signal=13%
GOBP_PIGMENT_CELL_DIFFERENTIATION	GOBP_PIGMENT_CELL_DIFFERENTIATION		24	-0.43182	-1.24096	0.188437	0.594995	1	3131	tags=38%, list=18%, signal=46%
GOBP_INFLAMMATORY_RESPONSE_TO_ANTIGENIC_STIMULUS	GOBP_INFLAMMATORY_RESPONSE_TO_ANTIGENIC_STIMULUS		34	-0.400123	-1.23739	0.158333	0.603859	1	799	tags=21%, list=5%, signal=22%
GOBP_COTRANSLATIONAL_PROTEIN_TARGETING_TO_MEMBRANE	GOBP_COTRANSLATIONAL_PROTEIN_TARGETING_TO_MEMBRANE		101	-0.322185	-1.2366	0.111828	0.603643	1	1136	tags=10%, list=6%, signal=11%
GOBP_RESPONSE_TO_RETINOIC_ACID	GOBP_RESPONSE_TO_RETINOIC_ACID		72	-0.33758	-1.2363	0.106383	0.601736	1	1689	tags=21%, list=10%, signal=23%
GOBP_RESPONSE_TO_VIRUS	GOBP_RESPONSE_TO_VIRUS		260	-0.281015	-1.23526	0.0331858	0.60237	1	2807	tags=23%, list=16%, signal=28%
GOBP_FEEDING_BEHAVIOR	GOBP_FEEDING_BEHAVIOR		40	-0.37748	-1.2352	0.142553	0.599711	1	1435	tags=18%, list=8%, signal=19%
GOBP_DICARBOXYLIC_ACID_TRANSPORT	GOBP_DICARBOXYLIC_ACID_TRANSPORT		66	-0.343923	-1.23268	0.126506	0.604778	1	3356	tags=30%, list=19%, signal=37%
GOBP_CELLULAR_RESPONSE_TO_MECHANICAL_STIMULUS	GOBP_CELLULAR_RESPONSE_TO_MECHANICAL_STIMULUS		59	-0.353044	-1.23249	0.151515	0.602563	1	2885	tags=29%, list=16%, signal=34%
GOBP_POSITIVE_REGULATION_OF_ATP_METABOLIC_PROCESS	GOBP_POSITIVE_REGULATION_OF_ATP_METABOLIC_PROCESS		32	-0.392419	-1.23107	0.170354	0.604303	1	454	tags=13%, list=3%, signal=13%
GOBP_DEFENSE_RESPONSE_TO_VIRUS	GOBP_DEFENSE_RESPONSE_TO_VIRUS		183	-0.288538	-1.23052	0.0527578	0.603287	1	3124	tags=26%, list=18%, signal=31%
GOBP_POSITIVE_REGULATION_OF_TUMOR_NECROSIS_FACTOR_SUPERFAMILY_CYTOKINE_PRODUCTION	GOBP_POSITIVE_REGULATION_OF_TUMOR_NECROSIS_FACTOR_SUPERFAMILY_CYTOKINE_PRODUCTION		55	-0.351308	-1.23007	0.147541	0.601938	1	3069	tags=33%, list=18%, signal=40%
GOBP_REGULATION_OF_NECROTIC_CELL_DEATH	GOBP_REGULATION_OF_NECROTIC_CELL_DEATH		27	-0.407242	-1.2293	0.17451	0.601762	1	2421	tags=37%, list=14%, signal=43%
GOBP_REGULATION_OF_SODIUM_ION_TRANSPORT	GOBP_REGULATION_OF_SODIUM_ION_TRANSPORT		62	-0.343724	-1.22591	0.141304	0.610282	1	2923	tags=29%, list=17%, signal=35%
GOBP_REGULATION_OF_CELLULAR_RESPIRATION	GOBP_REGULATION_OF_CELLULAR_RESPIRATION		18	-0.445972	-1.22559	0.200787	0.608561	1	495	tags=17%, list=3%, signal=17%
GOBP_NEGATIVE_REGULATION_OF_MACROAUTOPHAGY	GOBP_NEGATIVE_REGULATION_OF_MACROAUTOPHAGY		34	-0.389583	-1.22501	0.169604	0.607846	1	3922	tags=41%, list=22%, signal=53%
GOBP_NEGATIVE_REGULATION_OF_SIGNALING_RECEPTOR_ACTIVITY	GOBP_NEGATIVE_REGULATION_OF_SIGNALING_RECEPTOR_ACTIVITY		34	-0.386	-1.22196	0.172414	0.615257	1	454	tags=12%, list=3%, signal=12%
GOBP_OUTER_DYNEIN_ARM_ASSEMBLY	GOBP_OUTER_DYNEIN_ARM_ASSEMBLY		16	-0.458143	-1.22118	0.204846	0.615012	1	2904	tags=38%, list=17%, signal=45%
GOBP_ALPHA_AMINO_ACID_METABOLIC_PROCESS	GOBP_ALPHA_AMINO_ACID_METABOLIC_PROCESS		153	-0.296071	-1.22065	0.0993072	0.613964	1	2185	tags=18%, list=12%, signal=21%
GOBP_GLYCEROPHOSPHOLIPID_CATABOLIC_PROCESS	GOBP_GLYCEROPHOSPHOLIPID_CATABOLIC_PROCESS		23	-0.424498	-1.22054	0.199153	0.611616	1	1609	tags=30%, list=9%, signal=33%
GOBP_DORSAL_VENTRAL_PATTERN_FORMATION	GOBP_DORSAL_VENTRAL_PATTERN_FORMATION		46	-0.366595	-1.21993	0.156652	0.610791	1	2871	tags=30%, list=16%, signal=36%
GOBP_SPECIFICATION_OF_SYMMETRY	GOBP_SPECIFICATION_OF_SYMMETRY		90	-0.321928	-1.21913	0.130064	0.610674	1	3394	tags=30%, list=19%, signal=37%
GOBP_GLUTAMINE_FAMILY_AMINO_ACID_BIOSYNTHETIC_PROCESS	GOBP_GLUTAMINE_FAMILY_AMINO_ACID_BIOSYNTHETIC_PROCESS		16	-0.450724	-1.21866	0.223529	0.609589	1	229	tags=13%, list=1%, signal=13%
GOBP_REGULATION_OF_UBIQUITIN_PROTEIN_TRANSFERASE_ACTIVITY	GOBP_REGULATION_OF_UBIQUITIN_PROTEIN_TRANSFERASE_ACTIVITY		52	-0.356771	-1.21787	0.143182	0.609485	1	3003	tags=29%, list=17%, signal=35%
GOBP_MECHANORECEPTOR_DIFFERENTIATION	GOBP_MECHANORECEPTOR_DIFFERENTIATION		45	-0.361282	-1.21758	0.172708	0.607713	1	1706	tags=24%, list=10%, signal=27%
GOBP_ORGANIC_ACID_TRANSPORT	GOBP_ORGANIC_ACID_TRANSPORT		211	-0.284927	-1.2167	0.0665138	0.608123	1	2440	tags=24%, list=14%, signal=27%
GOBP_LENS_FIBER_CELL_DIFFERENTIATION	GOBP_LENS_FIBER_CELL_DIFFERENTIATION		22	-0.427579	-1.21631	0.20339	0.60683	1	2506	tags=18%, list=14%, signal=21%
GOBP_CELLULAR_RESPONSE_TO_STARVATION	GOBP_CELLULAR_RESPONSE_TO_STARVATION		134	-0.302325	-1.21577	0.104121	0.606087	1	1297	tags=15%, list=7%, signal=16%
GOBP_ORGANIC_ANION_TRANSPORT	GOBP_ORGANIC_ANION_TRANSPORT		245	-0.275755	-1.21571	0.0755149	0.603704	1	2871	tags=25%, list=16%, signal=29%
GOBP_POSITIVE_REGULATION_OF_BIOMINERALIZATION	GOBP_POSITIVE_REGULATION_OF_BIOMINERALIZATION		33	-0.386683	-1.21513	0.176221	0.60292	1	2186	tags=27%, list=12%, signal=31%
GOBP_POSITIVE_REGULATION_OF_I_KAPPAB_KINASE_NF_KAPPAB_SIGNALING	GOBP_POSITIVE_REGULATION_OF_I_KAPPAB_KINASE_NF_KAPPAB_SIGNALING		162	-0.293809	-1.21411	0.115023	0.603595	1	2251	tags=21%, list=13%, signal=24%
GOBP_CILIUM_MOVEMENT	GOBP_CILIUM_MOVEMENT		108	-0.31058	-1.21398	0.0895197	0.601449	1	3011	tags=26%, list=17%, signal=31%
GOBP_REGULATION_OF_LIPID_CATABOLIC_PROCESS	GOBP_REGULATION_OF_LIPID_CATABOLIC_PROCESS		40	-0.380049	-1.21314	0.168033	0.601621	1	1366	tags=23%, list=8%, signal=24%
GOBP_SENSORY_PERCEPTION	GOBP_SENSORY_PERCEPTION		310	-0.272284	-1.21296	0.0451467	0.599645	1	3301	tags=26%, list=19%, signal=32%
GOBP_AXONEMAL_DYNEIN_COMPLEX_ASSEMBLY	GOBP_AXONEMAL_DYNEIN_COMPLEX_ASSEMBLY		25	-0.404778	-1.21239	0.197895	0.598975	1	2904	tags=32%, list=17%, signal=38%
GOBP_POSITIVE_REGULATION_OF_HISTONE_DEACETYLATION	GOBP_POSITIVE_REGULATION_OF_HISTONE_DEACETYLATION		15	-0.473216	-1.21142	0.210638	0.599633	1	1837	tags=20%, list=10%, signal=22%
GOBP_AMYLOID_PRECURSOR_PROTEIN_CATABOLIC_PROCESS	GOBP_AMYLOID_PRECURSOR_PROTEIN_CATABOLIC_PROCESS		48	-0.356273	-1.21096	0.158664	0.598707	1	2944	tags=35%, list=17%, signal=42%
GOBP_REGULATION_OF_PROGRAMMED_NECROTIC_CELL_DEATH	GOBP_REGULATION_OF_PROGRAMMED_NECROTIC_CELL_DEATH		18	-0.447594	-1.21035	0.209677	0.598178	1	2421	tags=50%, list=14%, signal=58%
GOBP_PROTEIN_TRANSMEMBRANE_TRANSPORT	GOBP_PROTEIN_TRANSMEMBRANE_TRANSPORT		56	-0.349064	-1.20998	0.167347	0.596883	1	3184	tags=27%, list=18%, signal=33%
GOBP_OLIGOSACCHARIDE_LIPID_INTERMEDIATE_BIOSYNTHETIC_PROCESS	GOBP_OLIGOSACCHARIDE_LIPID_INTERMEDIATE_BIOSYNTHETIC_PROCESS		21	-0.428148	-1.20778	0.195228	0.601329	1	2249	tags=33%, list=13%, signal=38%
GOBP_CHAPERONE_COFACTOR_DEPENDENT_PROTEIN_REFOLDING	GOBP_CHAPERONE_COFACTOR_DEPENDENT_PROTEIN_REFOLDING		33	-0.386336	-1.20692	0.187234	0.601789	1	1123	tags=12%, list=6%, signal=13%
GOBP_LONG_CHAIN_FATTY_ACID_IMPORT_INTO_CELL	GOBP_LONG_CHAIN_FATTY_ACID_IMPORT_INTO_CELL		16	-0.463242	-1.20638	0.220619	0.601128	1	2440	tags=31%, list=14%, signal=36%
GOBP_REGULATION_OF_TRANSLATIONAL_INITIATION	GOBP_REGULATION_OF_TRANSLATIONAL_INITIATION		74	-0.328225	-1.20621	0.134328	0.599213	1	2459	tags=23%, list=14%, signal=27%
GOBP_IMPORT_INTO_CELL	GOBP_IMPORT_INTO_CELL		148	-0.301115	-1.20583	0.109865	0.598033	1	1519	tags=16%, list=9%, signal=18%
GOBP_INFLAMMATORY_CELL_APOPTOTIC_PROCESS	GOBP_INFLAMMATORY_CELL_APOPTOTIC_PROCESS		18	-0.443997	-1.20468	0.213307	0.599376	1	246	tags=17%, list=1%, signal=17%
GOBP_SULFUR_COMPOUND_BIOSYNTHETIC_PROCESS	GOBP_SULFUR_COMPOUND_BIOSYNTHETIC_PROCESS		157	-0.290883	-1.20316	0.105263	0.601758	1	2794	tags=23%, list=16%, signal=27%
GOBP_PEPTIDYL_L_CYSTEINE_S_PALMITOYLATION	GOBP_PEPTIDYL_L_CYSTEINE_S_PALMITOYLATION		20	-0.425563	-1.202	0.211864	0.602966	1	4472	tags=40%, list=26%, signal=54%
GOBP_KERATINOCYTE_PROLIFERATION	GOBP_KERATINOCYTE_PROLIFERATION		30	-0.391909	-1.20173	0.200855	0.60146	1	546	tags=20%, list=3%, signal=21%
GOBP_POSITIVE_REGULATION_OF_AUTOPHAGY	GOBP_POSITIVE_REGULATION_OF_AUTOPHAGY		109	-0.305128	-1.1994	0.142857	0.606774	1	1548	tags=17%, list=9%, signal=18%
GOBP_CARDIOCYTE_DIFFERENTIATION	GOBP_CARDIOCYTE_DIFFERENTIATION		94	-0.317109	-1.19737	0.150862	0.611204	1	1542	tags=22%, list=9%, signal=24%
GOBP_PROTEIN_MANNOSYLATION	GOBP_PROTEIN_MANNOSYLATION		23	-0.416066	-1.19704	0.210762	0.609905	1	2674	tags=35%, list=15%, signal=41%
GOBP_REGULATION_OF_NIK_NF_KAPPAB_SIGNALING	GOBP_REGULATION_OF_NIK_NF_KAPPAB_SIGNALING		72	-0.328207	-1.19682	0.167347	0.60819	1	4327	tags=38%, list=25%, signal=50%
GOBP_DETECTION_OF_MECHANICAL_STIMULUS	GOBP_DETECTION_OF_MECHANICAL_STIMULUS		31	-0.386148	-1.19642	0.215352	0.607153	1	2923	tags=35%, list=17%, signal=43%
GOBP_PEPTIDE_SECRETION	GOBP_PEPTIDE_SECRETION		287	-0.271221	-1.1957	0.0555556	0.607147	1	1641	tags=15%, list=9%, signal=16%
GOBP_CERAMIDE_BIOSYNTHETIC_PROCESS	GOBP_CERAMIDE_BIOSYNTHETIC_PROCESS		53	-0.345538	-1.1942	0.166667	0.609579	1	1894	tags=21%, list=11%, signal=23%
GOBP_POSITIVE_REGULATION_OF_LIPID_CATABOLIC_PROCESS	GOBP_POSITIVE_REGULATION_OF_LIPID_CATABOLIC_PROCESS		17	-0.450358	-1.1935	0.235174	0.609497	1	1366	tags=24%, list=8%, signal=25%
GOBP_CARDIAC_MUSCLE_CELL_DIFFERENTIATION	GOBP_CARDIAC_MUSCLE_CELL_DIFFERENTIATION		75	-0.326993	-1.19295	0.157783	0.608973	1	1542	tags=23%, list=9%, signal=25%
GOBP_NEGATIVE_REGULATION_OF_AUTOPHAGY	GOBP_NEGATIVE_REGULATION_OF_AUTOPHAGY		70	-0.328916	-1.19241	0.162162	0.608314	1	2812	tags=29%, list=16%, signal=34%
GOBP_POSITIVE_REGULATION_OF_INSULIN_SECRETION	GOBP_POSITIVE_REGULATION_OF_INSULIN_SECRETION		50	-0.355574	-1.1924	0.180401	0.606029	1	1635	tags=18%, list=9%, signal=20%
GOBP_INOSITOL_PHOSPHATE_MEDIATED_SIGNALING	GOBP_INOSITOL_PHOSPHATE_MEDIATED_SIGNALING		42	-0.356256	-1.19147	0.192641	0.606807	1	3700	tags=40%, list=21%, signal=51%
GOBP_PROTEIN_O_LINKED_MANNOSYLATION	GOBP_PROTEIN_O_LINKED_MANNOSYLATION		18	-0.435619	-1.18856	0.242604	0.613867	1	2674	tags=39%, list=15%, signal=46%
GOBP_UDP_N_ACETYLGLUCOSAMINE_METABOLIC_PROCESS	GOBP_UDP_N_ACETYLGLUCOSAMINE_METABOLIC_PROCESS		16	-0.456414	-1.18802	0.246964	0.61329	1	2285	tags=31%, list=13%, signal=36%
GOBP_REGULATION_OF_BICELLULAR_TIGHT_JUNCTION_ASSEMBLY	GOBP_REGULATION_OF_BICELLULAR_TIGHT_JUNCTION_ASSEMBLY		20	-0.428954	-1.18666	0.220884	0.615497	1	2195	tags=35%, list=13%, signal=40%
GOBP_CELLULAR_TRANSITION_METAL_ION_HOMEOSTASIS	GOBP_CELLULAR_TRANSITION_METAL_ION_HOMEOSTASIS		87	-0.31432	-1.18509	0.14561	0.618221	1	1816	tags=28%, list=10%, signal=31%
GOBP_TOLL_LIKE_RECEPTOR_4_SIGNALING_PATHWAY	GOBP_TOLL_LIKE_RECEPTOR_4_SIGNALING_PATHWAY		29	-0.386397	-1.18452	0.200883	0.617794	1	78	tags=10%, list=0%, signal=10%
GOBP_ORGANIC_ACID_BIOSYNTHETIC_PROCESS	GOBP_ORGANIC_ACID_BIOSYNTHETIC_PROCESS		232	-0.274418	-1.18366	0.0904977	0.618127	1	2451	tags=21%, list=14%, signal=24%
GOBP_RESPONSE_TO_TUMOR_CELL	GOBP_RESPONSE_TO_TUMOR_CELL		21	-0.42578	-1.18299	0.227092	0.617934	1	2008	tags=24%, list=11%, signal=27%
GOBP_EMBRYONIC_SKELETAL_SYSTEM_DEVELOPMENT	GOBP_EMBRYONIC_SKELETAL_SYSTEM_DEVELOPMENT		78	-0.318225	-1.18197	0.154167	0.618911	1	799	tags=14%, list=5%, signal=15%
GOBP_POSITIVE_REGULATION_OF_TRANSLATIONAL_INITIATION	GOBP_POSITIVE_REGULATION_OF_TRANSLATIONAL_INITIATION		25	-0.40378	-1.18104	0.247899	0.619622	1	2812	tags=28%, list=16%, signal=33%
GOBP_INORGANIC_ION_IMPORT_ACROSS_PLASMA_MEMBRANE	GOBP_INORGANIC_ION_IMPORT_ACROSS_PLASMA_MEMBRANE		55	-0.341391	-1.17945	0.184855	0.622623	1	1448	tags=20%, list=8%, signal=22%
GOBP_AMINO_ACID_TRANSPORT	GOBP_AMINO_ACID_TRANSPORT		102	-0.300907	-1.17924	0.169565	0.620972	1	2185	tags=24%, list=12%, signal=27%
GOBP_GLUTAMINE_METABOLIC_PROCESS	GOBP_GLUTAMINE_METABOLIC_PROCESS		19	-0.433312	-1.17913	0.235908	0.619047	1	107	tags=11%, list=1%, signal=11%
GOBP_REGULATION_OF_GOLGI_ORGANIZATION	GOBP_REGULATION_OF_GOLGI_ORGANIZATION		17	-0.440806	-1.17874	0.25	0.618101	1	2025	tags=29%, list=12%, signal=33%
GOBP_PROTEIN_MATURATION_BY_IRON_SULFUR_CLUSTER_TRANSFER	GOBP_PROTEIN_MATURATION_BY_IRON_SULFUR_CLUSTER_TRANSFER		16	-0.45012	-1.17797	0.251064	0.618319	1	4989	tags=56%, list=29%, signal=79%
GOBP_TUMOR_NECROSIS_FACTOR_SUPERFAMILY_CYTOKINE_PRODUCTION	GOBP_TUMOR_NECROSIS_FACTOR_SUPERFAMILY_CYTOKINE_PRODUCTION		94	-0.311348	-1.17793	0.163265	0.616215	1	2871	tags=29%, list=16%, signal=34%
GOBP_MACROAUTOPHAGY	GOBP_MACROAUTOPHAGY		294	-0.266852	-1.17788	0.0861678	0.614171	1	3516	tags=24%, list=20%, signal=29%
GOBP_CARTILAGE_DEVELOPMENT_INVOLVED_IN_ENDOCHONDRAL_BONE_MORPHOGENESIS	GOBP_CARTILAGE_DEVELOPMENT_INVOLVED_IN_ENDOCHONDRAL_BONE_MORPHOGENESIS		19	-0.4243	-1.17578	0.235546	0.618856	1	799	tags=26%, list=5%, signal=28%
GOBP_PROTEIN_K48_LINKED_UBIQUITINATION	GOBP_PROTEIN_K48_LINKED_UBIQUITINATION		59	-0.338167	-1.1743	0.207877	0.621396	1	3051	tags=34%, list=17%, signal=41%
GOBP_CILIUM_ORGANIZATION	GOBP_CILIUM_ORGANIZATION		367	-0.258092	-1.17362	0.0686499	0.62154	1	3874	tags=30%, list=22%, signal=38%
GOBP_REGULATION_OF_BONE_MINERALIZATION	GOBP_REGULATION_OF_BONE_MINERALIZATION		49	-0.344043	-1.17258	0.204598	0.62261	1	2013	tags=22%, list=12%, signal=25%
GOBP_DE_NOVO_PROTEIN_FOLDING	GOBP_DE_NOVO_PROTEIN_FOLDING		42	-0.356125	-1.17077	0.193878	0.62613	1	1123	tags=12%, list=6%, signal=13%
GOBP_REGULATION_OF_INTRINSIC_APOPTOTIC_SIGNALING_PATHWAY	GOBP_REGULATION_OF_INTRINSIC_APOPTOTIC_SIGNALING_PATHWAY		136	-0.292193	-1.17075	0.137931	0.623986	1	1698	tags=15%, list=10%, signal=17%
GOBP_REGULATION_OF_APOPTOTIC_SIGNALING_PATHWAY	GOBP_REGULATION_OF_APOPTOTIC_SIGNALING_PATHWAY		283	-0.266397	-1.17028	0.0812065	0.623331	1	2168	tags=20%, list=12%, signal=23%
GOBP_PEPTIDYL_PROLINE_MODIFICATION	GOBP_PEPTIDYL_PROLINE_MODIFICATION		47	-0.345083	-1.1702	0.18711	0.621408	1	1791	tags=21%, list=10%, signal=24%
GOBP_APOPTOTIC_CELL_CLEARANCE	GOBP_APOPTOTIC_CELL_CLEARANCE		38	-0.361461	-1.1695	0.189621	0.62145	1	703	tags=13%, list=4%, signal=14%
GOBP_PROTEIN_KINASE_B_SIGNALING	GOBP_PROTEIN_KINASE_B_SIGNALING		181	-0.278953	-1.16807	0.132924	0.624032	1	1509	tags=16%, list=9%, signal=17%
GOBP_CEREBELLAR_PURKINJE_CELL_LAYER_DEVELOPMENT	GOBP_CEREBELLAR_PURKINJE_CELL_LAYER_DEVELOPMENT		17	-0.439994	-1.16633	0.273486	0.627377	1	2009	tags=24%, list=11%, signal=27%
GOBP_INTRINSIC_APOPTOTIC_SIGNALING_PATHWAY_IN_RESPONSE_TO_DNA_DAMAGE_BY_P53_CLASS_MEDIATOR	GOBP_INTRINSIC_APOPTOTIC_SIGNALING_PATHWAY_IN_RESPONSE_TO_DNA_DAMAGE_BY_P53_CLASS_MEDIATOR		42	-0.352386	-1.16464	0.217391	0.630656	1	172	tags=10%, list=1%, signal=10%
GOBP_POSITIVE_REGULATION_OF_PEPTIDE_HORMONE_SECRETION	GOBP_POSITIVE_REGULATION_OF_PEPTIDE_HORMONE_SECRETION		63	-0.322959	-1.16014	0.186147	0.643166	1	1635	tags=16%, list=9%, signal=17%
GOBP_RESPONSE_TO_FLUID_SHEAR_STRESS	GOBP_RESPONSE_TO_FLUID_SHEAR_STRESS		27	-0.387567	-1.15979	0.235043	0.642142	1	2049	tags=26%, list=12%, signal=29%
GOBP_REGULATION_OF_SMOOTHENED_SIGNALING_PATHWAY	GOBP_REGULATION_OF_SMOOTHENED_SIGNALING_PATHWAY		68	-0.321286	-1.15974	0.207506	0.640143	1	4468	tags=37%, list=26%, signal=49%
GOBP_REGULATION_OF_TUMOR_NECROSIS_FACTOR_MEDIATED_SIGNALING_PATHWAY	GOBP_REGULATION_OF_TUMOR_NECROSIS_FACTOR_MEDIATED_SIGNALING_PATHWAY		51	-0.334792	-1.15941	0.228507	0.639085	1	2885	tags=31%, list=16%, signal=37%
GOBP_PYRIDINE_CONTAINING_COMPOUND_METABOLIC_PROCESS	GOBP_PYRIDINE_CONTAINING_COMPOUND_METABOLIC_PROCESS		32	-0.377082	-1.15908	0.257384	0.637974	1	3377	tags=31%, list=19%, signal=39%
GOBP_REGULATION_OF_DEFENSE_RESPONSE_TO_VIRUS_BY_HOST	GOBP_REGULATION_OF_DEFENSE_RESPONSE_TO_VIRUS_BY_HOST		29	-0.381486	-1.15876	0.251627	0.636908	1	3124	tags=45%, list=18%, signal=54%
GOBP_REACTIVE_NITROGEN_SPECIES_METABOLIC_PROCESS	GOBP_REACTIVE_NITROGEN_SPECIES_METABOLIC_PROCESS		56	-0.334519	-1.15796	0.205689	0.637313	1	2192	tags=25%, list=13%, signal=28%
GOBP_NEGATIVE_REGULATION_OF_RESPONSE_TO_OXIDATIVE_STRESS	GOBP_NEGATIVE_REGULATION_OF_RESPONSE_TO_OXIDATIVE_STRESS		16	-0.434063	-1.15765	0.27051	0.636177	1	2171	tags=31%, list=12%, signal=36%
GOBP_PROTEIN_REFOLDING	GOBP_PROTEIN_REFOLDING		21	-0.407983	-1.15618	0.260331	0.63893	1	1791	tags=24%, list=10%, signal=26%
GOBP_INNER_EAR_RECEPTOR_CELL_STEREOCILIUM_ORGANIZATION	GOBP_INNER_EAR_RECEPTOR_CELL_STEREOCILIUM_ORGANIZATION		24	-0.401312	-1.15434	0.259657	0.642817	1	2240	tags=38%, list=13%, signal=43%
GOBP_NEGATIVE_REGULATION_OF_APOPTOTIC_SIGNALING_PATHWAY	GOBP_NEGATIVE_REGULATION_OF_APOPTOTIC_SIGNALING_PATHWAY		185	-0.273109	-1.15421	0.123853	0.641094	1	2112	tags=21%, list=12%, signal=24%
GOBP_REGULATION_OF_ACUTE_INFLAMMATORY_RESPONSE	GOBP_REGULATION_OF_ACUTE_INFLAMMATORY_RESPONSE		24	-0.398872	-1.15416	0.258621	0.639122	1	440	tags=17%, list=3%, signal=17%
GOBP_CELLULAR_MODIFIED_AMINO_ACID_CATABOLIC_PROCESS	GOBP_CELLULAR_MODIFIED_AMINO_ACID_CATABOLIC_PROCESS		24	-0.39038	-1.15316	0.249489	0.640266	1	1973	tags=25%, list=11%, signal=28%
GOBP_REGULATION_OF_NEUROTRANSMITTER_RECEPTOR_ACTIVITY	GOBP_REGULATION_OF_NEUROTRANSMITTER_RECEPTOR_ACTIVITY		41	-0.352995	-1.15306	0.225166	0.638534	1	1319	tags=15%, list=8%, signal=16%
GOBP_REGULATION_OF_CELLULAR_CARBOHYDRATE_METABOLIC_PROCESS	GOBP_REGULATION_OF_CELLULAR_CARBOHYDRATE_METABOLIC_PROCESS		113	-0.289845	-1.15287	0.198758	0.637058	1	945	tags=11%, list=5%, signal=11%
GOBP_ANTIGEN_PROCESSING_AND_PRESENTATION_OF_ENDOGENOUS_PEPTIDE_ANTIGEN	GOBP_ANTIGEN_PROCESSING_AND_PRESENTATION_OF_ENDOGENOUS_PEPTIDE_ANTIGEN		15	-0.442061	-1.1503	0.276507	0.643404	1	1836	tags=20%, list=10%, signal=22%
GOBP_RESPONSE_TO_METAL_ION	GOBP_RESPONSE_TO_METAL_ION		259	-0.25916	-1.14905	0.118993	0.64537	1	2367	tags=21%, list=14%, signal=24%
GOBP_PROTEIN_K63_LINKED_DEUBIQUITINATION	GOBP_PROTEIN_K63_LINKED_DEUBIQUITINATION		33	-0.369789	-1.1482	0.236842	0.646091	1	2421	tags=30%, list=14%, signal=35%
GOBP_NEGATIVE_REGULATION_OF_VIRAL_GENOME_REPLICATION	GOBP_NEGATIVE_REGULATION_OF_VIRAL_GENOME_REPLICATION		42	-0.352409	-1.1472	0.250549	0.647243	1	619	tags=12%, list=4%, signal=12%
GOBP_FATTY_ACID_TRANSMEMBRANE_TRANSPORT	GOBP_FATTY_ACID_TRANSMEMBRANE_TRANSPORT		42	-0.356692	-1.14682	0.221505	0.646417	1	2146	tags=24%, list=12%, signal=27%
GOBP_CELLULAR_RESPONSE_TO_EXTERNAL_STIMULUS	GOBP_CELLULAR_RESPONSE_TO_EXTERNAL_STIMULUS		247	-0.263634	-1.14338	0.134783	0.655521	1	2432	tags=19%, list=14%, signal=22%
GOBP_PROTEIN_HYDROXYLATION	GOBP_PROTEIN_HYDROXYLATION		24	-0.394477	-1.14203	0.274059	0.658021	1	4246	tags=46%, list=24%, signal=60%
GOBP_NEGATIVE_REGULATION_OF_JNK_CASCADE	GOBP_NEGATIVE_REGULATION_OF_JNK_CASCADE		31	-0.374318	-1.14203	0.249012	0.655934	1	2674	tags=29%, list=15%, signal=34%
GOBP_NEGATIVE_REGULATION_OF_ADAPTIVE_IMMUNE_RESPONSE	GOBP_NEGATIVE_REGULATION_OF_ADAPTIVE_IMMUNE_RESPONSE		29	-0.367952	-1.14179	0.257081	0.654638	1	1767	tags=17%, list=10%, signal=19%
GOBP_PROTEIN_PROCESSING	GOBP_PROTEIN_PROCESSING		166	-0.276934	-1.14072	0.170901	0.656011	1	2981	tags=28%, list=17%, signal=34%
GOBP_POSITIVE_REGULATION_OF_SODIUM_ION_TRANSMEMBRANE_TRANSPORT	GOBP_POSITIVE_REGULATION_OF_SODIUM_ION_TRANSMEMBRANE_TRANSPORT		16	-0.439556	-1.14036	0.290828	0.655156	1	2915	tags=38%, list=17%, signal=45%
GOBP_NEGATIVE_REGULATION_OF_INTRINSIC_APOPTOTIC_SIGNALING_PATHWAY	GOBP_NEGATIVE_REGULATION_OF_INTRINSIC_APOPTOTIC_SIGNALING_PATHWAY		82	-0.304983	-1.13951	0.201754	0.655839	1	690	tags=11%, list=4%, signal=11%
GOBP_L_ALPHA_AMINO_ACID_TRANSMEMBRANE_TRANSPORT	GOBP_L_ALPHA_AMINO_ACID_TRANSMEMBRANE_TRANSPORT		46	-0.338115	-1.13899	0.235417	0.655595	1	2185	tags=24%, list=12%, signal=27%
GOBP_AMINO_ACID_ACTIVATION	GOBP_AMINO_ACID_ACTIVATION		49	-0.33192	-1.1382	0.244726	0.656194	1	1343	tags=14%, list=8%, signal=15%
GOBP_MEMBRANE_PROTEIN_INTRACELLULAR_DOMAIN_PROTEOLYSIS	GOBP_MEMBRANE_PROTEIN_INTRACELLULAR_DOMAIN_PROTEOLYSIS		17	-0.419415	-1.13753	0.296146	0.656369	1	3150	tags=47%, list=18%, signal=57%
GOBP_HINDBRAIN_MORPHOGENESIS	GOBP_HINDBRAIN_MORPHOGENESIS		28	-0.383487	-1.13588	0.283976	0.659962	1	3737	tags=36%, list=21%, signal=45%
GOBP_CEREBELLAR_CORTEX_DEVELOPMENT	GOBP_CEREBELLAR_CORTEX_DEVELOPMENT		29	-0.379822	-1.1319	0.280665	0.671288	1	286	tags=10%, list=2%, signal=10%
GOBP_I_KAPPAB_KINASE_NF_KAPPAB_SIGNALING	GOBP_I_KAPPAB_KINASE_NF_KAPPAB_SIGNALING		243	-0.261456	-1.13186	0.154378	0.66936	1	2776	tags=23%, list=16%, signal=27%
GOBP_REGULATION_OF_EXTRINSIC_APOPTOTIC_SIGNALING_PATHWAY_VIA_DEATH_DOMAIN_RECEPTORS	GOBP_REGULATION_OF_EXTRINSIC_APOPTOTIC_SIGNALING_PATHWAY_VIA_DEATH_DOMAIN_RECEPTORS		48	-0.329133	-1.13082	0.261682	0.670757	1	2377	tags=31%, list=14%, signal=36%
GOBP_REGULATION_OF_BIOMINERALIZATION	GOBP_REGULATION_OF_BIOMINERALIZATION		61	-0.317915	-1.12945	0.256673	0.67337	1	2186	tags=21%, list=12%, signal=24%
GOBP_POSITIVE_REGULATION_OF_BONE_MINERALIZATION	GOBP_POSITIVE_REGULATION_OF_BONE_MINERALIZATION		27	-0.380514	-1.12842	0.28866	0.674785	1	2013	tags=26%, list=12%, signal=29%
GOBP_NEURON_DEATH_IN_RESPONSE_TO_OXIDATIVE_STRESS	GOBP_NEURON_DEATH_IN_RESPONSE_TO_OXIDATIVE_STRESS		22	-0.39924	-1.12794	0.269939	0.674322	1	1446	tags=18%, list=8%, signal=20%
GOBP_RESPONSE_TO_ARSENIC_CONTAINING_SUBSTANCE	GOBP_RESPONSE_TO_ARSENIC_CONTAINING_SUBSTANCE		28	-0.374975	-1.127	0.266529	0.675541	1	1160	tags=21%, list=7%, signal=23%
GOBP_REGULATION_OF_ANION_TRANSMEMBRANE_TRANSPORT	GOBP_REGULATION_OF_ANION_TRANSMEMBRANE_TRANSPORT		90	-0.297201	-1.12665	0.21286	0.674697	1	2871	tags=24%, list=16%, signal=29%
GOBP_MYELOID_CELL_APOPTOTIC_PROCESS	GOBP_MYELOID_CELL_APOPTOTIC_PROCESS		24	-0.386145	-1.12484	0.303347	0.678681	1	246	tags=13%, list=1%, signal=13%
GOBP_RNA_SPLICING_VIA_ENDONUCLEOLYTIC_CLEAVAGE_AND_LIGATION	GOBP_RNA_SPLICING_VIA_ENDONUCLEOLYTIC_CLEAVAGE_AND_LIGATION		16	-0.430378	-1.12458	0.304904	0.67751	1	435	tags=19%, list=2%, signal=19%
GOBP_CELLULAR_RESPONSE_TO_BIOTIC_STIMULUS	GOBP_CELLULAR_RESPONSE_TO_BIOTIC_STIMULUS		149	-0.277913	-1.12424	0.196544	0.676606	1	1357	tags=13%, list=8%, signal=14%
GOBP_EATING_BEHAVIOR	GOBP_EATING_BEHAVIOR		15	-0.433873	-1.12287	0.297787	0.679178	1	1435	tags=27%, list=8%, signal=29%
GOBP_PHOTOTRANSDUCTION	GOBP_PHOTOTRANSDUCTION		24	-0.382481	-1.12269	0.289256	0.677776	1	3612	tags=29%, list=21%, signal=37%
GOBP_REGULATION_OF_VIRAL_LIFE_CYCLE	GOBP_REGULATION_OF_VIRAL_LIFE_CYCLE		120	-0.283496	-1.12252	0.188341	0.676373	1	857	tags=9%, list=5%, signal=10%
GOBP_NEGATIVE_REGULATION_OF_PROTEOLYSIS	GOBP_NEGATIVE_REGULATION_OF_PROTEOLYSIS		232	-0.260209	-1.12197	0.142857	0.676151	1	2233	tags=16%, list=13%, signal=18%
GOBP_NEGATIVE_REGULATION_OF_ATP_METABOLIC_PROCESS	GOBP_NEGATIVE_REGULATION_OF_ATP_METABOLIC_PROCESS		23	-0.39711	-1.12063	0.316667	0.678663	1	454	tags=13%, list=3%, signal=13%
GOBP_CELLULAR_RESPONSE_TO_CORTICOSTEROID_STIMULUS	GOBP_CELLULAR_RESPONSE_TO_CORTICOSTEROID_STIMULUS		43	-0.342906	-1.11928	0.263598	0.681271	1	2367	tags=30%, list=14%, signal=35%
GOBP_VITAMIN_BIOSYNTHETIC_PROCESS	GOBP_VITAMIN_BIOSYNTHETIC_PROCESS		17	-0.425583	-1.11852	0.341004	0.681848	1	2508	tags=29%, list=14%, signal=34%
GOBP_CELLULAR_RESPONSE_TO_GLUCAGON_STIMULUS	GOBP_CELLULAR_RESPONSE_TO_GLUCAGON_STIMULUS		15	-0.430451	-1.11584	0.329167	0.688786	1	3770	tags=53%, list=22%, signal=68%
GOBP_SULFUR_AMINO_ACID_BIOSYNTHETIC_PROCESS	GOBP_SULFUR_AMINO_ACID_BIOSYNTHETIC_PROCESS		15	-0.424576	-1.11581	0.303983	0.686869	1	1254	tags=27%, list=7%, signal=29%
GOBP_ANTERIOR_POSTERIOR_AXIS_SPECIFICATION	GOBP_ANTERIOR_POSTERIOR_AXIS_SPECIFICATION		31	-0.362407	-1.1155	0.297071	0.685886	1	1035	tags=13%, list=6%, signal=14%
GOBP_MICROTUBULE_BASED_MOVEMENT	GOBP_MICROTUBULE_BASED_MOVEMENT		305	-0.251651	-1.11404	0.174528	0.688846	1	3069	tags=26%, list=18%, signal=31%
GOBP_VISUAL_BEHAVIOR	GOBP_VISUAL_BEHAVIOR		33	-0.350895	-1.11389	0.291913	0.687354	1	2042	tags=18%, list=12%, signal=21%
GOBP_BILE_ACID_AND_BILE_SALT_TRANSPORT	GOBP_BILE_ACID_AND_BILE_SALT_TRANSPORT		18	-0.409343	-1.11346	0.29661	0.686863	1	3300	tags=39%, list=19%, signal=48%
GOBP_CELLULAR_RESPONSE_TO_ARSENIC_CONTAINING_SUBSTANCE	GOBP_CELLULAR_RESPONSE_TO_ARSENIC_CONTAINING_SUBSTANCE		18	-0.415099	-1.11255	0.304825	0.687896	1	1155	tags=22%, list=7%, signal=24%
GOBP_PROTEIN_LOCALIZATION_TO_GOLGI_APPARATUS	GOBP_PROTEIN_LOCALIZATION_TO_GOLGI_APPARATUS		26	-0.374776	-1.1118	0.298475	0.688452	1	3619	tags=42%, list=21%, signal=53%
GOBP_GOLGI_TO_PLASMA_MEMBRANE_PROTEIN_TRANSPORT	GOBP_GOLGI_TO_PLASMA_MEMBRANE_PROTEIN_TRANSPORT		38	-0.354667	-1.11068	0.291667	0.690136	1	1717	tags=16%, list=10%, signal=17%
GOBP_POSITIVE_REGULATION_OF_DNA_BINDING_TRANSCRIPTION_FACTOR_ACTIVITY	GOBP_POSITIVE_REGULATION_OF_DNA_BINDING_TRANSCRIPTION_FACTOR_ACTIVITY		206	-0.260637	-1.10936	0.208038	0.69272	1	2251	tags=18%, list=13%, signal=21%
GOBP_INTRACELLULAR_LIPID_TRANSPORT	GOBP_INTRACELLULAR_LIPID_TRANSPORT		39	-0.343734	-1.10833	0.309051	0.694213	1	2786	tags=36%, list=16%, signal=43%
GOBP_POSITIVE_REGULATION_OF_MONONUCLEAR_CELL_MIGRATION	GOBP_POSITIVE_REGULATION_OF_MONONUCLEAR_CELL_MIGRATION		38	-0.347763	-1.10826	0.301282	0.692508	1	440	tags=16%, list=3%, signal=16%
GOBP_NEUTRAL_AMINO_ACID_TRANSPORT	GOBP_NEUTRAL_AMINO_ACID_TRANSPORT		34	-0.350766	-1.10721	0.296146	0.694056	1	1446	tags=26%, list=8%, signal=29%
GOBP_ENDOCHONDRAL_BONE_MORPHOGENESIS	GOBP_ENDOCHONDRAL_BONE_MORPHOGENESIS		39	-0.340754	-1.10701	0.299376	0.692811	1	1080	tags=21%, list=6%, signal=22%
GOBP_NEGATIVE_REGULATION_OF_NECROTIC_CELL_DEATH	GOBP_NEGATIVE_REGULATION_OF_NECROTIC_CELL_DEATH		15	-0.418761	-1.10632	0.332609	0.693269	1	1769	tags=40%, list=10%, signal=44%
GOBP_COGNITION	GOBP_COGNITION		183	-0.26396	-1.10626	0.219027	0.691528	1	1918	tags=18%, list=11%, signal=20%
GOBP_PROTEIN_ADP_RIBOSYLATION	GOBP_PROTEIN_ADP_RIBOSYLATION		30	-0.367028	-1.10563	0.324153	0.691671	1	3167	tags=33%, list=18%, signal=41%
GOBP_ZINC_ION_TRANSPORT	GOBP_ZINC_ION_TRANSPORT		19	-0.400987	-1.10473	0.340471	0.692838	1	1708	tags=37%, list=10%, signal=41%
GOBP_LONG_CHAIN_FATTY_ACYL_COA_BIOSYNTHETIC_PROCESS	GOBP_LONG_CHAIN_FATTY_ACYL_COA_BIOSYNTHETIC_PROCESS		17	-0.402261	-1.10427	0.323651	0.69246	1	2794	tags=29%, list=16%, signal=35%
GOBP_AXONEME_ASSEMBLY	GOBP_AXONEME_ASSEMBLY		55	-0.319317	-1.10296	0.291667	0.69493	1	5728	tags=49%, list=33%, signal=73%
GOBP_RESPONSE_TO_MONOSACCHARIDE	GOBP_RESPONSE_TO_MONOSACCHARIDE		150	-0.270144	-1.10191	0.239035	0.69657	1	2103	tags=18%, list=12%, signal=20%
GOBP_SECONDARY_METABOLITE_BIOSYNTHETIC_PROCESS	GOBP_SECONDARY_METABOLITE_BIOSYNTHETIC_PROCESS		15	-0.427151	-1.10157	0.340426	0.695773	1	136	tags=13%, list=1%, signal=13%
GOBP_ORGANELLE_INHERITANCE	GOBP_ORGANELLE_INHERITANCE		15	-0.418833	-1.10113	0.340681	0.695278	1	2358	tags=40%, list=13%, signal=46%
GOBP_SULFUR_COMPOUND_METABOLIC_PROCESS	GOBP_SULFUR_COMPOUND_METABOLIC_PROCESS		309	-0.247807	-1.10051	0.186636	0.695414	1	2840	tags=23%, list=16%, signal=27%
GOBP_POSITIVE_REGULATION_OF_RESPONSE_TO_CYTOKINE_STIMULUS	GOBP_POSITIVE_REGULATION_OF_RESPONSE_TO_CYTOKINE_STIMULUS		43	-0.33415	-1.10004	0.280088	0.69508	1	2943	tags=26%, list=17%, signal=31%
GOBP_VESICLE_ORGANIZATION	GOBP_VESICLE_ORGANIZATION		305	-0.245632	-1.09964	0.205811	0.694512	1	3520	tags=28%, list=20%, signal=34%
GOBP_PHOSPHOLIPID_BIOSYNTHETIC_PROCESS	GOBP_PHOSPHOLIPID_BIOSYNTHETIC_PROCESS		236	-0.253904	-1.09879	0.199052	0.695477	1	3483	tags=28%, list=20%, signal=35%
GOBP_MAINTENANCE_OF_LOCATION	GOBP_MAINTENANCE_OF_LOCATION		254	-0.253257	-1.09719	0.210269	0.699044	1	1375	tags=12%, list=8%, signal=13%
GOBP_ASTROCYTE_DIFFERENTIATION	GOBP_ASTROCYTE_DIFFERENTIATION		51	-0.314285	-1.09706	0.303093	0.69764	1	4122	tags=45%, list=24%, signal=59%
GOBP_INORGANIC_ANION_TRANSPORT	GOBP_INORGANIC_ANION_TRANSPORT		120	-0.276779	-1.09646	0.264069	0.697812	1	3076	tags=26%, list=18%, signal=31%
GOBP_CELLULAR_RESPONSE_TO_FATTY_ACID	GOBP_CELLULAR_RESPONSE_TO_FATTY_ACID		26	-0.375575	-1.09588	0.346076	0.697914	1	479	tags=15%, list=3%, signal=16%
GOBP_TRANSITION_METAL_ION_HOMEOSTASIS	GOBP_TRANSITION_METAL_ION_HOMEOSTASIS		107	-0.279753	-1.09444	0.282511	0.700793	1	2335	tags=28%, list=13%, signal=32%
GOBP_PROTEIN_TARGETING_TO_MEMBRANE	GOBP_PROTEIN_TARGETING_TO_MEMBRANE		186	-0.259436	-1.09408	0.211628	0.700129	1	2891	tags=17%, list=17%, signal=20%
GOBP_POSITIVE_REGULATION_OF_SODIUM_ION_TRANSPORT	GOBP_POSITIVE_REGULATION_OF_SODIUM_ION_TRANSPORT		27	-0.367456	-1.09356	0.33758	0.70005	1	2915	tags=33%, list=17%, signal=40%
GOBP_NEGATIVE_REGULATION_OF_PEPTIDASE_ACTIVITY	GOBP_NEGATIVE_REGULATION_OF_PEPTIDASE_ACTIVITY		158	-0.261061	-1.09189	0.253304	0.703752	1	2225	tags=18%, list=13%, signal=20%
GOBP_POSTSYNAPTIC_MEMBRANE_ORGANIZATION	GOBP_POSTSYNAPTIC_MEMBRANE_ORGANIZATION		26	-0.374915	-1.09186	0.342159	0.701985	1	5	tags=4%, list=0%, signal=4%
GOBP_DICARBOXYLIC_ACID_METABOLIC_PROCESS	GOBP_DICARBOXYLIC_ACID_METABOLIC_PROCESS		78	-0.294273	-1.09157	0.301339	0.701041	1	1266	tags=15%, list=7%, signal=17%
GOBP_NECROTIC_CELL_DEATH	GOBP_NECROTIC_CELL_DEATH		46	-0.325273	-1.09149	0.316667	0.699473	1	2040	tags=24%, list=12%, signal=27%
GOBP_CELLULAR_AMINO_ACID_METABOLIC_PROCESS	GOBP_CELLULAR_AMINO_ACID_METABOLIC_PROCESS		275	-0.250839	-1.09146	0.22069	0.697705	1	2239	tags=16%, list=13%, signal=18%
GOBP_POSITIVE_REGULATION_OF_OSSIFICATION	GOBP_POSITIVE_REGULATION_OF_OSSIFICATION		32	-0.358384	-1.09017	0.329087	0.700141	1	2013	tags=22%, list=12%, signal=25%
GOBP_TRANSEPITHELIAL_TRANSPORT	GOBP_TRANSEPITHELIAL_TRANSPORT		23	-0.379766	-1.08955	0.350105	0.700434	1	3131	tags=35%, list=18%, signal=42%
GOBP_NEGATIVE_REGULATION_OF_NIK_NF_KAPPAB_SIGNALING	GOBP_NEGATIVE_REGULATION_OF_NIK_NF_KAPPAB_SIGNALING		20	-0.381836	-1.0895	0.342975	0.698783	1	4327	tags=35%, list=25%, signal=46%
GOBP_PROTEIN_PALMITOYLATION	GOBP_PROTEIN_PALMITOYLATION		28	-0.359096	-1.08943	0.349892	0.697182	1	3785	tags=36%, list=22%, signal=45%
GOBP_REGULATION_OF_JNK_CASCADE	GOBP_REGULATION_OF_JNK_CASCADE		101	-0.282402	-1.08867	0.275862	0.697835	1	2674	tags=25%, list=15%, signal=29%
GOBP_DETECTION_OF_ABIOTIC_STIMULUS	GOBP_DETECTION_OF_ABIOTIC_STIMULUS		74	-0.295437	-1.08834	0.278161	0.697111	1	3202	tags=27%, list=18%, signal=33%
GOBP_HEME_METABOLIC_PROCESS	GOBP_HEME_METABOLIC_PROCESS		30	-0.350747	-1.08641	0.351812	0.701631	1	2367	tags=20%, list=14%, signal=23%
GOBP_RETROGRADE_TRANSPORT_ENDOSOME_TO_GOLGI	GOBP_RETROGRADE_TRANSPORT_ENDOSOME_TO_GOLGI		86	-0.288858	-1.08633	0.276018	0.70012	1	3151	tags=22%, list=18%, signal=27%
GOBP_REGULATION_OF_HISTONE_DEACETYLATION	GOBP_REGULATION_OF_HISTONE_DEACETYLATION		24	-0.373002	-1.08594	0.3375	0.699592	1	3199	tags=25%, list=18%, signal=31%
GOBP_NEGATIVE_REGULATION_OF_WOUND_HEALING	GOBP_NEGATIVE_REGULATION_OF_WOUND_HEALING		54	-0.308295	-1.08237	0.321016	0.709654	1	3126	tags=28%, list=18%, signal=34%
GOBP_IRON_SULFUR_CLUSTER_ASSEMBLY	GOBP_IRON_SULFUR_CLUSTER_ASSEMBLY		24	-0.376891	-1.07987	0.363071	0.716146	1	3460	tags=33%, list=20%, signal=41%
GOBP_INORGANIC_ANION_TRANSMEMBRANE_TRANSPORT	GOBP_INORGANIC_ANION_TRANSMEMBRANE_TRANSPORT		83	-0.290354	-1.07957	0.303983	0.715387	1	3210	tags=25%, list=18%, signal=31%
GOBP_EMBRYONIC_PATTERN_SPECIFICATION	GOBP_EMBRYONIC_PATTERN_SPECIFICATION		44	-0.323568	-1.07867	0.363044	0.716687	1	1035	tags=14%, list=6%, signal=14%
GOBP_PROTEIN_MATURATION	GOBP_PROTEIN_MATURATION		229	-0.248461	-1.07799	0.239829	0.717131	1	2981	tags=25%, list=17%, signal=30%
GOBP_SENSORY_PERCEPTION_OF_MECHANICAL_STIMULUS	GOBP_SENSORY_PERCEPTION_OF_MECHANICAL_STIMULUS		110	-0.2748	-1.07682	0.291169	0.719148	1	2923	tags=25%, list=17%, signal=30%
GOBP_RESPONSE_TO_ETHANOL	GOBP_RESPONSE_TO_ETHANOL		79	-0.291141	-1.07675	0.293722	0.717586	1	1260	tags=14%, list=7%, signal=15%
GOBP_RESPONSE_TO_FOOD	GOBP_RESPONSE_TO_FOOD		23	-0.375753	-1.0761	0.360341	0.717969	1	1147	tags=17%, list=7%, signal=19%
GOBP_AXO_DENDRITIC_TRANSPORT	GOBP_AXO_DENDRITIC_TRANSPORT		64	-0.299871	-1.07532	0.314894	0.718708	1	3217	tags=31%, list=18%, signal=38%
GOBP_REGULATION_OF_VIRAL_INDUCED_CYTOPLASMIC_PATTERN_RECOGNITION_RECEPTOR_SIGNALING_PATHWAY	GOBP_REGULATION_OF_VIRAL_INDUCED_CYTOPLASMIC_PATTERN_RECOGNITION_RECEPTOR_SIGNALING_PATHWAY		19	-0.394802	-1.07523	0.364026	0.71719	1	1073	tags=21%, list=6%, signal=22%
GOBP_POSITIVE_REGULATION_OF_MITOCHONDRIAL_FISSION	GOBP_POSITIVE_REGULATION_OF_MITOCHONDRIAL_FISSION		17	-0.404401	-1.07444	0.356688	0.717995	1	696	tags=12%, list=4%, signal=12%
GOBP_ENDOCRINE_PANCREAS_DEVELOPMENT	GOBP_ENDOCRINE_PANCREAS_DEVELOPMENT		33	-0.342536	-1.07427	0.358531	0.716731	1	1844	tags=21%, list=11%, signal=24%
GOBP_ACIDIC_AMINO_ACID_TRANSPORT	GOBP_ACIDIC_AMINO_ACID_TRANSPORT		48	-0.317736	-1.07333	0.334746	0.718153	1	1661	tags=17%, list=9%, signal=18%
GOBP_GLYCEROLIPID_BIOSYNTHETIC_PROCESS	GOBP_GLYCEROLIPID_BIOSYNTHETIC_PROCESS		224	-0.249728	-1.07294	0.259009	0.717651	1	3483	tags=27%, list=20%, signal=34%
GOBP_ACYLGLYCEROL_HOMEOSTASIS	GOBP_ACYLGLYCEROL_HOMEOSTASIS		20	-0.384131	-1.07293	0.362031	0.715891	1	4855	tags=50%, list=28%, signal=69%
GOBP_RETROGRADE_AXONAL_TRANSPORT	GOBP_RETROGRADE_AXONAL_TRANSPORT		18	-0.389945	-1.07214	0.384956	0.716675	1	3708	tags=39%, list=21%, signal=49%
GOBP_TRANSCYTOSIS	GOBP_TRANSCYTOSIS		17	-0.398007	-1.07149	0.402151	0.717015	1	1918	tags=29%, list=11%, signal=33%
GOBP_PHOTOTRANSDUCTION_VISIBLE_LIGHT	GOBP_PHOTOTRANSDUCTION_VISIBLE_LIGHT		19	-0.3868	-1.07126	0.32563	0.716125	1	662	tags=11%, list=4%, signal=11%
GOBP_NEGATIVE_REGULATION_OF_PROTEASOMAL_PROTEIN_CATABOLIC_PROCESS	GOBP_NEGATIVE_REGULATION_OF_PROTEASOMAL_PROTEIN_CATABOLIC_PROCESS		45	-0.320617	-1.06966	0.317814	0.719728	1	2461	tags=16%, list=14%, signal=18%
GOBP_TYPE_B_PANCREATIC_CELL_DEVELOPMENT	GOBP_TYPE_B_PANCREATIC_CELL_DEVELOPMENT		16	-0.405895	-1.06945	0.38664	0.718584	1	1844	tags=25%, list=11%, signal=28%
GOBP_POSITIVE_REGULATION_OF_JNK_CASCADE	GOBP_POSITIVE_REGULATION_OF_JNK_CASCADE		63	-0.304271	-1.0694	0.329293	0.717015	1	1918	tags=22%, list=11%, signal=25%
GOBP_HUMORAL_IMMUNE_RESPONSE_MEDIATED_BY_CIRCULATING_IMMUNOGLOBULIN	GOBP_HUMORAL_IMMUNE_RESPONSE_MEDIATED_BY_CIRCULATING_IMMUNOGLOBULIN		27	-0.356266	-1.06841	0.380952	0.718579	1	2697	tags=26%, list=15%, signal=31%
GOBP_PEPTIDYL_TYROSINE_MODIFICATION	GOBP_PEPTIDYL_TYROSINE_MODIFICATION		263	-0.243464	-1.06841	0.258145	0.71684	1	2245	tags=19%, list=13%, signal=22%
GOBP_REGULATION_OF_ATP_BIOSYNTHETIC_PROCESS	GOBP_REGULATION_OF_ATP_BIOSYNTHETIC_PROCESS		18	-0.394803	-1.06732	0.365112	0.718592	1	997	tags=17%, list=6%, signal=18%
GOBP_CARDIOLIPIN_METABOLIC_PROCESS	GOBP_CARDIOLIPIN_METABOLIC_PROCESS		17	-0.399067	-1.06545	0.356	0.723057	1	4995	tags=53%, list=29%, signal=74%
GOBP_POSITIVE_REGULATION_OF_CELL_MIGRATION_INVOLVED_IN_SPROUTING_ANGIOGENESIS	GOBP_POSITIVE_REGULATION_OF_CELL_MIGRATION_INVOLVED_IN_SPROUTING_ANGIOGENESIS		17	-0.409521	-1.0654	0.364389	0.721508	1	1861	tags=41%, list=11%, signal=46%
GOBP_PIGMENTATION	GOBP_PIGMENTATION		71	-0.291348	-1.0646	0.313597	0.722404	1	3266	tags=31%, list=19%, signal=38%
GOBP_REGULATION_OF_RESPONSE_TO_EXTRACELLULAR_STIMULUS	GOBP_REGULATION_OF_RESPONSE_TO_EXTRACELLULAR_STIMULUS		18	-0.398138	-1.06403	0.361884	0.722503	1	5361	tags=50%, list=31%, signal=72%
GOBP_PROGRAMMED_NECROTIC_CELL_DEATH	GOBP_PROGRAMMED_NECROTIC_CELL_DEATH		36	-0.332166	-1.06384	0.353468	0.721399	1	2040	tags=28%, list=12%, signal=31%
GOBP_REGULATION_OF_JUN_KINASE_ACTIVITY	GOBP_REGULATION_OF_JUN_KINASE_ACTIVITY		65	-0.293653	-1.06351	0.328018	0.720692	1	2078	tags=23%, list=12%, signal=26%
GOBP_RESPONSE_TO_GLUCAGON	GOBP_RESPONSE_TO_GLUCAGON		26	-0.36127	-1.0626	0.341564	0.721992	1	3770	tags=42%, list=22%, signal=54%
GOBP_POSITIVE_REGULATION_OF_CALCIUM_MEDIATED_SIGNALING	GOBP_POSITIVE_REGULATION_OF_CALCIUM_MEDIATED_SIGNALING		17	-0.395837	-1.06258	0.386454	0.720346	1	1391	tags=29%, list=8%, signal=32%
GOBP_MITOCHONDRIAL_FISSION	GOBP_MITOCHONDRIAL_FISSION		40	-0.318128	-1.06111	0.365591	0.723456	1	1033	tags=13%, list=6%, signal=13%
GOBP_NEGATIVE_REGULATION_OF_PLATELET_ACTIVATION	GOBP_NEGATIVE_REGULATION_OF_PLATELET_ACTIVATION		15	-0.403545	-1.06058	0.375796	0.723541	1	2923	tags=33%, list=17%, signal=40%
GOBP_POSITIVE_REGULATION_OF_NIK_NF_KAPPAB_SIGNALING	GOBP_POSITIVE_REGULATION_OF_NIK_NF_KAPPAB_SIGNALING		51	-0.311708	-1.05977	0.344371	0.724538	1	2263	tags=24%, list=13%, signal=27%
GOBP_ORGANELLE_MEMBRANE_FUSION	GOBP_ORGANELLE_MEMBRANE_FUSION		100	-0.27682	-1.05855	0.348624	0.726756	1	4058	tags=38%, list=23%, signal=49%
GOBP_AMINO_ACID_BETAINE_METABOLIC_PROCESS	GOBP_AMINO_ACID_BETAINE_METABOLIC_PROCESS		15	-0.405535	-1.05832	0.396146	0.725829	1	1943	tags=27%, list=11%, signal=30%
GOBP_NEGATIVE_REGULATION_OF_PEPTIDYL_THREONINE_PHOSPHORYLATION	GOBP_NEGATIVE_REGULATION_OF_PEPTIDYL_THREONINE_PHOSPHORYLATION		18	-0.39604	-1.05792	0.399177	0.725474	1	344	tags=11%, list=2%, signal=11%
GOBP_AMMONIUM_ION_METABOLIC_PROCESS	GOBP_AMMONIUM_ION_METABOLIC_PROCESS		15	-0.414224	-1.0569	0.381148	0.727171	1	5012	tags=60%, list=29%, signal=84%
GOBP_ORGANIC_HYDROXY_COMPOUND_BIOSYNTHETIC_PROCESS	GOBP_ORGANIC_HYDROXY_COMPOUND_BIOSYNTHETIC_PROCESS		193	-0.249105	-1.0567	0.308026	0.726123	1	1845	tags=16%, list=11%, signal=17%
GOBP_FAT_CELL_DIFFERENTIATION	GOBP_FAT_CELL_DIFFERENTIATION		162	-0.254308	-1.05643	0.308889	0.725321	1	1673	tags=14%, list=10%, signal=15%
GOBP_MAINTENANCE_OF_LOCATION_IN_CELL	GOBP_MAINTENANCE_OF_LOCATION_IN_CELL		165	-0.255938	-1.05577	0.298206	0.725849	1	1791	tags=15%, list=10%, signal=17%
GOBP_PHOTORECEPTOR_CELL_DIFFERENTIATION	GOBP_PHOTORECEPTOR_CELL_DIFFERENTIATION		37	-0.32215	-1.05546	0.342733	0.725252	1	2009	tags=22%, list=11%, signal=24%
GOBP_NEGATIVE_REGULATION_OF_CELL_CELL_ADHESION	GOBP_NEGATIVE_REGULATION_OF_CELL_CELL_ADHESION		124	-0.26387	-1.0542	0.319058	0.727715	1	1270	tags=12%, list=7%, signal=13%
GOBP_NEGATIVE_REGULATION_OF_PROTEOLYSIS_INVOLVED_IN_CELLULAR_PROTEIN_CATABOLIC_PROCESS	GOBP_NEGATIVE_REGULATION_OF_PROTEOLYSIS_INVOLVED_IN_CELLULAR_PROTEIN_CATABOLIC_PROCESS		59	-0.297961	-1.05381	0.358407	0.727309	1	3916	tags=27%, list=22%, signal=35%
GOBP_REGULATION_OF_NEURON_MIGRATION	GOBP_REGULATION_OF_NEURON_MIGRATION		31	-0.340616	-1.05199	0.370902	0.731738	1	2484	tags=35%, list=14%, signal=41%
GOBP_RESPONSE_TO_COPPER_ION	GOBP_RESPONSE_TO_COPPER_ION		30	-0.340532	-1.0517	0.352201	0.731095	1	3272	tags=43%, list=19%, signal=53%
GOBP_NUCLEOTIDE_TRANSPORT	GOBP_NUCLEOTIDE_TRANSPORT		26	-0.36065	-1.0507	0.391489	0.732721	1	1589	tags=23%, list=9%, signal=25%
GOBP_CYTOPLASMIC_PATTERN_RECOGNITION_RECEPTOR_SIGNALING_PATHWAY_IN_RESPONSE_TO_VIRUS	GOBP_CYTOPLASMIC_PATTERN_RECOGNITION_RECEPTOR_SIGNALING_PATHWAY_IN_RESPONSE_TO_VIRUS		28	-0.355935	-1.05039	0.376471	0.732131	1	1073	tags=21%, list=6%, signal=23%
GOBP_NUCLEAR_TRANSCRIBED_MRNA_POLY_A_TAIL_SHORTENING	GOBP_NUCLEAR_TRANSCRIBED_MRNA_POLY_A_TAIL_SHORTENING		33	-0.339211	-1.05	0.372233	0.731729	1	3493	tags=33%, list=20%, signal=42%
GOBP_REGULATION_OF_NITRIC_OXIDE_METABOLIC_PROCESS	GOBP_REGULATION_OF_NITRIC_OXIDE_METABOLIC_PROCESS		41	-0.322493	-1.04958	0.383158	0.731465	1	2068	tags=24%, list=12%, signal=28%
GOBP_TRIGLYCERIDE_BIOSYNTHETIC_PROCESS	GOBP_TRIGLYCERIDE_BIOSYNTHETIC_PROCESS		30	-0.344076	-1.04901	0.368313	0.731725	1	892	tags=13%, list=5%, signal=14%
GOBP_DETECTION_OF_LIGHT_STIMULUS	GOBP_DETECTION_OF_LIGHT_STIMULUS		35	-0.334668	-1.04751	0.388889	0.734928	1	3202	tags=26%, list=18%, signal=31%
GOBP_POSITIVE_REGULATION_OF_APOPTOTIC_SIGNALING_PATHWAY	GOBP_POSITIVE_REGULATION_OF_APOPTOTIC_SIGNALING_PATHWAY		101	-0.269463	-1.04604	0.346847	0.73809	1	2168	tags=20%, list=12%, signal=22%
GOBP_REGULATION_OF_GLUCONEOGENESIS	GOBP_REGULATION_OF_GLUCONEOGENESIS		38	-0.322643	-1.04521	0.384937	0.739125	1	945	tags=16%, list=5%, signal=17%
GOBP_RESPONSE_TO_CARBOHYDRATE	GOBP_RESPONSE_TO_CARBOHYDRATE		168	-0.254944	-1.0446	0.338565	0.739488	1	1989	tags=17%, list=11%, signal=19%
GOBP_NEGATIVE_REGULATION_OF_PROTEIN_MATURATION	GOBP_NEGATIVE_REGULATION_OF_PROTEIN_MATURATION		21	-0.373232	-1.04451	0.409283	0.738112	1	2103	tags=24%, list=12%, signal=27%
GOBP_NECROPTOTIC_PROCESS	GOBP_NECROPTOTIC_PROCESS		28	-0.356775	-1.04431	0.426531	0.737094	1	2421	tags=36%, list=14%, signal=41%
GOBP_PROTEIN_TARGETING	GOBP_PROTEIN_TARGETING		398	-0.229435	-1.04381	0.319712	0.737121	1	3496	tags=21%, list=20%, signal=25%
GOBP_ENTEROENDOCRINE_CELL_DIFFERENTIATION	GOBP_ENTEROENDOCRINE_CELL_DIFFERENTIATION		20	-0.372758	-1.04317	0.397028	0.737522	1	1844	tags=25%, list=11%, signal=28%
GOBP_NEGATIVE_REGULATION_OF_STRESS_ACTIVATED_PROTEIN_KINASE_SIGNALING_CASCADE	GOBP_NEGATIVE_REGULATION_OF_STRESS_ACTIVATED_PROTEIN_KINASE_SIGNALING_CASCADE		41	-0.317126	-1.04269	0.383621	0.737387	1	1321	tags=17%, list=8%, signal=18%
GOBP_PHOSPHATIDIC_ACID_METABOLIC_PROCESS	GOBP_PHOSPHATIDIC_ACID_METABOLIC_PROCESS		40	-0.31416	-1.04066	0.395248	0.742444	1	933	tags=15%, list=5%, signal=16%
GOBP_MESODERMAL_CELL_DIFFERENTIATION	GOBP_MESODERMAL_CELL_DIFFERENTIATION		16	-0.394126	-1.04013	0.420833	0.742586	1	1494	tags=19%, list=9%, signal=20%
GOBP_SECONDARY_METABOLIC_PROCESS	GOBP_SECONDARY_METABOLIC_PROCESS		36	-0.331274	-1.03847	0.392931	0.746431	1	2049	tags=22%, list=12%, signal=25%
GOBP_PHOSPHOLIPID_METABOLIC_PROCESS	GOBP_PHOSPHOLIPID_METABOLIC_PROCESS		350	-0.230045	-1.03781	0.327059	0.746939	1	3564	tags=27%, list=20%, signal=33%
GOBP_RESPONSE_TO_CAMP	GOBP_RESPONSE_TO_CAMP		71	-0.281589	-1.03754	0.37694	0.746147	1	1254	tags=15%, list=7%, signal=17%
GOBP_LATE_ENDOSOME_TO_VACUOLE_TRANSPORT_VIA_MULTIVESICULAR_BODY_SORTING_PATHWAY	GOBP_LATE_ENDOSOME_TO_VACUOLE_TRANSPORT_VIA_MULTIVESICULAR_BODY_SORTING_PATHWAY		17	-0.393216	-1.037	0.425358	0.746278	1	41	tags=6%, list=0%, signal=6%
GOBP_CELLULAR_RESPONSE_TO_EXTRACELLULAR_STIMULUS	GOBP_CELLULAR_RESPONSE_TO_EXTRACELLULAR_STIMULUS		193	-0.241261	-1.03644	0.320346	0.746511	1	1297	tags=12%, list=7%, signal=13%
GOBP_REGULATION_OF_OXIDATIVE_PHOSPHORYLATION	GOBP_REGULATION_OF_OXIDATIVE_PHOSPHORYLATION		20	-0.370771	-1.03224	0.406186	0.758889	1	495	tags=15%, list=3%, signal=15%
GOBP_NEGATIVE_REGULATION_OF_HYDROLASE_ACTIVITY	GOBP_NEGATIVE_REGULATION_OF_HYDROLASE_ACTIVITY		319	-0.231165	-1.03163	0.361233	0.7592	1	2542	tags=18%, list=15%, signal=20%
GOBP_TETRAPYRROLE_METABOLIC_PROCESS	GOBP_TETRAPYRROLE_METABOLIC_PROCESS		52	-0.297319	-1.0316	0.385882	0.757611	1	2367	tags=19%, list=14%, signal=22%
GOBP_NEGATIVE_REGULATION_OF_INTERFERON_GAMMA_PRODUCTION	GOBP_NEGATIVE_REGULATION_OF_INTERFERON_GAMMA_PRODUCTION		22	-0.36628	-1.03145	0.409639	0.756435	1	49	tags=9%, list=0%, signal=9%
GOBP_MACROPHAGE_ACTIVATION	GOBP_MACROPHAGE_ACTIVATION		56	-0.29903	-1.03121	0.384783	0.7556	1	2656	tags=25%, list=15%, signal=29%
GOBP_RESPONSE_TO_ANTIBIOTIC	GOBP_RESPONSE_TO_ANTIBIOTIC		39	-0.314577	-1.03078	0.382796	0.755377	1	949	tags=13%, list=5%, signal=14%
GOBP_PHOSPHATIDYLINOSITOL_BIOSYNTHETIC_PROCESS	GOBP_PHOSPHATIDYLINOSITOL_BIOSYNTHETIC_PROCESS		106	-0.262713	-1.02974	0.407809	0.757213	1	3483	tags=30%, list=20%, signal=37%
GOBP_PEPTIDYL_THREONINE_DEPHOSPHORYLATION	GOBP_PEPTIDYL_THREONINE_DEPHOSPHORYLATION		21	-0.369014	-1.02845	0.420259	0.760025	1	1062	tags=19%, list=6%, signal=20%
GOBP_CYTOSKELETON_DEPENDENT_INTRACELLULAR_TRANSPORT	GOBP_CYTOSKELETON_DEPENDENT_INTRACELLULAR_TRANSPORT		180	-0.245269	-1.02825	0.389262	0.759045	1	3217	tags=29%, list=18%, signal=36%
GOBP_L_GLUTAMATE_TRANSMEMBRANE_TRANSPORT	GOBP_L_GLUTAMATE_TRANSMEMBRANE_TRANSPORT		19	-0.36862	-1.02757	0.408898	0.759669	1	1446	tags=16%, list=8%, signal=17%
GOBP_METENCEPHALON_DEVELOPMENT	GOBP_METENCEPHALON_DEVELOPMENT		70	-0.285701	-1.02685	0.391982	0.760502	1	2009	tags=16%, list=11%, signal=18%
GOBP_CELLULAR_CARBOHYDRATE_METABOLIC_PROCESS	GOBP_CELLULAR_CARBOHYDRATE_METABOLIC_PROCESS		226	-0.239557	-1.0268	0.372685	0.759037	1	1954	tags=14%, list=11%, signal=16%
GOBP_RESPONSE_TO_ZINC_ION	GOBP_RESPONSE_TO_ZINC_ION		32	-0.326909	-1.02594	0.406571	0.760416	1	1674	tags=22%, list=10%, signal=24%
GOBP_POSITIVE_REGULATION_OF_CELL_SUBSTRATE_ADHESION	GOBP_POSITIVE_REGULATION_OF_CELL_SUBSTRATE_ADHESION		103	-0.26223	-1.02433	0.398693	0.764041	1	1509	tags=15%, list=9%, signal=16%
GOBP_FATTY_ACID_TRANSPORT	GOBP_FATTY_ACID_TRANSPORT		101	-0.267837	-1.02383	0.374439	0.764139	1	2164	tags=19%, list=12%, signal=21%
GOBP_L_AMINO_ACID_TRANSPORT	GOBP_L_AMINO_ACID_TRANSPORT		48	-0.304694	-1.02353	0.397463	0.763517	1	1782	tags=19%, list=10%, signal=21%
GOBP_ORGAN_OR_TISSUE_SPECIFIC_IMMUNE_RESPONSE	GOBP_ORGAN_OR_TISSUE_SPECIFIC_IMMUNE_RESPONSE		17	-0.377956	-1.02318	0.415778	0.763083	1	3904	tags=35%, list=22%, signal=45%
GOBP_REGULATION_OF_NUCLEOTIDE_BIOSYNTHETIC_PROCESS	GOBP_REGULATION_OF_NUCLEOTIDE_BIOSYNTHETIC_PROCESS		28	-0.330975	-1.02228	0.432258	0.764517	1	997	tags=14%, list=6%, signal=15%
GOBP_MICROTUBULE_DEPOLYMERIZATION	GOBP_MICROTUBULE_DEPOLYMERIZATION		33	-0.329024	-1.02199	0.400881	0.763913	1	2146	tags=27%, list=12%, signal=31%
GOBP_ISOPRENOID_BIOSYNTHETIC_PROCESS	GOBP_ISOPRENOID_BIOSYNTHETIC_PROCESS		25	-0.346356	-1.02176	0.394737	0.76304	1	4573	tags=48%, list=26%, signal=65%
GOBP_POSITIVE_REGULATION_OF_INTERLEUKIN_10_PRODUCTION	GOBP_POSITIVE_REGULATION_OF_INTERLEUKIN_10_PRODUCTION		17	-0.38119	-1.02052	0.428866	0.765569	1	3960	tags=47%, list=23%, signal=61%
GOBP_ANTIGEN_PROCESSING_AND_PRESENTATION_OF_PEPTIDE_ANTIGEN_VIA_MHC_CLASS_I	GOBP_ANTIGEN_PROCESSING_AND_PRESENTATION_OF_PEPTIDE_ANTIGEN_VIA_MHC_CLASS_I		89	-0.26995	-1.0197	0.403548	0.766606	1	2214	tags=18%, list=13%, signal=20%
GOBP_INTERFERON_ALPHA_PRODUCTION	GOBP_INTERFERON_ALPHA_PRODUCTION		20	-0.365921	-1.01917	0.431174	0.7668	1	2943	tags=35%, list=17%, signal=42%
GOBP_RESPONSE_TO_CALCIUM_ION	GOBP_RESPONSE_TO_CALCIUM_ION		112	-0.257166	-1.01887	0.404711	0.766116	1	1183	tags=12%, list=7%, signal=12%
GOBP_NEGATIVE_REGULATION_OF_EXTRINSIC_APOPTOTIC_SIGNALING_PATHWAY_VIA_DEATH_DOMAIN_RECEPTORS	GOBP_NEGATIVE_REGULATION_OF_EXTRINSIC_APOPTOTIC_SIGNALING_PATHWAY_VIA_DEATH_DOMAIN_RECEPTORS		32	-0.324506	-1.01641	0.417722	0.772581	1	2112	tags=31%, list=12%, signal=35%
GOBP_PROTEIN_AUTOUBIQUITINATION	GOBP_PROTEIN_AUTOUBIQUITINATION		66	-0.283542	-1.01327	0.419958	0.781622	1	2251	tags=21%, list=13%, signal=24%
GOBP_CELLULAR_ALDEHYDE_METABOLIC_PROCESS	GOBP_CELLULAR_ALDEHYDE_METABOLIC_PROCESS		49	-0.294405	-1.01317	0.42887	0.78035	1	2058	tags=20%, list=12%, signal=23%
GOBP_EPITHELIAL_CELL_MORPHOGENESIS	GOBP_EPITHELIAL_CELL_MORPHOGENESIS		23	-0.351008	-1.01274	0.465306	0.780204	1	3673	tags=35%, list=21%, signal=44%
GOBP_PROTEIN_PEPTIDYL_PROLYL_ISOMERIZATION	GOBP_PROTEIN_PEPTIDYL_PROLYL_ISOMERIZATION		34	-0.328388	-1.01255	0.419149	0.779251	1	1791	tags=21%, list=10%, signal=23%
GOBP_NEUROTROPHIN_TRK_RECEPTOR_SIGNALING_PATHWAY	GOBP_NEUROTROPHIN_TRK_RECEPTOR_SIGNALING_PATHWAY		24	-0.346893	-1.01216	0.436441	0.778827	1	725	tags=8%, list=4%, signal=9%
GOBP_CHEMOKINE_PRODUCTION	GOBP_CHEMOKINE_PRODUCTION		54	-0.292275	-1.01127	0.421739	0.780245	1	4927	tags=44%, list=28%, signal=62%
GOBP_RESPONSE_TO_GROWTH_HORMONE	GOBP_RESPONSE_TO_GROWTH_HORMONE		31	-0.323905	-1.01015	0.423529	0.782372	1	1435	tags=19%, list=8%, signal=21%
GOBP_REGULATION_OF_PROTEASOMAL_PROTEIN_CATABOLIC_PROCESS	GOBP_REGULATION_OF_PROTEASOMAL_PROTEIN_CATABOLIC_PROCESS		167	-0.2426	-1.0089	0.425263	0.784873	1	2618	tags=18%, list=15%, signal=21%
GOBP_NUCLEUS_LOCALIZATION	GOBP_NUCLEUS_LOCALIZATION		22	-0.34537	-1.00877	0.438053	0.783729	1	1786	tags=18%, list=10%, signal=20%
GOBP_REGULATION_OF_CLATHRIN_DEPENDENT_ENDOCYTOSIS	GOBP_REGULATION_OF_CLATHRIN_DEPENDENT_ENDOCYTOSIS		16	-0.381393	-1.00876	0.426667	0.782138	1	1453	tags=25%, list=8%, signal=27%
GOBP_ANTIGEN_PROCESSING_AND_PRESENTATION_OF_ENDOGENOUS_ANTIGEN	GOBP_ANTIGEN_PROCESSING_AND_PRESENTATION_OF_ENDOGENOUS_ANTIGEN		17	-0.378487	-1.00854	0.429194	0.781259	1	2407	tags=24%, list=14%, signal=27%
GOBP_LONG_CHAIN_FATTY_ACID_TRANSPORT	GOBP_LONG_CHAIN_FATTY_ACID_TRANSPORT		49	-0.297788	-1.00826	0.434599	0.780613	1	2440	tags=24%, list=14%, signal=28%
GOBP_REGULATION_OF_DNA_TEMPLATED_TRANSCRIPTION_IN_RESPONSE_TO_STRESS	GOBP_REGULATION_OF_DNA_TEMPLATED_TRANSCRIPTION_IN_RESPONSE_TO_STRESS		108	-0.258176	-1.00761	0.403756	0.781267	1	630	tags=8%, list=4%, signal=9%
GOBP_BIOMINERALIZATION	GOBP_BIOMINERALIZATION		105	-0.259968	-1.00727	0.413502	0.780833	1	833	tags=11%, list=5%, signal=12%
GOBP_NEGATIVE_REGULATION_OF_TOR_SIGNALING	GOBP_NEGATIVE_REGULATION_OF_TOR_SIGNALING		42	-0.304001	-1.00605	0.445585	0.783202	1	2262	tags=19%, list=13%, signal=22%
GOBP_RECEPTOR_CLUSTERING	GOBP_RECEPTOR_CLUSTERING		41	-0.31119	-1.00597	0.45	0.781878	1	656	tags=5%, list=4%, signal=5%
GOBP_POSITIVE_REGULATION_OF_REACTIVE_OXYGEN_SPECIES_BIOSYNTHETIC_PROCESS	GOBP_POSITIVE_REGULATION_OF_REACTIVE_OXYGEN_SPECIES_BIOSYNTHETIC_PROCESS		38	-0.30798	-1.00587	0.453416	0.780645	1	3614	tags=39%, list=21%, signal=50%
GOBP_LIPID_LOCALIZATION	GOBP_LIPID_LOCALIZATION		359	-0.22263	-1.00486	0.428571	0.782362	1	2912	tags=21%, list=17%, signal=25%
GOBP_INTERFERON_BETA_PRODUCTION	GOBP_INTERFERON_BETA_PRODUCTION		40	-0.30905	-1.00431	0.455645	0.782573	1	3666	tags=33%, list=21%, signal=41%
GOBP_INTERLEUKIN_10_PRODUCTION	GOBP_INTERLEUKIN_10_PRODUCTION		27	-0.343416	-1.00371	0.430063	0.782972	1	3960	tags=41%, list=23%, signal=53%
GOBP_NON_MOTILE_CILIUM_ASSEMBLY	GOBP_NON_MOTILE_CILIUM_ASSEMBLY		52	-0.294299	-1.00348	0.450106	0.782182	1	3993	tags=35%, list=23%, signal=45%
GOBP_REGULATION_OF_PROTEIN_LOCALIZATION_TO_PLASMA_MEMBRANE	GOBP_REGULATION_OF_PROTEIN_LOCALIZATION_TO_PLASMA_MEMBRANE		83	-0.267861	-1.00342	0.438865	0.780837	1	1978	tags=17%, list=11%, signal=19%
GOBP_DEFENSE_RESPONSE_TO_BACTERIUM	GOBP_DEFENSE_RESPONSE_TO_BACTERIUM		108	-0.257573	-1.00249	0.473795	0.78227	1	3378	tags=27%, list=19%, signal=33%
GOBP_CLATHRIN_DEPENDENT_ENDOCYTOSIS	GOBP_CLATHRIN_DEPENDENT_ENDOCYTOSIS		39	-0.308084	-1.00156	0.436105	0.783715	1	1826	tags=23%, list=10%, signal=26%
GOBP_TOR_SIGNALING	GOBP_TOR_SIGNALING		115	-0.251674	-0.999263	0.461364	0.789669	1	2262	tags=16%, list=13%, signal=18%
GOBP_SODIUM_ION_HOMEOSTASIS	GOBP_SODIUM_ION_HOMEOSTASIS		26	-0.338196	-0.999224	0.466102	0.788243	1	2540	tags=31%, list=15%, signal=36%
GOBP_REGULATION_OF_PHOSPHATIDYLINOSITOL_3_KINASE_SIGNALING	GOBP_REGULATION_OF_PHOSPHATIDYLINOSITOL_3_KINASE_SIGNALING		98	-0.258115	-0.998838	0.452747	0.788065	1	1366	tags=15%, list=8%, signal=17%
GOBP_LATE_ENDOSOME_TO_VACUOLE_TRANSPORT	GOBP_LATE_ENDOSOME_TO_VACUOLE_TRANSPORT		24	-0.337608	-0.998294	0.431915	0.788298	1	41	tags=4%, list=0%, signal=4%
GOBP_PANCREAS_DEVELOPMENT	GOBP_PANCREAS_DEVELOPMENT		51	-0.290461	-0.998049	0.444685	0.787544	1	2171	tags=24%, list=12%, signal=27%
GOBP_RESPONSE_TO_THYROID_HORMONE	GOBP_RESPONSE_TO_THYROID_HORMONE		18	-0.370452	-0.997706	0.471429	0.787137	1	512	tags=17%, list=3%, signal=17%
GOBP_GOLGI_TO_VACUOLE_TRANSPORT	GOBP_GOLGI_TO_VACUOLE_TRANSPORT		19	-0.364304	-0.996136	0.473904	0.790853	1	878	tags=16%, list=5%, signal=17%
GOBP_KETONE_BIOSYNTHETIC_PROCESS	GOBP_KETONE_BIOSYNTHETIC_PROCESS		33	-0.314867	-0.995612	0.447316	0.791032	1	2508	tags=33%, list=14%, signal=39%
GOBP_REGULATION_OF_CHOLESTEROL_METABOLIC_PROCESS	GOBP_REGULATION_OF_CHOLESTEROL_METABOLIC_PROCESS		52	-0.288938	-0.993516	0.447154	0.796454	1	3609	tags=35%, list=21%, signal=43%
GOBP_RESPONSE_TO_ATP	GOBP_RESPONSE_TO_ATP		23	-0.351407	-0.990353	0.456763	0.805295	1	1391	tags=17%, list=8%, signal=19%
GOBP_GLOMERULAR_EPITHELIUM_DEVELOPMENT	GOBP_GLOMERULAR_EPITHELIUM_DEVELOPMENT		18	-0.367241	-0.990008	0.462845	0.804816	1	1877	tags=28%, list=11%, signal=31%
GOBP_RESPONSE_TO_ORGANOPHOSPHORUS	GOBP_RESPONSE_TO_ORGANOPHOSPHORUS		99	-0.256718	-0.989347	0.475113	0.8054	1	1391	tags=15%, list=8%, signal=16%
GOBP_SKELETAL_MUSCLE_CELL_DIFFERENTIATION	GOBP_SKELETAL_MUSCLE_CELL_DIFFERENTIATION		46	-0.300957	-0.988761	0.481069	0.80573	1	1186	tags=13%, list=7%, signal=14%
GOBP_GLYCEROPHOSPHOLIPID_METABOLIC_PROCESS	GOBP_GLYCEROPHOSPHOLIPID_METABOLIC_PROCESS		298	-0.225309	-0.988678	0.463942	0.804473	1	3564	tags=27%, list=20%, signal=33%
GOBP_VESICLE_TRANSPORT_ALONG_MICROTUBULE	GOBP_VESICLE_TRANSPORT_ALONG_MICROTUBULE		44	-0.295201	-0.988636	0.476718	0.803058	1	3061	tags=32%, list=17%, signal=38%
GOBP_SECRETORY_GRANULE_ORGANIZATION	GOBP_SECRETORY_GRANULE_ORGANIZATION		24	-0.344208	-0.988418	0.47234	0.802266	1	4920	tags=50%, list=28%, signal=69%
GOBP_POSITIVE_REGULATION_OF_NUCLEOTIDE_METABOLIC_PROCESS	GOBP_POSITIVE_REGULATION_OF_NUCLEOTIDE_METABOLIC_PROCESS		34	-0.309921	-0.987298	0.453222	0.804395	1	3069	tags=24%, list=18%, signal=28%
GOBP_REGULATION_OF_MITOCHONDRIAL_FISSION	GOBP_REGULATION_OF_MITOCHONDRIAL_FISSION		26	-0.332669	-0.985538	0.472767	0.80877	1	1033	tags=15%, list=6%, signal=16%
GOBP_PHOSPHATIDYLINOSITOL_METABOLIC_PROCESS	GOBP_PHOSPHATIDYLINOSITOL_METABOLIC_PROCESS		164	-0.239738	-0.984648	0.502165	0.810199	1	3891	tags=30%, list=22%, signal=38%
GOBP_PURINE_NUCLEOTIDE_TRANSPORT	GOBP_PURINE_NUCLEOTIDE_TRANSPORT		20	-0.354821	-0.983777	0.462185	0.811431	1	1589	tags=25%, list=9%, signal=27%
GOBP_POSITIVE_REGULATION_OF_SIGNAL_TRANSDUCTION_BY_P53_CLASS_MEDIATOR	GOBP_POSITIVE_REGULATION_OF_SIGNAL_TRANSDUCTION_BY_P53_CLASS_MEDIATOR		21	-0.348803	-0.983562	0.445148	0.810592	1	2506	tags=29%, list=14%, signal=33%
GOBP_POSITIVE_REGULATION_OF_PEPTIDE_SECRETION	GOBP_POSITIVE_REGULATION_OF_PEPTIDE_SECRETION		106	-0.25305	-0.983389	0.489978	0.809623	1	1834	tags=16%, list=10%, signal=18%
GOBP_REGULATION_OF_ACTIVIN_RECEPTOR_SIGNALING_PATHWAY	GOBP_REGULATION_OF_ACTIVIN_RECEPTOR_SIGNALING_PATHWAY		18	-0.364984	-0.982666	0.491837	0.810436	1	2400	tags=44%, list=14%, signal=51%
GOBP_RESPONSE_TO_PURINE_CONTAINING_COMPOUND	GOBP_RESPONSE_TO_PURINE_CONTAINING_COMPOUND		114	-0.251728	-0.982297	0.467811	0.810064	1	1391	tags=14%, list=8%, signal=15%
GOBP_POSITIVE_REGULATION_OF_TRANSMEMBRANE_TRANSPORT	GOBP_POSITIVE_REGULATION_OF_TRANSMEMBRANE_TRANSPORT		142	-0.244144	-0.981998	0.519187	0.809513	1	3426	tags=23%, list=20%, signal=29%
GOBP_BONE_MINERALIZATION	GOBP_BONE_MINERALIZATION		77	-0.264635	-0.981833	0.488421	0.808561	1	2013	tags=17%, list=12%, signal=19%
GOBP_PROTEIN_AUTOPHOSPHORYLATION	GOBP_PROTEIN_AUTOPHOSPHORYLATION		191	-0.231807	-0.981751	0.501089	0.807327	1	1711	tags=15%, list=10%, signal=17%
GOBP_RDNA_HETEROCHROMATIN_ASSEMBLY	GOBP_RDNA_HETEROCHROMATIN_ASSEMBLY		22	-0.348073	-0.979596	0.495984	0.813025	1	244	tags=9%, list=1%, signal=9%
GOBP_REGULATION_OF_TRANSLATIONAL_FIDELITY	GOBP_REGULATION_OF_TRANSLATIONAL_FIDELITY		20	-0.356605	-0.97958	0.48	0.811552	1	1098	tags=15%, list=6%, signal=16%
GOBP_STEM_CELL_DIVISION	GOBP_STEM_CELL_DIVISION		16	-0.375113	-0.979069	0.519231	0.81171	1	799	tags=19%, list=5%, signal=20%
GOBP_MONOVALENT_INORGANIC_CATION_HOMEOSTASIS	GOBP_MONOVALENT_INORGANIC_CATION_HOMEOSTASIS		112	-0.250646	-0.979014	0.485459	0.810413	1	2754	tags=23%, list=16%, signal=27%
GOBP_PROTEOGLYCAN_BIOSYNTHETIC_PROCESS	GOBP_PROTEOGLYCAN_BIOSYNTHETIC_PROCESS		47	-0.291535	-0.977596	0.51417	0.813577	1	2182	tags=23%, list=12%, signal=27%
GOBP_RESPONSE_TO_EPIDERMAL_GROWTH_FACTOR	GOBP_RESPONSE_TO_EPIDERMAL_GROWTH_FACTOR		41	-0.299252	-0.977581	0.488048	0.812113	1	1297	tags=17%, list=7%, signal=18%
GOBP_REGULATION_OF_MACROAUTOPHAGY	GOBP_REGULATION_OF_MACROAUTOPHAGY		148	-0.237444	-0.977577	0.522876	0.810626	1	1816	tags=14%, list=10%, signal=15%
GOBP_DEPHOSPHORYLATION	GOBP_DEPHOSPHORYLATION		399	-0.214132	-0.976818	0.531963	0.811468	1	2895	tags=20%, list=17%, signal=23%
GOBP_POSITIVE_REGULATION_OF_SYNAPTIC_TRANSMISSION_GLUTAMATERGIC	GOBP_POSITIVE_REGULATION_OF_SYNAPTIC_TRANSMISSION_GLUTAMATERGIC		15	-0.379493	-0.976561	0.475806	0.810843	1	1025	tags=13%, list=6%, signal=14%
GOBP_NEGATIVE_REGULATION_OF_PROTEIN_CONTAINING_COMPLEX_DISASSEMBLY	GOBP_NEGATIVE_REGULATION_OF_PROTEIN_CONTAINING_COMPLEX_DISASSEMBLY		71	-0.267091	-0.97503	0.479592	0.814445	1	1718	tags=13%, list=10%, signal=14%
GOBP_POST_TRANSLATIONAL_PROTEIN_MODIFICATION	GOBP_POST_TRANSLATIONAL_PROTEIN_MODIFICATION		306	-0.218273	-0.972423	0.563855	0.821327	1	2740	tags=20%, list=16%, signal=23%
GOBP_OOCYTE_MATURATION	GOBP_OOCYTE_MATURATION		18	-0.356719	-0.971453	0.507042	0.823054	1	1834	tags=22%, list=10%, signal=25%
GOBP_SODIUM_ION_TRANSMEMBRANE_TRANSPORT	GOBP_SODIUM_ION_TRANSMEMBRANE_TRANSPORT		103	-0.253189	-0.970018	0.491917	0.82616	1	3038	tags=25%, list=17%, signal=30%
GOBP_CELLULAR_GLUCOSE_HOMEOSTASIS	GOBP_CELLULAR_GLUCOSE_HOMEOSTASIS		107	-0.248364	-0.969661	0.512249	0.825815	1	1419	tags=13%, list=8%, signal=14%
GOBP_DOPAMINE_RECEPTOR_SIGNALING_PATHWAY	GOBP_DOPAMINE_RECEPTOR_SIGNALING_PATHWAY		27	-0.326995	-0.968937	0.477642	0.826539	1	3280	tags=30%, list=19%, signal=36%
GOBP_REGULATION_OF_HORMONE_METABOLIC_PROCESS	GOBP_REGULATION_OF_HORMONE_METABOLIC_PROCESS		26	-0.327418	-0.968456	0.477912	0.826564	1	848	tags=15%, list=5%, signal=16%
GOBP_REGULATION_OF_HORMONE_BIOSYNTHETIC_PROCESS	GOBP_REGULATION_OF_HORMONE_BIOSYNTHETIC_PROCESS		16	-0.358112	-0.968094	0.495935	0.826264	1	1828	tags=25%, list=10%, signal=28%
GOBP_POSITIVE_REGULATION_OF_JUN_KINASE_ACTIVITY	GOBP_POSITIVE_REGULATION_OF_JUN_KINASE_ACTIVITY		55	-0.277583	-0.968042	0.505423	0.824923	1	2078	tags=22%, list=12%, signal=25%
GOBP_VESICLE_FUSION_TO_PLASMA_MEMBRANE	GOBP_VESICLE_FUSION_TO_PLASMA_MEMBRANE		18	-0.3597	-0.967803	0.513216	0.824167	1	6247	tags=56%, list=36%, signal=86%
GOBP_FATTY_ACYL_COA_BIOSYNTHETIC_PROCESS	GOBP_FATTY_ACYL_COA_BIOSYNTHETIC_PROCESS		28	-0.319031	-0.967598	0.462527	0.823344	1	2794	tags=25%, list=16%, signal=30%
GOBP_DIGESTION	GOBP_DIGESTION		65	-0.27119	-0.967525	0.502924	0.82208	1	1629	tags=18%, list=9%, signal=20%
GOBP_NEGATIVE_REGULATION_OF_VIRAL_PROCESS	GOBP_NEGATIVE_REGULATION_OF_VIRAL_PROCESS		66	-0.267681	-0.967251	0.510204	0.821515	1	2841	tags=21%, list=16%, signal=25%
GOBP_NEGATIVE_REGULATION_OF_DNA_BINDING	GOBP_NEGATIVE_REGULATION_OF_DNA_BINDING		42	-0.293415	-0.96685	0.491342	0.821308	1	10	tags=5%, list=0%, signal=5%
GOBP_EMBRYONIC_FORELIMB_MORPHOGENESIS	GOBP_EMBRYONIC_FORELIMB_MORPHOGENESIS		19	-0.352578	-0.966719	0.472767	0.820265	1	2168	tags=26%, list=12%, signal=30%
GOBP_PLATELET_DERIVED_GROWTH_FACTOR_RECEPTOR_SIGNALING_PATHWAY	GOBP_PLATELET_DERIVED_GROWTH_FACTOR_RECEPTOR_SIGNALING_PATHWAY		52	-0.277983	-0.964129	0.504184	0.827027	1	1542	tags=15%, list=9%, signal=17%
GOBP_REGULATION_OF_LIPID_STORAGE	GOBP_REGULATION_OF_LIPID_STORAGE		47	-0.28741	-0.963916	0.547771	0.826196	1	1246	tags=13%, list=7%, signal=14%
GOBP_MAINTENANCE_OF_PROTEIN_LOCATION_IN_CELL	GOBP_MAINTENANCE_OF_PROTEIN_LOCATION_IN_CELL		59	-0.275397	-0.963706	0.524444	0.825403	1	797	tags=12%, list=5%, signal=12%
GOBP_MITOCHONDRIAL_CALCIUM_ION_HOMEOSTASIS	GOBP_MITOCHONDRIAL_CALCIUM_ION_HOMEOSTASIS		24	-0.331233	-0.962597	0.517699	0.82747	1	3105	tags=25%, list=18%, signal=30%
GOBP_POSITIVE_REGULATION_OF_TRANSCRIPTION_FROM_RNA_POLYMERASE_II_PROMOTER_INVOLVED_IN_CELLULAR_RESPONSE_TO_CHEMICAL_STIMULUS	GOBP_POSITIVE_REGULATION_OF_TRANSCRIPTION_FROM_RNA_POLYMERASE_II_PROMOTER_INVOLVED_IN_CELLULAR_RESPONSE_TO_CHEMICAL_STIMULUS		20	-0.348222	-0.962566	0.515337	0.826075	1	2732	tags=35%, list=16%, signal=41%
GOBP_NAD_BIOSYNTHETIC_PROCESS	GOBP_NAD_BIOSYNTHETIC_PROCESS		21	-0.33864	-0.962565	0.507559	0.824607	1	3377	tags=29%, list=19%, signal=35%
GOBP_ASPARTATE_FAMILY_AMINO_ACID_METABOLIC_PROCESS	GOBP_ASPARTATE_FAMILY_AMINO_ACID_METABOLIC_PROCESS		42	-0.292455	-0.961943	0.507277	0.825185	1	1987	tags=17%, list=11%, signal=19%
GOBP_PHENOL_CONTAINING_COMPOUND_BIOSYNTHETIC_PROCESS	GOBP_PHENOL_CONTAINING_COMPOUND_BIOSYNTHETIC_PROCESS		26	-0.327197	-0.961658	0.511677	0.824625	1	136	tags=8%, list=1%, signal=8%
GOBP_NEGATIVE_REGULATION_OF_CHEMOKINE_PRODUCTION	GOBP_NEGATIVE_REGULATION_OF_CHEMOKINE_PRODUCTION		17	-0.356363	-0.961455	0.494929	0.82381	1	2231	tags=24%, list=13%, signal=27%
GOBP_NEGATIVE_REGULATION_OF_OXIDATIVE_STRESS_INDUCED_CELL_DEATH	GOBP_NEGATIVE_REGULATION_OF_OXIDATIVE_STRESS_INDUCED_CELL_DEATH		35	-0.30045	-0.960028	0.5	0.826859	1	229	tags=9%, list=1%, signal=9%
GOBP_NEGATIVE_REGULATION_OF_MITOCHONDRION_ORGANIZATION	GOBP_NEGATIVE_REGULATION_OF_MITOCHONDRION_ORGANIZATION		42	-0.294162	-0.959523	0.517526	0.827024	1	1698	tags=19%, list=10%, signal=21%
GOBP_MONOCYTE_DIFFERENTIATION	GOBP_MONOCYTE_DIFFERENTIATION		28	-0.318727	-0.958912	0.512088	0.82751	1	1629	tags=18%, list=9%, signal=20%
GOBP_CELLULAR_RESPONSE_TO_CAMP	GOBP_CELLULAR_RESPONSE_TO_CAMP		39	-0.292416	-0.958394	0.501031	0.827738	1	1125	tags=10%, list=6%, signal=11%
GOBP_REGULATION_OF_PROTEIN_TARGETING_TO_MITOCHONDRION	GOBP_REGULATION_OF_PROTEIN_TARGETING_TO_MITOCHONDRION		40	-0.292094	-0.958087	0.515856	0.827261	1	4083	tags=33%, list=23%, signal=42%
GOBP_MESODERM_MORPHOGENESIS	GOBP_MESODERM_MORPHOGENESIS		46	-0.285531	-0.957754	0.527115	0.826845	1	2732	tags=26%, list=16%, signal=31%
GOBP_GLYCEROLIPID_METABOLIC_PROCESS	GOBP_GLYCEROLIPID_METABOLIC_PROCESS		356	-0.211629	-0.953646	0.633929	0.838469	1	3564	tags=25%, list=20%, signal=31%
GOBP_REGULATION_OF_AUTOPHAGY_OF_MITOCHONDRION	GOBP_REGULATION_OF_AUTOPHAGY_OF_MITOCHONDRION		30	-0.312169	-0.952008	0.535497	0.842076	1	652	tags=10%, list=4%, signal=10%
GOBP_NEGATIVE_REGULATION_OF_SMALL_MOLECULE_METABOLIC_PROCESS	GOBP_NEGATIVE_REGULATION_OF_SMALL_MOLECULE_METABOLIC_PROCESS		68	-0.265261	-0.951701	0.552846	0.841585	1	945	tags=10%, list=5%, signal=11%
GOBP_AMINE_CATABOLIC_PROCESS	GOBP_AMINE_CATABOLIC_PROCESS		22	-0.331291	-0.951163	0.510776	0.841769	1	3153	tags=36%, list=18%, signal=44%
GOBP_ENDOPLASMIC_RETICULUM_ORGANIZATION	GOBP_ENDOPLASMIC_RETICULUM_ORGANIZATION		79	-0.251463	-0.95094	0.564482	0.841027	1	3094	tags=28%, list=18%, signal=34%
GOBP_NEGATIVE_REGULATION_OF_NF_KAPPAB_TRANSCRIPTION_FACTOR_ACTIVITY	GOBP_NEGATIVE_REGULATION_OF_NF_KAPPAB_TRANSCRIPTION_FACTOR_ACTIVITY		67	-0.26112	-0.950827	0.544828	0.839911	1	2317	tags=19%, list=13%, signal=22%
GOBP_NEGATIVE_REGULATION_OF_TRANSCRIPTION_REGULATORY_REGION_DNA_BINDING	GOBP_NEGATIVE_REGULATION_OF_TRANSCRIPTION_REGULATORY_REGION_DNA_BINDING		16	-0.355687	-0.950363	0.525751	0.839886	1	8	tags=6%, list=0%, signal=6%
GOBP_POSITIVE_REGULATION_OF_TRANSLATION	GOBP_POSITIVE_REGULATION_OF_TRANSLATION		120	-0.236551	-0.94882	0.573626	0.843345	1	2812	tags=19%, list=16%, signal=23%
GOBP_WATER_SOLUBLE_VITAMIN_METABOLIC_PROCESS	GOBP_WATER_SOLUBLE_VITAMIN_METABOLIC_PROCESS		75	-0.260975	-0.948221	0.555076	0.843793	1	2135	tags=20%, list=12%, signal=23%
GOBP_PROTEIN_LIPID_COMPLEX_ASSEMBLY	GOBP_PROTEIN_LIPID_COMPLEX_ASSEMBLY		27	-0.319233	-0.9479	0.537473	0.843394	1	4103	tags=33%, list=23%, signal=43%
GOBP_EPIBOLY	GOBP_EPIBOLY		29	-0.311354	-0.946915	0.553061	0.844985	1	1718	tags=21%, list=10%, signal=23%
GOBP_CELLULAR_MONOVALENT_INORGANIC_CATION_HOMEOSTASIS	GOBP_CELLULAR_MONOVALENT_INORGANIC_CATION_HOMEOSTASIS		88	-0.248913	-0.946628	0.56087	0.844443	1	2754	tags=23%, list=16%, signal=27%
GOBP_REPLACEMENT_OSSIFICATION	GOBP_REPLACEMENT_OSSIFICATION		23	-0.330192	-0.946218	0.537634	0.844289	1	1080	tags=22%, list=6%, signal=23%
GOBP_CELL_PROLIFERATION_INVOLVED_IN_KIDNEY_DEVELOPMENT	GOBP_CELL_PROLIFERATION_INVOLVED_IN_KIDNEY_DEVELOPMENT		18	-0.353321	-0.946005	0.534	0.843485	1	2688	tags=28%, list=15%, signal=33%
GOBP_CHONDROITIN_SULFATE_PROTEOGLYCAN_METABOLIC_PROCESS	GOBP_CHONDROITIN_SULFATE_PROTEOGLYCAN_METABOLIC_PROCESS		32	-0.309558	-0.945085	0.536885	0.844874	1	1785	tags=25%, list=10%, signal=28%
GOBP_CGMP_MEDIATED_SIGNALING	GOBP_CGMP_MEDIATED_SIGNALING		17	-0.361306	-0.943672	0.538784	0.847969	1	2103	tags=24%, list=12%, signal=27%
GOBP_BILE_ACID_BIOSYNTHETIC_PROCESS	GOBP_BILE_ACID_BIOSYNTHETIC_PROCESS		24	-0.321263	-0.943601	0.535088	0.846747	1	958	tags=17%, list=5%, signal=18%
GOBP_POSITIVE_REGULATION_OF_MACROAUTOPHAGY	GOBP_POSITIVE_REGULATION_OF_MACROAUTOPHAGY		54	-0.272177	-0.941924	0.536842	0.850521	1	1119	tags=13%, list=6%, signal=14%
GOBP_MELANOCYTE_DIFFERENTIATION	GOBP_MELANOCYTE_DIFFERENTIATION		15	-0.357762	-0.941554	0.54818	0.850213	1	3131	tags=33%, list=18%, signal=41%
GOBP_REGULATION_OF_MICROTUBULE_BASED_MOVEMENT	GOBP_REGULATION_OF_MICROTUBULE_BASED_MOVEMENT		32	-0.303169	-0.940343	0.569959	0.852482	1	5077	tags=38%, list=29%, signal=53%
GOBP_NEGATIVE_REGULATION_OF_MICROTUBULE_POLYMERIZATION_OR_DEPOLYMERIZATION	GOBP_NEGATIVE_REGULATION_OF_MICROTUBULE_POLYMERIZATION_OR_DEPOLYMERIZATION		31	-0.303051	-0.939847	0.531049	0.852593	1	2146	tags=26%, list=12%, signal=29%
GOBP_MICROGLIAL_CELL_ACTIVATION	GOBP_MICROGLIAL_CELL_ACTIVATION		21	-0.335525	-0.938832	0.528662	0.85423	1	3626	tags=43%, list=21%, signal=54%
GOBP_PROTEIN_POLYUBIQUITINATION	GOBP_PROTEIN_POLYUBIQUITINATION		311	-0.211032	-0.938088	0.679487	0.855115	1	2324	tags=17%, list=13%, signal=19%
GOBP_ENDOCRINE_HORMONE_SECRETION	GOBP_ENDOCRINE_HORMONE_SECRETION		28	-0.31402	-0.936979	0.570265	0.857164	1	1689	tags=18%, list=10%, signal=20%
GOBP_TYPE_I_INTERFERON_PRODUCTION	GOBP_TYPE_I_INTERFERON_PRODUCTION		106	-0.2408	-0.936595	0.595506	0.856877	1	3007	tags=24%, list=17%, signal=28%
GOBP_REGULATION_OF_RIG_I_SIGNALING_PATHWAY	GOBP_REGULATION_OF_RIG_I_SIGNALING_PATHWAY		16	-0.354236	-0.935522	0.539715	0.858728	1	1073	tags=19%, list=6%, signal=20%
GOBP_PATTERN_RECOGNITION_RECEPTOR_SIGNALING_PATHWAY	GOBP_PATTERN_RECOGNITION_RECEPTOR_SIGNALING_PATHWAY		164	-0.224819	-0.935342	0.640553	0.857874	1	1903	tags=15%, list=11%, signal=16%
GOBP_HEPARAN_SULFATE_PROTEOGLYCAN_METABOLIC_PROCESS	GOBP_HEPARAN_SULFATE_PROTEOGLYCAN_METABOLIC_PROCESS		26	-0.324251	-0.935068	0.559671	0.857326	1	1041	tags=19%, list=6%, signal=20%
GOBP_EPITHELIAL_TUBE_BRANCHING_INVOLVED_IN_LUNG_MORPHOGENESIS	GOBP_EPITHELIAL_TUBE_BRANCHING_INVOLVED_IN_LUNG_MORPHOGENESIS		21	-0.334223	-0.93475	0.546841	0.856906	1	799	tags=14%, list=5%, signal=15%
GOBP_REGULATION_OF_LONG_TERM_SYNAPTIC_POTENTIATION	GOBP_REGULATION_OF_LONG_TERM_SYNAPTIC_POTENTIATION		29	-0.301736	-0.933742	0.566116	0.858531	1	3069	tags=34%, list=18%, signal=42%
GOBP_REGULATION_OF_PEPTIDYL_THREONINE_PHOSPHORYLATION	GOBP_REGULATION_OF_PEPTIDYL_THREONINE_PHOSPHORYLATION		39	-0.28648	-0.933674	0.557173	0.857315	1	604	tags=10%, list=3%, signal=11%
GOBP_ARGININE_METABOLIC_PROCESS	GOBP_ARGININE_METABOLIC_PROCESS		15	-0.357721	-0.933389	0.529644	0.856746	1	154	tags=13%, list=1%, signal=13%
GOBP_POSITIVE_REGULATION_OF_HORMONE_SECRETION	GOBP_POSITIVE_REGULATION_OF_HORMONE_SECRETION		82	-0.250308	-0.93166	0.590909	0.86055	1	1635	tags=13%, list=9%, signal=15%
GOBP_ENERGY_RESERVE_METABOLIC_PROCESS	GOBP_ENERGY_RESERVE_METABOLIC_PROCESS		64	-0.257714	-0.930583	0.618534	0.862307	1	1814	tags=14%, list=10%, signal=16%
GOBP_REGULATION_OF_ALCOHOL_BIOSYNTHETIC_PROCESS	GOBP_REGULATION_OF_ALCOHOL_BIOSYNTHETIC_PROCESS		60	-0.265495	-0.930284	0.588362	0.861871	1	3609	tags=28%, list=21%, signal=36%
GOBP_INTERMEDIATE_FILAMENT_BASED_PROCESS	GOBP_INTERMEDIATE_FILAMENT_BASED_PROCESS		38	-0.286842	-0.928322	0.563319	0.866352	1	2233	tags=16%, list=13%, signal=18%
GOBP_EMBRYONIC_AXIS_SPECIFICATION	GOBP_EMBRYONIC_AXIS_SPECIFICATION		25	-0.310211	-0.927883	0.579151	0.866271	1	1035	tags=12%, list=6%, signal=13%
GOBP_NEGATIVE_REGULATION_OF_AMYLOID_PRECURSOR_PROTEIN_CATABOLIC_PROCESS	GOBP_NEGATIVE_REGULATION_OF_AMYLOID_PRECURSOR_PROTEIN_CATABOLIC_PROCESS		18	-0.346253	-0.927685	0.539301	0.86541	1	1698	tags=22%, list=10%, signal=25%
GOBP_GLYCOPROTEIN_CATABOLIC_PROCESS	GOBP_GLYCOPROTEIN_CATABOLIC_PROCESS		22	-0.324903	-0.927535	0.553942	0.864433	1	2658	tags=27%, list=15%, signal=32%
GOBP_JNK_CASCADE	GOBP_JNK_CASCADE		155	-0.224138	-0.925473	0.662309	0.86914	1	2078	tags=17%, list=12%, signal=19%
GOBP_HINDBRAIN_DEVELOPMENT	GOBP_HINDBRAIN_DEVELOPMENT		94	-0.240287	-0.925442	0.622727	0.867804	1	3737	tags=26%, list=21%, signal=32%
GOBP_PURINE_NUCLEOBASE_METABOLIC_PROCESS	GOBP_PURINE_NUCLEOBASE_METABOLIC_PROCESS		18	-0.339785	-0.924107	0.559454	0.870422	1	1991	tags=28%, list=11%, signal=31%
GOBP_NITRIC_OXIDE_MEDIATED_SIGNAL_TRANSDUCTION	GOBP_NITRIC_OXIDE_MEDIATED_SIGNAL_TRANSDUCTION		15	-0.36023	-0.924002	0.5375	0.869304	1	2664	tags=33%, list=15%, signal=39%
GOBP_GLANDULAR_EPITHELIAL_CELL_DIFFERENTIATION	GOBP_GLANDULAR_EPITHELIAL_CELL_DIFFERENTIATION		34	-0.290423	-0.923829	0.592437	0.868402	1	1844	tags=21%, list=11%, signal=23%
GOBP_MAINTENANCE_OF_PROTEIN_LOCATION	GOBP_MAINTENANCE_OF_PROTEIN_LOCATION		82	-0.247209	-0.923671	0.605505	0.86747	1	797	tags=10%, list=5%, signal=10%
GOBP_BONE_CELL_DEVELOPMENT	GOBP_BONE_CELL_DEVELOPMENT		21	-0.3316	-0.923467	0.59205	0.86665	1	1587	tags=14%, list=9%, signal=16%
GOBP_LIPID_STORAGE	GOBP_LIPID_STORAGE		71	-0.25231	-0.922721	0.589912	0.867427	1	1246	tags=13%, list=7%, signal=14%
GOBP_SULFUR_COMPOUND_CATABOLIC_PROCESS	GOBP_SULFUR_COMPOUND_CATABOLIC_PROCESS		44	-0.274851	-0.922569	0.581858	0.866468	1	2757	tags=23%, list=16%, signal=27%
GOBP_BRANCHED_CHAIN_AMINO_ACID_METABOLIC_PROCESS	GOBP_BRANCHED_CHAIN_AMINO_ACID_METABOLIC_PROCESS		21	-0.333632	-0.921531	0.599585	0.868027	1	2135	tags=19%, list=12%, signal=22%
GOBP_RETINOIC_ACID_METABOLIC_PROCESS	GOBP_RETINOIC_ACID_METABOLIC_PROCESS		16	-0.356475	-0.921366	0.571429	0.867084	1	712	tags=13%, list=4%, signal=13%
GOBP_POSITIVE_REGULATION_OF_INTERFERON_BETA_PRODUCTION	GOBP_POSITIVE_REGULATION_OF_INTERFERON_BETA_PRODUCTION		26	-0.314591	-0.920859	0.569937	0.867193	1	3666	tags=38%, list=21%, signal=49%
GOBP_POSITIVE_REGULATION_OF_INTERFERON_ALPHA_PRODUCTION	GOBP_POSITIVE_REGULATION_OF_INTERFERON_ALPHA_PRODUCTION		17	-0.343251	-0.920846	0.604211	0.865837	1	2943	tags=35%, list=17%, signal=42%
GOBP_LIPID_PHOSPHORYLATION	GOBP_LIPID_PHOSPHORYLATION		64	-0.259862	-0.920468	0.593478	0.86557	1	2810	tags=22%, list=16%, signal=26%
GOBP_REGULATION_OF_VIRAL_GENOME_REPLICATION	GOBP_REGULATION_OF_VIRAL_GENOME_REPLICATION		69	-0.252539	-0.920298	0.608108	0.86469	1	619	tags=9%, list=4%, signal=9%
GOBP_TELOMERE_CAPPING	GOBP_TELOMERE_CAPPING		47	-0.273119	-0.919757	0.599138	0.864889	1	1670	tags=15%, list=10%, signal=16%
GOBP_NEGATIVE_REGULATION_OF_CELLULAR_RESPONSE_TO_INSULIN_STIMULUS	GOBP_NEGATIVE_REGULATION_OF_CELLULAR_RESPONSE_TO_INSULIN_STIMULUS		30	-0.301194	-0.919532	0.591579	0.864163	1	1260	tags=17%, list=7%, signal=18%
GOBP_REGULATION_OF_HUMORAL_IMMUNE_RESPONSE	GOBP_REGULATION_OF_HUMORAL_IMMUNE_RESPONSE		41	-0.276666	-0.917435	0.606383	0.868998	1	2465	tags=22%, list=14%, signal=25%
GOBP_CELLULAR_RESPONSE_TO_CADMIUM_ION	GOBP_CELLULAR_RESPONSE_TO_CADMIUM_ION		26	-0.30193	-0.917101	0.573737	0.868565	1	2248	tags=27%, list=13%, signal=31%
GOBP_ASPARTATE_FAMILY_AMINO_ACID_BIOSYNTHETIC_PROCESS	GOBP_ASPARTATE_FAMILY_AMINO_ACID_BIOSYNTHETIC_PROCESS		18	-0.337518	-0.915555	0.578059	0.871643	1	1266	tags=17%, list=7%, signal=18%
GOBP_MEMBRANE_FUSION	GOBP_MEMBRANE_FUSION		142	-0.222403	-0.915518	0.670282	0.870354	1	4058	tags=31%, list=23%, signal=40%
GOBP_RESPONSE_TO_CATECHOLAMINE	GOBP_RESPONSE_TO_CATECHOLAMINE		58	-0.259408	-0.91483	0.615546	0.871005	1	3516	tags=28%, list=20%, signal=34%
GOBP_PROTEIN_KINASE_A_SIGNALING	GOBP_PROTEIN_KINASE_A_SIGNALING		24	-0.316729	-0.914465	0.584646	0.870722	1	3820	tags=42%, list=22%, signal=53%
GOBP_INTERMEMBRANE_LIPID_TRANSFER	GOBP_INTERMEMBRANE_LIPID_TRANSFER		39	-0.285791	-0.913934	0.616205	0.870904	1	2900	tags=28%, list=17%, signal=34%
GOBP_MITOCHONDRION_LOCALIZATION	GOBP_MITOCHONDRION_LOCALIZATION		43	-0.27518	-0.913558	0.573805	0.870612	1	2655	tags=26%, list=15%, signal=30%
GOBP_OOCYTE_DIFFERENTIATION	GOBP_OOCYTE_DIFFERENTIATION		35	-0.290914	-0.912729	0.608607	0.871573	1	1834	tags=17%, list=10%, signal=19%
GOBP_MATERNAL_PROCESS_INVOLVED_IN_FEMALE_PREGNANCY	GOBP_MATERNAL_PROCESS_INVOLVED_IN_FEMALE_PREGNANCY		42	-0.280916	-0.91266	0.626087	0.870406	1	1828	tags=19%, list=10%, signal=21%
GOBP_INTERLEUKIN_17_PRODUCTION	GOBP_INTERLEUKIN_17_PRODUCTION		25	-0.318258	-0.912558	0.603411	0.869352	1	1280	tags=16%, list=7%, signal=17%
GOBP_SKELETAL_MUSCLE_ADAPTATION	GOBP_SKELETAL_MUSCLE_ADAPTATION		15	-0.355915	-0.911751	0.589744	0.870292	1	2812	tags=40%, list=16%, signal=48%
GOBP_VESICLE_DOCKING	GOBP_VESICLE_DOCKING		62	-0.254191	-0.911249	0.646809	0.870348	1	4018	tags=31%, list=23%, signal=40%
GOBP_CELLULAR_RESPONSE_TO_AMYLOID_BETA	GOBP_CELLULAR_RESPONSE_TO_AMYLOID_BETA		23	-0.318833	-0.910308	0.578313	0.871641	1	3812	tags=43%, list=22%, signal=56%
GOBP_PROTEIN_LOCALIZATION_TO_PLASMA_MEMBRANE	GOBP_PROTEIN_LOCALIZATION_TO_PLASMA_MEMBRANE		238	-0.210701	-0.909676	0.763218	0.87209	1	1978	tags=14%, list=11%, signal=15%
GOBP_POSITIVE_REGULATION_OF_OSTEOBLAST_DIFFERENTIATION	GOBP_POSITIVE_REGULATION_OF_OSTEOBLAST_DIFFERENTIATION		45	-0.268	-0.909138	0.632479	0.872275	1	3428	tags=24%, list=20%, signal=30%
GOBP_PHOSPHOLIPID_DEPHOSPHORYLATION	GOBP_PHOSPHOLIPID_DEPHOSPHORYLATION		36	-0.281011	-0.909038	0.603645	0.871175	1	2233	tags=22%, list=13%, signal=25%
GOBP_PEPTIDYL_TYROSINE_DEPHOSPHORYLATION	GOBP_PEPTIDYL_TYROSINE_DEPHOSPHORYLATION		81	-0.24169	-0.90897	0.663883	0.870016	1	2895	tags=23%, list=17%, signal=28%
GOBP_VACUOLAR_TRANSPORT	GOBP_VACUOLAR_TRANSPORT		144	-0.223711	-0.907293	0.665904	0.873447	1	4058	tags=26%, list=23%, signal=33%
GOBP_GOLGI_TO_PLASMA_MEMBRANE_TRANSPORT	GOBP_GOLGI_TO_PLASMA_MEMBRANE_TRANSPORT		56	-0.25616	-0.905459	0.651731	0.877163	1	1717	tags=11%, list=10%, signal=12%
GOBP_NEGATIVE_REGULATION_OF_RHO_PROTEIN_SIGNAL_TRANSDUCTION	GOBP_NEGATIVE_REGULATION_OF_RHO_PROTEIN_SIGNAL_TRANSDUCTION		19	-0.332405	-0.905156	0.577253	0.876652	1	2338	tags=26%, list=13%, signal=30%
GOBP_POST_GOLGI_VESICLE_MEDIATED_TRANSPORT	GOBP_POST_GOLGI_VESICLE_MEDIATED_TRANSPORT		101	-0.234796	-0.905138	0.695842	0.87535	1	1922	tags=13%, list=11%, signal=14%
GOBP_ORGANELLE_TRANSPORT_ALONG_MICROTUBULE	GOBP_ORGANELLE_TRANSPORT_ALONG_MICROTUBULE		78	-0.245977	-0.903768	0.658933	0.877839	1	3217	tags=29%, list=18%, signal=36%
GOBP_GLUTAMATE_RECEPTOR_SIGNALING_PATHWAY	GOBP_GLUTAMATE_RECEPTOR_SIGNALING_PATHWAY		31	-0.28701	-0.902485	0.647702	0.880081	1	1673	tags=19%, list=10%, signal=21%
GOBP_ANTIMICROBIAL_HUMORAL_RESPONSE	GOBP_ANTIMICROBIAL_HUMORAL_RESPONSE		46	-0.270355	-0.9011	0.624733	0.882488	1	3378	tags=30%, list=19%, signal=38%
GOBP_FATTY_ACID_DERIVATIVE_BIOSYNTHETIC_PROCESS	GOBP_FATTY_ACID_DERIVATIVE_BIOSYNTHETIC_PROCESS		46	-0.266248	-0.89894	0.662222	0.887128	1	3021	tags=24%, list=17%, signal=29%
GOBP_ORGANIC_CATION_TRANSPORT	GOBP_ORGANIC_CATION_TRANSPORT		21	-0.323883	-0.898416	0.591793	0.887184	1	2871	tags=33%, list=16%, signal=40%
GOBP_REGULATION_OF_AMYLOID_PRECURSOR_PROTEIN_CATABOLIC_PROCESS	GOBP_REGULATION_OF_AMYLOID_PRECURSOR_PROTEIN_CATABOLIC_PROCESS		36	-0.284269	-0.898034	0.616977	0.886885	1	1918	tags=22%, list=11%, signal=25%
GOBP_MYOFIBRIL_ASSEMBLY	GOBP_MYOFIBRIL_ASSEMBLY		44	-0.270548	-0.897621	0.640816	0.886639	1	1429	tags=16%, list=8%, signal=17%
GOBP_EMBRYONIC_SKELETAL_SYSTEM_MORPHOGENESIS	GOBP_EMBRYONIC_SKELETAL_SYSTEM_MORPHOGENESIS		54	-0.262425	-0.896055	0.640351	0.88949	1	668	tags=11%, list=4%, signal=12%
GOBP_NEGATIVE_REGULATION_OF_LYMPHOCYTE_MEDIATED_IMMUNITY	GOBP_NEGATIVE_REGULATION_OF_LYMPHOCYTE_MEDIATED_IMMUNITY		27	-0.298886	-0.896029	0.612069	0.888196	1	1767	tags=19%, list=10%, signal=21%
GOBP_RHODOPSIN_MEDIATED_SIGNALING_PATHWAY	GOBP_RHODOPSIN_MEDIATED_SIGNALING_PATHWAY		16	-0.34341	-0.894736	0.607362	0.890331	1	93	tags=6%, list=1%, signal=6%
GOBP_POSITIVE_REGULATION_OF_CELLULAR_AMIDE_METABOLIC_PROCESS	GOBP_POSITIVE_REGULATION_OF_CELLULAR_AMIDE_METABOLIC_PROCESS		144	-0.221188	-0.894679	0.721491	0.889137	1	2812	tags=19%, list=16%, signal=22%
GOBP_LIPID_MODIFICATION	GOBP_LIPID_MODIFICATION		218	-0.208948	-0.894656	0.786192	0.887846	1	2446	tags=17%, list=14%, signal=19%
GOBP_NATURAL_KILLER_CELL_ACTIVATION	GOBP_NATURAL_KILLER_CELL_ACTIVATION		45	-0.270806	-0.894287	0.630928	0.887528	1	3005	tags=24%, list=17%, signal=29%
GOBP_PURINERGIC_NUCLEOTIDE_RECEPTOR_SIGNALING_PATHWAY	GOBP_PURINERGIC_NUCLEOTIDE_RECEPTOR_SIGNALING_PATHWAY		18	-0.329845	-0.893223	0.62955	0.889007	1	1391	tags=17%, list=8%, signal=18%
GOBP_CELL_DEATH_IN_RESPONSE_TO_HYDROGEN_PEROXIDE	GOBP_CELL_DEATH_IN_RESPONSE_TO_HYDROGEN_PEROXIDE		21	-0.320646	-0.892125	0.591376	0.890569	1	2171	tags=19%, list=12%, signal=22%
GOBP_REGULATION_OF_MEIOTIC_NUCLEAR_DIVISION	GOBP_REGULATION_OF_MEIOTIC_NUCLEAR_DIVISION		20	-0.325238	-0.89192	0.639752	0.889771	1	2928	tags=35%, list=17%, signal=42%
GOBP_SUBPALLIUM_DEVELOPMENT	GOBP_SUBPALLIUM_DEVELOPMENT		16	-0.34485	-0.891488	0.616	0.889595	1	5	tags=6%, list=0%, signal=6%
GOBP_POSITIVE_REGULATION_OF_ANION_TRANSMEMBRANE_TRANSPORT	GOBP_POSITIVE_REGULATION_OF_ANION_TRANSMEMBRANE_TRANSPORT		51	-0.265694	-0.891283	0.652928	0.888822	1	4018	tags=29%, list=23%, signal=38%
GOBP_PEROXISOME_ORGANIZATION	GOBP_PEROXISOME_ORGANIZATION		72	-0.245116	-0.890664	0.658747	0.889166	1	3936	tags=28%, list=22%, signal=36%
GOBP_ESTABLISHMENT_OF_MITOCHONDRION_LOCALIZATION	GOBP_ESTABLISHMENT_OF_MITOCHONDRION_LOCALIZATION		24	-0.306416	-0.889798	0.612632	0.890176	1	2442	tags=25%, list=14%, signal=29%
GOBP_DEFENSE_RESPONSE_TO_GRAM_NEGATIVE_BACTERIUM	GOBP_DEFENSE_RESPONSE_TO_GRAM_NEGATIVE_BACTERIUM		26	-0.298904	-0.888891	0.621118	0.891166	1	1979	tags=15%, list=11%, signal=17%
GOBP_EXTRACELLULAR_MATRIX_ASSEMBLY	GOBP_EXTRACELLULAR_MATRIX_ASSEMBLY		34	-0.282104	-0.888594	0.636364	0.890616	1	2405	tags=26%, list=14%, signal=31%
GOBP_POSITIVE_REGULATION_OF_CATION_TRANSMEMBRANE_TRANSPORT	GOBP_POSITIVE_REGULATION_OF_CATION_TRANSMEMBRANE_TRANSPORT		88	-0.23579	-0.888346	0.693446	0.889923	1	3426	tags=24%, list=20%, signal=30%
GOBP_CELL_PROLIFERATION_IN_FOREBRAIN	GOBP_CELL_PROLIFERATION_IN_FOREBRAIN		18	-0.326076	-0.887615	0.592292	0.890562	1	12	tags=6%, list=0%, signal=6%
GOBP_AMYLOID_PRECURSOR_PROTEIN_METABOLIC_PROCESS	GOBP_AMYLOID_PRECURSOR_PROTEIN_METABOLIC_PROCESS		63	-0.251587	-0.887218	0.653333	0.890294	1	2944	tags=27%, list=17%, signal=32%
GOBP_METANEPHRIC_NEPHRON_DEVELOPMENT	GOBP_METANEPHRIC_NEPHRON_DEVELOPMENT		20	-0.322652	-0.886716	0.59519	0.890222	1	2090	tags=25%, list=12%, signal=28%
GOBP_MUSCLE_HYPERTROPHY	GOBP_MUSCLE_HYPERTROPHY		61	-0.251997	-0.885002	0.686567	0.893365	1	1391	tags=13%, list=8%, signal=14%
GOBP_RESPONSE_TO_OSMOTIC_STRESS	GOBP_RESPONSE_TO_OSMOTIC_STRESS		69	-0.246769	-0.884964	0.684549	0.89214	1	2263	tags=19%, list=13%, signal=22%
GOBP_DENDRITIC_SPINE_MAINTENANCE	GOBP_DENDRITIC_SPINE_MAINTENANCE		15	-0.342865	-0.884928	0.617155	0.89092	1	1077	tags=13%, list=6%, signal=14%
GOBP_EXECUTION_PHASE_OF_APOPTOSIS	GOBP_EXECUTION_PHASE_OF_APOPTOSIS		74	-0.237439	-0.884636	0.667391	0.890358	1	2377	tags=16%, list=14%, signal=19%
GOBP_BROWN_FAT_CELL_DIFFERENTIATION	GOBP_BROWN_FAT_CELL_DIFFERENTIATION		34	-0.282256	-0.884455	0.657084	0.889499	1	500	tags=12%, list=3%, signal=12%
GOBP_POSITIVE_REGULATION_OF_OXIDOREDUCTASE_ACTIVITY	GOBP_POSITIVE_REGULATION_OF_OXIDOREDUCTASE_ACTIVITY		41	-0.271667	-0.884265	0.657563	0.888625	1	1531	tags=17%, list=9%, signal=19%
GOBP_CALCIUM_MEDIATED_SIGNALING	GOBP_CALCIUM_MEDIATED_SIGNALING		130	-0.216206	-0.882627	0.751663	0.891544	1	3199	tags=26%, list=18%, signal=32%
GOBP_NEGATIVE_REGULATION_OF_CELLULAR_PROTEIN_CATABOLIC_PROCESS	GOBP_NEGATIVE_REGULATION_OF_CELLULAR_PROTEIN_CATABOLIC_PROCESS		69	-0.245142	-0.880931	0.69556	0.89456	1	3916	tags=26%, list=22%, signal=33%
GOBP_TRNA_WOBBLE_BASE_MODIFICATION	GOBP_TRNA_WOBBLE_BASE_MODIFICATION		20	-0.31932	-0.879662	0.626506	0.896446	1	2395	tags=20%, list=14%, signal=23%
GOBP_POSITIVE_REGULATION_OF_INTERLEUKIN_6_PRODUCTION	GOBP_POSITIVE_REGULATION_OF_INTERLEUKIN_6_PRODUCTION		53	-0.253431	-0.879641	0.678571	0.895189	1	2656	tags=23%, list=15%, signal=27%
GOBP_LUNG_ALVEOLUS_DEVELOPMENT	GOBP_LUNG_ALVEOLUS_DEVELOPMENT		30	-0.288887	-0.879622	0.662162	0.893925	1	1464	tags=13%, list=8%, signal=15%
GOBP_RESPONSE_TO_TESTOSTERONE	GOBP_RESPONSE_TO_TESTOSTERONE		33	-0.285275	-0.879276	0.670146	0.893496	1	2103	tags=21%, list=12%, signal=24%
GOBP_RESPONSE_TO_TUMOR_NECROSIS_FACTOR	GOBP_RESPONSE_TO_TUMOR_NECROSIS_FACTOR		230	-0.204338	-0.878386	0.84633	0.894426	1	2421	tags=17%, list=14%, signal=19%
GOBP_NEURAL_TUBE_PATTERNING	GOBP_NEURAL_TUBE_PATTERNING		27	-0.294456	-0.87763	0.657596	0.895026	1	4974	tags=52%, list=28%, signal=72%
GOBP_PROTEIN_KINASE_C_ACTIVATING_G_PROTEIN_COUPLED_RECEPTOR_SIGNALING_PATHWAY	GOBP_PROTEIN_KINASE_C_ACTIVATING_G_PROTEIN_COUPLED_RECEPTOR_SIGNALING_PATHWAY		16	-0.338818	-0.877306	0.65102	0.894544	1	344	tags=13%, list=2%, signal=13%
GOBP_GLOMERULAR_EPITHELIAL_CELL_DIFFERENTIATION	GOBP_GLOMERULAR_EPITHELIAL_CELL_DIFFERENTIATION		16	-0.329975	-0.877188	0.632323	0.893561	1	1877	tags=25%, list=11%, signal=28%
GOBP_VIRION_ASSEMBLY	GOBP_VIRION_ASSEMBLY		39	-0.271472	-0.875937	0.660981	0.895318	1	4058	tags=33%, list=23%, signal=43%
GOBP_LABYRINTHINE_LAYER_BLOOD_VESSEL_DEVELOPMENT	GOBP_LABYRINTHINE_LAYER_BLOOD_VESSEL_DEVELOPMENT		16	-0.338893	-0.875567	0.634312	0.89493	1	1477	tags=25%, list=8%, signal=27%
GOBP_MITOCHONDRIAL_GENOME_MAINTENANCE	GOBP_MITOCHONDRIAL_GENOME_MAINTENANCE		21	-0.311088	-0.873915	0.652259	0.897644	1	2083	tags=29%, list=12%, signal=32%
GOBP_BICARBONATE_TRANSPORT	GOBP_BICARBONATE_TRANSPORT		33	-0.276056	-0.873649	0.673246	0.897036	1	3210	tags=30%, list=18%, signal=37%
GOBP_CYTOSOLIC_TRANSPORT	GOBP_CYTOSOLIC_TRANSPORT		157	-0.213007	-0.872697	0.771619	0.898053	1	3151	tags=21%, list=18%, signal=25%
GOBP_RESPONSE_TO_NICOTINE	GOBP_RESPONSE_TO_NICOTINE		24	-0.297305	-0.871432	0.671429	0.8998	1	1553	tags=17%, list=9%, signal=18%
GOBP_PROTEIN_AUTOPROCESSING	GOBP_PROTEIN_AUTOPROCESSING		17	-0.325269	-0.869697	0.637184	0.902675	1	396	tags=12%, list=2%, signal=12%
GOBP_ENDOSOME_TRANSPORT_VIA_MULTIVESICULAR_BODY_SORTING_PATHWAY	GOBP_ENDOSOME_TRANSPORT_VIA_MULTIVESICULAR_BODY_SORTING_PATHWAY		31	-0.282139	-0.86801	0.680556	0.905413	1	5096	tags=39%, list=29%, signal=55%
GOBP_INTERLEUKIN_6_PRODUCTION	GOBP_INTERLEUKIN_6_PRODUCTION		91	-0.230362	-0.86308	0.749474	0.915824	1	2656	tags=21%, list=15%, signal=24%
GOBP_RESPONSE_TO_MUSCLE_STRETCH	GOBP_RESPONSE_TO_MUSCLE_STRETCH		18	-0.319543	-0.860972	0.656965	0.919504	1	1117	tags=17%, list=6%, signal=18%
GOBP_NEUTRAL_LIPID_BIOSYNTHETIC_PROCESS	GOBP_NEUTRAL_LIPID_BIOSYNTHETIC_PROCESS		36	-0.268124	-0.860692	0.704497	0.918868	1	892	tags=11%, list=5%, signal=12%
GOBP_RESPONSE_TO_AMINO_ACID_STARVATION	GOBP_RESPONSE_TO_AMINO_ACID_STARVATION		46	-0.264302	-0.859552	0.680525	0.920166	1	1514	tags=13%, list=9%, signal=14%
GOBP_VENTRICULAR_SYSTEM_DEVELOPMENT	GOBP_VENTRICULAR_SYSTEM_DEVELOPMENT		23	-0.301867	-0.859078	0.648148	0.91993	1	1754	tags=17%, list=10%, signal=19%
GOBP_ANTEROGRADE_AXONAL_TRANSPORT	GOBP_ANTEROGRADE_AXONAL_TRANSPORT		42	-0.258557	-0.859048	0.719008	0.918696	1	3217	tags=31%, list=18%, signal=38%
GOBP_POSITIVE_REGULATION_OF_INTERLEUKIN_1_PRODUCTION	GOBP_POSITIVE_REGULATION_OF_INTERLEUKIN_1_PRODUCTION		42	-0.258863	-0.858194	0.682635	0.919424	1	5015	tags=38%, list=29%, signal=53%
GOBP_LONG_TERM_SYNAPTIC_DEPRESSION	GOBP_LONG_TERM_SYNAPTIC_DEPRESSION		19	-0.313136	-0.857597	0.676829	0.919469	1	2789	tags=32%, list=16%, signal=38%
GOBP_RESPONSE_TO_ISOQUINOLINE_ALKALOID	GOBP_RESPONSE_TO_ISOQUINOLINE_ALKALOID		16	-0.321098	-0.8572	0.665254	0.919078	1	1769	tags=19%, list=10%, signal=21%
GOBP_REGULATION_OF_PLASMA_LIPOPROTEIN_PARTICLE_LEVELS	GOBP_REGULATION_OF_PLASMA_LIPOPROTEIN_PARTICLE_LEVELS		66	-0.238901	-0.856385	0.772234	0.919604	1	2808	tags=20%, list=16%, signal=23%
GOBP_FORELIMB_MORPHOGENESIS	GOBP_FORELIMB_MORPHOGENESIS		22	-0.300717	-0.854337	0.686869	0.922984	1	2168	tags=23%, list=12%, signal=26%
GOBP_REGULATION_OF_PHOSPHATASE_ACTIVITY	GOBP_REGULATION_OF_PHOSPHATASE_ACTIVITY		142	-0.207304	-0.853854	0.842697	0.922775	1	2847	tags=19%, list=16%, signal=23%
GOBP_NEGATIVE_REGULATION_OF_FATTY_ACID_METABOLIC_PROCESS	GOBP_NEGATIVE_REGULATION_OF_FATTY_ACID_METABOLIC_PROCESS		21	-0.30206	-0.852909	0.69869	0.923594	1	2785	tags=24%, list=16%, signal=28%
GOBP_CEREBELLAR_CORTEX_MORPHOGENESIS	GOBP_CEREBELLAR_CORTEX_MORPHOGENESIS		21	-0.305858	-0.851974	0.682008	0.924369	1	3737	tags=33%, list=21%, signal=42%
GOBP_PHOSPHATIDYLINOSITOL_PHOSPHORYLATION	GOBP_PHOSPHATIDYLINOSITOL_PHOSPHORYLATION		52	-0.243363	-0.851356	0.730337	0.924409	1	2810	tags=21%, list=16%, signal=25%
GOBP_POSITIVE_REGULATION_OF_GLUCOSE_TRANSMEMBRANE_TRANSPORT	GOBP_POSITIVE_REGULATION_OF_GLUCOSE_TRANSMEMBRANE_TRANSPORT		37	-0.266918	-0.848933	0.711656	0.928461	1	1203	tags=14%, list=7%, signal=14%
GOBP_ORGANELLE_FUSION	GOBP_ORGANELLE_FUSION		133	-0.210295	-0.848781	0.850816	0.927521	1	4383	tags=35%, list=25%, signal=46%
GOBP_POSITIVE_REGULATION_OF_RECEPTOR_SIGNALING_PATHWAY_VIA_STAT	GOBP_POSITIVE_REGULATION_OF_RECEPTOR_SIGNALING_PATHWAY_VIA_STAT		32	-0.26955	-0.8487	0.681633	0.92638	1	471	tags=13%, list=3%, signal=13%
GOBP_LIPOPROTEIN_BIOSYNTHETIC_PROCESS	GOBP_LIPOPROTEIN_BIOSYNTHETIC_PROCESS		85	-0.224515	-0.848402	0.802222	0.925741	1	3891	tags=27%, list=22%, signal=35%
GOBP_GPI_ANCHOR_METABOLIC_PROCESS	GOBP_GPI_ANCHOR_METABOLIC_PROCESS		31	-0.276975	-0.848146	0.69375	0.925015	1	2673	tags=23%, list=15%, signal=27%
GOBP_INTRACELLULAR_STEROL_TRANSPORT	GOBP_INTRACELLULAR_STEROL_TRANSPORT		21	-0.299353	-0.847322	0.697872	0.925519	1	2786	tags=38%, list=16%, signal=45%
GOBP_CARBOHYDRATE_PHOSPHORYLATION	GOBP_CARBOHYDRATE_PHOSPHORYLATION		22	-0.294838	-0.846984	0.691824	0.924996	1	943	tags=18%, list=5%, signal=19%
GOBP_REGULATION_OF_EPIDERMAL_GROWTH_FACTOR_ACTIVATED_RECEPTOR_ACTIVITY	GOBP_REGULATION_OF_EPIDERMAL_GROWTH_FACTOR_ACTIVATED_RECEPTOR_ACTIVITY		22	-0.304037	-0.846673	0.704225	0.924357	1	3069	tags=27%, list=18%, signal=33%
GOBP_AUDITORY_RECEPTOR_CELL_DEVELOPMENT	GOBP_AUDITORY_RECEPTOR_CELL_DEVELOPMENT		15	-0.330105	-0.846498	0.668033	0.923461	1	2240	tags=33%, list=13%, signal=38%
GOBP_NEGATIVE_REGULATION_OF_DEPHOSPHORYLATION	GOBP_NEGATIVE_REGULATION_OF_DEPHOSPHORYLATION		89	-0.226873	-0.846447	0.789362	0.9223	1	2822	tags=19%, list=16%, signal=23%
GOBP_ESTABLISHMENT_OF_PROTEIN_LOCALIZATION_TO_PLASMA_MEMBRANE	GOBP_ESTABLISHMENT_OF_PROTEIN_LOCALIZATION_TO_PLASMA_MEMBRANE		56	-0.240354	-0.844782	0.744541	0.924526	1	3169	tags=21%, list=18%, signal=26%
GOBP_REGULATION_OF_MACROPHAGE_CHEMOTAXIS	GOBP_REGULATION_OF_MACROPHAGE_CHEMOTAXIS		18	-0.304649	-0.844284	0.665227	0.924318	1	4176	tags=50%, list=24%, signal=66%
GOBP_POSITIVE_REGULATION_OF_PROTEIN_TARGETING_TO_MITOCHONDRION	GOBP_POSITIVE_REGULATION_OF_PROTEIN_TARGETING_TO_MITOCHONDRION		30	-0.274756	-0.844239	0.740899	0.92314	1	3784	tags=33%, list=22%, signal=42%
GOBP_CYTOPLASMIC_MICROTUBULE_ORGANIZATION	GOBP_CYTOPLASMIC_MICROTUBULE_ORGANIZATION		59	-0.236663	-0.843608	0.759834	0.9232	1	3713	tags=31%, list=21%, signal=39%
GOBP_REGULATION_OF_ERAD_PATHWAY	GOBP_REGULATION_OF_ERAD_PATHWAY		19	-0.313886	-0.843256	0.676113	0.922663	1	1197	tags=21%, list=7%, signal=23%
GOBP_NEUROTROPHIN_SIGNALING_PATHWAY	GOBP_NEUROTROPHIN_SIGNALING_PATHWAY		30	-0.273343	-0.841367	0.71281	0.925353	1	725	tags=7%, list=4%, signal=7%
GOBP_NEGATIVE_REGULATION_OF_TRANSLATIONAL_INITIATION	GOBP_NEGATIVE_REGULATION_OF_TRANSLATIONAL_INITIATION		18	-0.312299	-0.84136	0.675214	0.924101	1	1409	tags=17%, list=8%, signal=18%
GOBP_CELLULAR_BIOGENIC_AMINE_METABOLIC_PROCESS	GOBP_CELLULAR_BIOGENIC_AMINE_METABOLIC_PROCESS		73	-0.230202	-0.840899	0.793028	0.923756	1	3385	tags=27%, list=19%, signal=34%
GOBP_POSITIVE_REGULATION_OF_RECEPTOR_MEDIATED_ENDOCYTOSIS	GOBP_POSITIVE_REGULATION_OF_RECEPTOR_MEDIATED_ENDOCYTOSIS		37	-0.259687	-0.839843	0.73617	0.924718	1	2727	tags=22%, list=16%, signal=26%
GOBP_SYNAPTIC_VESICLE_EXOCYTOSIS	GOBP_SYNAPTIC_VESICLE_EXOCYTOSIS		77	-0.226127	-0.83908	0.791667	0.925083	1	3875	tags=30%, list=22%, signal=38%
GOBP_AMINE_METABOLIC_PROCESS	GOBP_AMINE_METABOLIC_PROCESS		125	-0.208583	-0.838466	0.847917	0.925078	1	2372	tags=15%, list=14%, signal=17%
GOBP_NEGATIVE_REGULATION_OF_DNA_BINDING_TRANSCRIPTION_FACTOR_ACTIVITY	GOBP_NEGATIVE_REGULATION_OF_DNA_BINDING_TRANSCRIPTION_FACTOR_ACTIVITY		129	-0.209275	-0.838035	0.845652	0.924701	1	2688	tags=19%, list=15%, signal=23%
GOBP_REGULATION_OF_FIBROBLAST_GROWTH_FACTOR_RECEPTOR_SIGNALING_PATHWAY	GOBP_REGULATION_OF_FIBROBLAST_GROWTH_FACTOR_RECEPTOR_SIGNALING_PATHWAY		21	-0.295482	-0.837759	0.704348	0.923999	1	2103	tags=19%, list=12%, signal=22%
GOBP_POSITIVE_REGULATION_OF_TRANSFORMING_GROWTH_FACTOR_BETA_PRODUCTION	GOBP_POSITIVE_REGULATION_OF_TRANSFORMING_GROWTH_FACTOR_BETA_PRODUCTION		18	-0.316811	-0.836016	0.691992	0.926233	1	2595	tags=28%, list=15%, signal=33%
GOBP_MESODERM_DEVELOPMENT	GOBP_MESODERM_DEVELOPMENT		78	-0.225933	-0.835377	0.813163	0.926264	1	2732	tags=19%, list=16%, signal=23%
GOBP_MICROVILLUS_ASSEMBLY	GOBP_MICROVILLUS_ASSEMBLY		15	-0.321207	-0.834262	0.696281	0.927264	1	3231	tags=40%, list=18%, signal=49%
GOBP_GLANDULAR_EPITHELIAL_CELL_DEVELOPMENT	GOBP_GLANDULAR_EPITHELIAL_CELL_DEVELOPMENT		20	-0.29867	-0.833257	0.722917	0.92805	1	1844	tags=20%, list=11%, signal=22%
GOBP_REGULATION_OF_MORPHOGENESIS_OF_AN_EPITHELIUM	GOBP_REGULATION_OF_MORPHOGENESIS_OF_AN_EPITHELIUM		38	-0.260406	-0.833062	0.736364	0.927206	1	3393	tags=32%, list=19%, signal=39%
GOBP_MODULATION_BY_SYMBIONT_OF_ENTRY_INTO_HOST	GOBP_MODULATION_BY_SYMBIONT_OF_ENTRY_INTO_HOST		37	-0.258643	-0.832055	0.751111	0.927984	1	1457	tags=16%, list=8%, signal=18%
GOBP_TRANSFORMING_GROWTH_FACTOR_BETA_PRODUCTION	GOBP_TRANSFORMING_GROWTH_FACTOR_BETA_PRODUCTION		35	-0.261062	-0.831534	0.712185	0.927709	1	2103	tags=20%, list=12%, signal=23%
GOBP_PROTEIN_ACTIVATION_CASCADE	GOBP_PROTEIN_ACTIVATION_CASCADE		19	-0.299345	-0.830891	0.709129	0.927727	1	116	tags=5%, list=1%, signal=5%
GOBP_MITOTIC_CELL_CYCLE_ARREST	GOBP_MITOTIC_CELL_CYCLE_ARREST		17	-0.30756	-0.827897	0.717021	0.932248	1	4881	tags=35%, list=28%, signal=49%
GOBP_SPINAL_CORD_MOTOR_NEURON_DIFFERENTIATION	GOBP_SPINAL_CORD_MOTOR_NEURON_DIFFERENTIATION		21	-0.289794	-0.825599	0.717895	0.935377	1	2688	tags=24%, list=15%, signal=28%
GOBP_VESICLE_MEDIATED_TRANSPORT_IN_SYNAPSE	GOBP_VESICLE_MEDIATED_TRANSPORT_IN_SYNAPSE		144	-0.202421	-0.825419	0.859447	0.934477	1	1851	tags=15%, list=11%, signal=16%
GOBP_LIPOPROTEIN_METABOLIC_PROCESS	GOBP_LIPOPROTEIN_METABOLIC_PROCESS		119	-0.211114	-0.82458	0.871332	0.934782	1	3166	tags=23%, list=18%, signal=28%
GOBP_MULTIVESICULAR_BODY_SORTING_PATHWAY	GOBP_MULTIVESICULAR_BODY_SORTING_PATHWAY		36	-0.260871	-0.823654	0.748963	0.935301	1	5096	tags=42%, list=29%, signal=59%
GOBP_HISTONE_DEUBIQUITINATION	GOBP_HISTONE_DEUBIQUITINATION		23	-0.280798	-0.82314	0.72009	0.935003	1	1240	tags=13%, list=7%, signal=14%
GOBP_CELLULAR_RESPONSE_TO_RETINOIC_ACID	GOBP_CELLULAR_RESPONSE_TO_RETINOIC_ACID		43	-0.248618	-0.822435	0.76483	0.935104	1	1689	tags=16%, list=10%, signal=18%
GOBP_REGULATION_OF_ADENYLATE_CYCLASE_ACTIVITY	GOBP_REGULATION_OF_ADENYLATE_CYCLASE_ACTIVITY		19	-0.300904	-0.821349	0.738683	0.93584	1	1251	tags=21%, list=7%, signal=23%
GOBP_RESPONSE_TO_DOPAMINE	GOBP_RESPONSE_TO_DOPAMINE		45	-0.242779	-0.817211	0.793407	0.942142	1	1468	tags=16%, list=8%, signal=17%
GOBP_TRNA_METABOLIC_PROCESS	GOBP_TRNA_METABOLIC_PROCESS		176	-0.194282	-0.816662	0.934831	0.941886	1	1343	tags=9%, list=8%, signal=9%
GOBP_RIG_I_SIGNALING_PATHWAY	GOBP_RIG_I_SIGNALING_PATHWAY		22	-0.288544	-0.816018	0.720833	0.941769	1	1073	tags=18%, list=6%, signal=19%
GOBP_CELLULAR_RESPONSE_TO_VIRUS	GOBP_CELLULAR_RESPONSE_TO_VIRUS		55	-0.233955	-0.814792	0.809935	0.942738	1	2214	tags=20%, list=13%, signal=23%
GOBP_EMBRYONIC_HEART_TUBE_DEVELOPMENT	GOBP_EMBRYONIC_HEART_TUBE_DEVELOPMENT		61	-0.227607	-0.814116	0.829918	0.942732	1	3394	tags=26%, list=19%, signal=32%
GOBP_BRANCHING_INVOLVED_IN_SALIVARY_GLAND_MORPHOGENESIS	GOBP_BRANCHING_INVOLVED_IN_SALIVARY_GLAND_MORPHOGENESIS		16	-0.307893	-0.813508	0.723992	0.942602	1	3077	tags=31%, list=18%, signal=38%
GOBP_REGULATION_OF_PROTEIN_DEACETYLATION	GOBP_REGULATION_OF_PROTEIN_DEACETYLATION		37	-0.255214	-0.809222	0.793388	0.949015	1	3199	tags=19%, list=18%, signal=23%
GOBP_REGULATION_OF_PROTON_TRANSPORT	GOBP_REGULATION_OF_PROTON_TRANSPORT		19	-0.297364	-0.807059	0.726358	0.951435	1	4475	tags=47%, list=26%, signal=64%
GOBP_CELLULAR_RESPONSE_TO_GROWTH_HORMONE_STIMULUS	GOBP_CELLULAR_RESPONSE_TO_GROWTH_HORMONE_STIMULUS		20	-0.290468	-0.806894	0.742798	0.950468	1	1435	tags=20%, list=8%, signal=22%
GOBP_REGULATION_OF_CHOLESTEROL_BIOSYNTHETIC_PROCESS	GOBP_REGULATION_OF_CHOLESTEROL_BIOSYNTHETIC_PROCESS		42	-0.248378	-0.806787	0.808795	0.949396	1	3609	tags=33%, list=21%, signal=42%
GOBP_REGULATION_OF_PROTEIN_TARGETING	GOBP_REGULATION_OF_PROTEIN_TARGETING		73	-0.218814	-0.805435	0.865263	0.950503	1	3438	tags=23%, list=20%, signal=29%
GOBP_POSITIVE_REGULATION_OF_PROTEIN_MODIFICATION_BY_SMALL_PROTEIN_CONJUGATION_OR_REMOVAL	GOBP_POSITIVE_REGULATION_OF_PROTEIN_MODIFICATION_BY_SMALL_PROTEIN_CONJUGATION_OR_REMOVAL		121	-0.204926	-0.804917	0.912644	0.950133	1	3146	tags=21%, list=18%, signal=26%
GOBP_PROTEIN_LIPID_COMPLEX_SUBUNIT_ORGANIZATION	GOBP_PROTEIN_LIPID_COMPLEX_SUBUNIT_ORGANIZATION		36	-0.255182	-0.804787	0.768173	0.949118	1	2808	tags=19%, list=16%, signal=23%
GOBP_REGULATION_OF_GLUCOSE_METABOLIC_PROCESS	GOBP_REGULATION_OF_GLUCOSE_METABOLIC_PROCESS		94	-0.21144	-0.803322	0.896476	0.950399	1	3440	tags=23%, list=20%, signal=29%
GOBP_NUCLEOSIDE_BISPHOSPHATE_BIOSYNTHETIC_PROCESS	GOBP_NUCLEOSIDE_BISPHOSPHATE_BIOSYNTHETIC_PROCESS		60	-0.226745	-0.801808	0.84435	0.951675	1	2447	tags=17%, list=14%, signal=19%
GOBP_NIK_NF_KAPPAB_SIGNALING	GOBP_NIK_NF_KAPPAB_SIGNALING		138	-0.197379	-0.800843	0.914489	0.951992	1	2697	tags=18%, list=15%, signal=21%
GOBP_INTESTINAL_ABSORPTION	GOBP_INTESTINAL_ABSORPTION		23	-0.281879	-0.800307	0.747515	0.951637	1	3317	tags=26%, list=19%, signal=32%
GOBP_CELLULAR_PIGMENTATION	GOBP_CELLULAR_PIGMENTATION		46	-0.239934	-0.799897	0.780738	0.951096	1	3266	tags=28%, list=19%, signal=35%
GOBP_NEGATIVE_REGULATION_OF_RESPONSE_TO_WOUNDING	GOBP_NEGATIVE_REGULATION_OF_RESPONSE_TO_WOUNDING		67	-0.220898	-0.798447	0.853982	0.952167	1	2348	tags=18%, list=13%, signal=21%
GOBP_NEGATIVE_REGULATION_OF_LEUKOCYTE_MEDIATED_IMMUNITY	GOBP_NEGATIVE_REGULATION_OF_LEUKOCYTE_MEDIATED_IMMUNITY		30	-0.262197	-0.797984	0.769723	0.951632	1	1767	tags=17%, list=10%, signal=19%
GOBP_POLYAMINE_METABOLIC_PROCESS	GOBP_POLYAMINE_METABOLIC_PROCESS		15	-0.306423	-0.796609	0.725108	0.952622	1	1393	tags=20%, list=8%, signal=22%
GOBP_REGULATION_OF_COMPLEMENT_ACTIVATION	GOBP_REGULATION_OF_COMPLEMENT_ACTIVATION		29	-0.259521	-0.79497	0.792735	0.954003	1	2225	tags=17%, list=13%, signal=20%
GOBP_STRIATED_MUSCLE_CELL_APOPTOTIC_PROCESS	GOBP_STRIATED_MUSCLE_CELL_APOPTOTIC_PROCESS		27	-0.271531	-0.794751	0.768924	0.953129	1	3436	tags=30%, list=20%, signal=37%
GOBP_REGULATION_OF_PROTEIN_CONTAINING_COMPLEX_DISASSEMBLY	GOBP_REGULATION_OF_PROTEIN_CONTAINING_COMPLEX_DISASSEMBLY		107	-0.204751	-0.794717	0.89154	0.951951	1	1813	tags=11%, list=10%, signal=12%
GOBP_REGULATION_OF_CILIUM_ASSEMBLY	GOBP_REGULATION_OF_CILIUM_ASSEMBLY		54	-0.227519	-0.792222	0.855234	0.954593	1	2813	tags=22%, list=16%, signal=26%
GOBP_ENERGY_HOMEOSTASIS	GOBP_ENERGY_HOMEOSTASIS		27	-0.267126	-0.791768	0.77131	0.954073	1	915	tags=11%, list=5%, signal=12%
GOBP_POSITIVE_REGULATION_OF_CHEMOKINE_PRODUCTION	GOBP_POSITIVE_REGULATION_OF_CHEMOKINE_PRODUCTION		34	-0.252386	-0.789241	0.799574	0.956684	1	4927	tags=41%, list=28%, signal=57%
GOBP_ARF_PROTEIN_SIGNAL_TRANSDUCTION	GOBP_ARF_PROTEIN_SIGNAL_TRANSDUCTION		16	-0.304739	-0.788958	0.765823	0.955907	1	2819	tags=25%, list=16%, signal=30%
GOBP_REGULATION_OF_FATTY_ACID_BETA_OXIDATION	GOBP_REGULATION_OF_FATTY_ACID_BETA_OXIDATION		15	-0.308428	-0.788792	0.768463	0.954942	1	1366	tags=20%, list=8%, signal=22%
GOBP_REGULATION_OF_PROTEIN_KINASE_A_SIGNALING	GOBP_REGULATION_OF_PROTEIN_KINASE_A_SIGNALING		16	-0.297772	-0.787873	0.776423	0.955109	1	4309	tags=44%, list=25%, signal=58%
GOBP_STORE_OPERATED_CALCIUM_ENTRY	GOBP_STORE_OPERATED_CALCIUM_ENTRY		16	-0.298977	-0.786708	0.786325	0.955659	1	3141	tags=38%, list=18%, signal=46%
GOBP_ARACHIDONIC_ACID_METABOLIC_PROCESS	GOBP_ARACHIDONIC_ACID_METABOLIC_PROCESS		37	-0.244014	-0.784813	0.833676	0.957262	1	1347	tags=11%, list=8%, signal=12%
GOBP_FATTY_ACID_CATABOLIC_PROCESS	GOBP_FATTY_ACID_CATABOLIC_PROCESS		91	-0.208634	-0.784682	0.907923	0.956234	1	2812	tags=20%, list=16%, signal=23%
GOBP_REGULATION_OF_MRNA_POLYADENYLATION	GOBP_REGULATION_OF_MRNA_POLYADENYLATION		16	-0.295226	-0.7812	0.762004	0.960088	1	140	tags=6%, list=1%, signal=6%
GOBP_SYNAPTIC_VESICLE_LOCALIZATION	GOBP_SYNAPTIC_VESICLE_LOCALIZATION		47	-0.234424	-0.780513	0.883369	0.959809	1	3005	tags=21%, list=17%, signal=26%
GOBP_MRNA_CLEAVAGE	GOBP_MRNA_CLEAVAGE		21	-0.278027	-0.779936	0.797826	0.959404	1	299	tags=10%, list=2%, signal=10%
GOBP_NEGATIVE_REGULATION_OF_STRIATED_MUSCLE_CELL_APOPTOTIC_PROCESS	GOBP_NEGATIVE_REGULATION_OF_STRIATED_MUSCLE_CELL_APOPTOTIC_PROCESS		16	-0.293388	-0.77956	0.786164	0.958723	1	5406	tags=56%, list=31%, signal=81%
GOBP_REGULATION_OF_MYELOID_LEUKOCYTE_MEDIATED_IMMUNITY	GOBP_REGULATION_OF_MYELOID_LEUKOCYTE_MEDIATED_IMMUNITY		33	-0.250836	-0.779468	0.852814	0.957646	1	1419	tags=15%, list=8%, signal=16%
GOBP_POSITIVE_REGULATION_OF_MUSCLE_HYPERTROPHY	GOBP_POSITIVE_REGULATION_OF_MUSCLE_HYPERTROPHY		20	-0.28484	-0.777701	0.794549	0.958894	1	3700	tags=35%, list=21%, signal=44%
GOBP_REGULATION_OF_T_CELL_MEDIATED_CYTOTOXICITY	GOBP_REGULATION_OF_T_CELL_MEDIATED_CYTOTOXICITY		20	-0.279988	-0.775139	0.795455	0.961154	1	3904	tags=35%, list=22%, signal=45%
GOBP_INTERMEDIATE_FILAMENT_ORGANIZATION	GOBP_INTERMEDIATE_FILAMENT_ORGANIZATION		16	-0.291107	-0.775095	0.787234	0.959993	1	2787	tags=25%, list=16%, signal=30%
GOBP_BILE_ACID_METABOLIC_PROCESS	GOBP_BILE_ACID_METABOLIC_PROCESS		33	-0.249962	-0.774976	0.809111	0.958939	1	2786	tags=21%, list=16%, signal=25%
GOBP_NEGATIVE_REGULATION_OF_TORC1_SIGNALING	GOBP_NEGATIVE_REGULATION_OF_TORC1_SIGNALING		15	-0.305913	-0.774022	0.783898	0.958978	1	2889	tags=33%, list=17%, signal=40%
GOBP_VIRAL_BUDDING	GOBP_VIRAL_BUDDING		25	-0.261702	-0.774005	0.832258	0.957795	1	4058	tags=36%, list=23%, signal=47%
GOBP_VESICLE_MEDIATED_TRANSPORT_TO_THE_PLASMA_MEMBRANE	GOBP_VESICLE_MEDIATED_TRANSPORT_TO_THE_PLASMA_MEMBRANE		86	-0.204859	-0.773621	0.932609	0.957104	1	3169	tags=19%, list=18%, signal=23%
GOBP_MICROTUBULE_ANCHORING	GOBP_MICROTUBULE_ANCHORING		24	-0.264662	-0.77239	0.791932	0.957543	1	2917	tags=25%, list=17%, signal=30%
GOBP_REGULATION_OF_SKELETAL_MUSCLE_CELL_DIFFERENTIATION	GOBP_REGULATION_OF_SKELETAL_MUSCLE_CELL_DIFFERENTIATION		15	-0.295269	-0.77181	0.765432	0.957063	1	4876	tags=40%, list=28%, signal=55%
GOBP_T_CELL_MEDIATED_CYTOTOXICITY	GOBP_T_CELL_MEDIATED_CYTOTOXICITY		26	-0.259637	-0.770401	0.794492	0.957673	1	3904	tags=38%, list=22%, signal=49%
GOBP_MYD88_DEPENDENT_TOLL_LIKE_RECEPTOR_SIGNALING_PATHWAY	GOBP_MYD88_DEPENDENT_TOLL_LIKE_RECEPTOR_SIGNALING_PATHWAY		24	-0.260951	-0.766721	0.805611	0.961294	1	4763	tags=38%, list=27%, signal=51%
GOBP_PROTEIN_DEMETHYLATION	GOBP_PROTEIN_DEMETHYLATION		29	-0.251983	-0.766212	0.813008	0.960755	1	4246	tags=34%, list=24%, signal=45%
GOBP_ESTABLISHMENT_OR_MAINTENANCE_OF_MONOPOLAR_CELL_POLARITY	GOBP_ESTABLISHMENT_OR_MAINTENANCE_OF_MONOPOLAR_CELL_POLARITY		21	-0.273667	-0.76483	0.795918	0.96136	1	2547	tags=24%, list=15%, signal=28%
GOBP_THIOESTER_BIOSYNTHETIC_PROCESS	GOBP_THIOESTER_BIOSYNTHETIC_PROCESS		47	-0.222945	-0.762931	0.878587	0.962625	1	3405	tags=21%, list=19%, signal=26%
GOBP_ANIMAL_ORGAN_FORMATION	GOBP_ANIMAL_ORGAN_FORMATION		44	-0.230078	-0.759379	0.849015	0.96586	1	1773	tags=16%, list=10%, signal=18%
GOBP_ALDITOL_METABOLIC_PROCESS	GOBP_ALDITOL_METABOLIC_PROCESS		17	-0.291272	-0.758126	0.789474	0.966164	1	1266	tags=18%, list=7%, signal=19%
GOBP_REGULATION_OF_PHOSPHOLIPASE_ACTIVITY	GOBP_REGULATION_OF_PHOSPHOLIPASE_ACTIVITY		42	-0.227369	-0.7556	0.874468	0.967928	1	4019	tags=29%, list=23%, signal=37%
GOBP_HEMATOPOIETIC_STEM_CELL_PROLIFERATION	GOBP_HEMATOPOIETIC_STEM_CELL_PROLIFERATION		19	-0.277183	-0.755211	0.833713	0.967217	1	3522	tags=26%, list=20%, signal=33%
GOBP_REGULATION_OF_TOR_SIGNALING	GOBP_REGULATION_OF_TOR_SIGNALING		93	-0.196931	-0.754406	0.93133	0.966956	1	2262	tags=14%, list=13%, signal=16%
GOBP_3_UTR_MEDIATED_MRNA_DESTABILIZATION	GOBP_3_UTR_MEDIATED_MRNA_DESTABILIZATION		16	-0.280362	-0.753845	0.820797	0.966414	1	140	tags=6%, list=1%, signal=6%
GOBP_NEGATIVE_REGULATION_OF_IMMUNE_EFFECTOR_PROCESS	GOBP_NEGATIVE_REGULATION_OF_IMMUNE_EFFECTOR_PROCESS		82	-0.202471	-0.75263	0.946237	0.966619	1	1767	tags=12%, list=10%, signal=14%
GOBP_REGULATION_OF_SYNAPTIC_VESICLE_RECYCLING	GOBP_REGULATION_OF_SYNAPTIC_VESICLE_RECYCLING		19	-0.270739	-0.752281	0.811861	0.965822	1	3437	tags=26%, list=20%, signal=33%
GOBP_NEGATIVE_REGULATION_OF_CELL_JUNCTION_ASSEMBLY	GOBP_NEGATIVE_REGULATION_OF_CELL_JUNCTION_ASSEMBLY		22	-0.268173	-0.750718	0.818367	0.966417	1	2496	tags=23%, list=14%, signal=26%
GOBP_NEGATIVE_REGULATION_OF_PROTEIN_DEPHOSPHORYLATION	GOBP_NEGATIVE_REGULATION_OF_PROTEIN_DEPHOSPHORYLATION		48	-0.224004	-0.750449	0.885246	0.965564	1	1814	tags=15%, list=10%, signal=16%
GOBP_CILIUM_OR_FLAGELLUM_DEPENDENT_CELL_MOTILITY	GOBP_CILIUM_OR_FLAGELLUM_DEPENDENT_CELL_MOTILITY		84	-0.200544	-0.747118	0.939457	0.968115	1	3011	tags=18%, list=17%, signal=21%
GOBP_DOPAMINE_METABOLIC_PROCESS	GOBP_DOPAMINE_METABOLIC_PROCESS		26	-0.253876	-0.746997	0.852391	0.967066	1	2848	tags=23%, list=16%, signal=28%
GOBP_EMBRYONIC_CAMERA_TYPE_EYE_DEVELOPMENT	GOBP_EMBRYONIC_CAMERA_TYPE_EYE_DEVELOPMENT		24	-0.253614	-0.743563	0.855372	0.969595	1	2592	tags=21%, list=15%, signal=24%
GOBP_CYTOPLASMIC_PATTERN_RECOGNITION_RECEPTOR_SIGNALING_PATHWAY	GOBP_CYTOPLASMIC_PATTERN_RECOGNITION_RECEPTOR_SIGNALING_PATHWAY		64	-0.20901	-0.742535	0.910675	0.969466	1	1903	tags=16%, list=11%, signal=17%
GOBP_ESTABLISHMENT_OR_MAINTENANCE_OF_BIPOLAR_CELL_POLARITY	GOBP_ESTABLISHMENT_OR_MAINTENANCE_OF_BIPOLAR_CELL_POLARITY		40	-0.22499	-0.742354	0.895425	0.968473	1	557	tags=8%, list=3%, signal=8%
GOBP_ICOSANOID_TRANSPORT	GOBP_ICOSANOID_TRANSPORT		27	-0.24987	-0.742349	0.845987	0.967297	1	1391	tags=11%, list=8%, signal=12%
GOBP_ESTABLISHMENT_OF_PIGMENT_GRANULE_LOCALIZATION	GOBP_ESTABLISHMENT_OF_PIGMENT_GRANULE_LOCALIZATION		21	-0.258204	-0.734816	0.842942	0.973881	1	3266	tags=29%, list=19%, signal=35%
GOBP_EXOCYTIC_PROCESS	GOBP_EXOCYTIC_PROCESS		69	-0.200458	-0.731783	0.930586	0.975706	1	4018	tags=25%, list=23%, signal=32%
GOBP_LOCALIZATION_WITHIN_MEMBRANE	GOBP_LOCALIZATION_WITHIN_MEMBRANE		55	-0.211059	-0.731481	0.920354	0.974828	1	656	tags=4%, list=4%, signal=4%
GOBP_POSITIVE_REGULATION_OF_LYMPHOCYTE_MIGRATION	GOBP_POSITIVE_REGULATION_OF_LYMPHOCYTE_MIGRATION		21	-0.272653	-0.731097	0.851464	0.974053	1	275	tags=10%, list=2%, signal=10%
GOBP_PEROXISOMAL_TRANSPORT	GOBP_PEROXISOMAL_TRANSPORT		62	-0.204231	-0.728604	0.922917	0.975348	1	2891	tags=18%, list=17%, signal=21%
GOBP_POSITIVE_REGULATION_OF_AMYLOID_PRECURSOR_PROTEIN_CATABOLIC_PROCESS	GOBP_POSITIVE_REGULATION_OF_AMYLOID_PRECURSOR_PROTEIN_CATABOLIC_PROCESS		20	-0.260327	-0.727572	0.852564	0.975119	1	3812	tags=40%, list=22%, signal=51%
GOBP_SYNAPTIC_VESICLE_TRANSPORT	GOBP_SYNAPTIC_VESICLE_TRANSPORT		39	-0.226278	-0.727113	0.899582	0.97439	1	3005	tags=21%, list=17%, signal=25%
GOBP_REGULATION_OF_TRIGLYCERIDE_BIOSYNTHETIC_PROCESS	GOBP_REGULATION_OF_TRIGLYCERIDE_BIOSYNTHETIC_PROCESS		16	-0.274667	-0.725328	0.855263	0.974834	1	892	tags=13%, list=5%, signal=13%
GOBP_GLUTAMATE_SECRETION	GOBP_GLUTAMATE_SECRETION		25	-0.244677	-0.723121	0.85872	0.975647	1	3907	tags=40%, list=22%, signal=51%
GOBP_TUMOR_NECROSIS_FACTOR_MEDIATED_SIGNALING_PATHWAY	GOBP_TUMOR_NECROSIS_FACTOR_MEDIATED_SIGNALING_PATHWAY		134	-0.175864	-0.719094	0.991361	0.978205	1	4282	tags=28%, list=24%, signal=37%
GOBP_REGULATION_OF_NATURAL_KILLER_CELL_ACTIVATION	GOBP_REGULATION_OF_NATURAL_KILLER_CELL_ACTIVATION		21	-0.253319	-0.718746	0.869565	0.977346	1	3005	tags=29%, list=17%, signal=34%
GOBP_POSITIVE_REGULATION_OF_GLYCOLYTIC_PROCESS	GOBP_POSITIVE_REGULATION_OF_GLYCOLYTIC_PROCESS		20	-0.253941	-0.718232	0.883669	0.976645	1	3614	tags=30%, list=21%, signal=38%
GOBP_COMPLEMENT_ACTIVATION	GOBP_COMPLEMENT_ACTIVATION		35	-0.225938	-0.717131	0.909287	0.97647	1	2225	tags=14%, list=13%, signal=16%
GOBP_SENSORY_PERCEPTION_OF_TASTE	GOBP_SENSORY_PERCEPTION_OF_TASTE		19	-0.262856	-0.713431	0.850427	0.978423	1	3278	tags=26%, list=19%, signal=32%
GOBP_CELLULAR_RESPONSE_TO_ATP	GOBP_CELLULAR_RESPONSE_TO_ATP		15	-0.281943	-0.713093	0.858921	0.977551	1	1391	tags=13%, list=8%, signal=14%
GOBP_UBIQUITIN_DEPENDENT_PROTEIN_CATABOLIC_PROCESS_VIA_THE_MULTIVESICULAR_BODY_SORTING_PATHWAY	GOBP_UBIQUITIN_DEPENDENT_PROTEIN_CATABOLIC_PROCESS_VIA_THE_MULTIVESICULAR_BODY_SORTING_PATHWAY		22	-0.247734	-0.707301	0.901075	0.981201	1	4438	tags=36%, list=25%, signal=49%
GOBP_REGULATION_OF_PHOSPHOLIPASE_C_ACTIVITY	GOBP_REGULATION_OF_PHOSPHOLIPASE_C_ACTIVITY		26	-0.243174	-0.700577	0.877378	0.985298	1	2747	tags=23%, list=16%, signal=27%
GOBP_LYSOSOMAL_TRANSPORT	GOBP_LYSOSOMAL_TRANSPORT		103	-0.180259	-0.697888	0.978541	0.986098	1	2233	tags=14%, list=13%, signal=15%
GOBP_NEGATIVE_REGULATION_OF_ACTIN_FILAMENT_BUNDLE_ASSEMBLY	GOBP_NEGATIVE_REGULATION_OF_ACTIN_FILAMENT_BUNDLE_ASSEMBLY		25	-0.240356	-0.697165	0.896887	0.985456	1	4086	tags=36%, list=23%, signal=47%
GOBP_ACTIN_FILAMENT_SEVERING	GOBP_ACTIN_FILAMENT_SEVERING		15	-0.265786	-0.696621	0.870588	0.984691	1	5638	tags=53%, list=32%, signal=79%
GOBP_MATING	GOBP_MATING		20	-0.250086	-0.696597	0.879668	0.983543	1	5002	tags=45%, list=29%, signal=63%
GOBP_REGULATION_OF_LYMPHOCYTE_CHEMOTAXIS	GOBP_REGULATION_OF_LYMPHOCYTE_CHEMOTAXIS		15	-0.266718	-0.691965	0.866808	0.985646	1	231	tags=7%, list=1%, signal=7%
GOBP_PHOSPHATIDYLINOSITOL_DEPHOSPHORYLATION	GOBP_PHOSPHATIDYLINOSITOL_DEPHOSPHORYLATION		28	-0.22624	-0.68972	0.912351	0.986085	1	4316	tags=39%, list=25%, signal=52%
GOBP_NEGATIVE_REGULATION_OF_BLOOD_PRESSURE	GOBP_NEGATIVE_REGULATION_OF_BLOOD_PRESSURE		19	-0.250615	-0.688172	0.889571	0.985941	1	35	tags=5%, list=0%, signal=5%
GOBP_PEPTIDYL_GLUTAMIC_ACID_MODIFICATION	GOBP_PEPTIDYL_GLUTAMIC_ACID_MODIFICATION		22	-0.241814	-0.687518	0.894068	0.98522	1	766	tags=9%, list=4%, signal=9%
GOBP_REGULATION_OF_SYNAPTIC_TRANSMISSION_GLUTAMATERGIC	GOBP_REGULATION_OF_SYNAPTIC_TRANSMISSION_GLUTAMATERGIC		37	-0.214336	-0.68681	0.92887	0.98454	1	1025	tags=8%, list=6%, signal=9%
GOBP_TRNA_MODIFICATION	GOBP_TRNA_MODIFICATION		88	-0.182964	-0.686338	0.972789	0.983691	1	3157	tags=18%, list=18%, signal=22%
GOBP_REGULATION_OF_PROTEIN_DEPOLYMERIZATION	GOBP_REGULATION_OF_PROTEIN_DEPOLYMERIZATION		74	-0.184881	-0.680547	0.983264	0.986184	1	1813	tags=11%, list=10%, signal=12%
GOBP_REGULATION_OF_PROTEIN_POLYUBIQUITINATION	GOBP_REGULATION_OF_PROTEIN_POLYUBIQUITINATION		20	-0.246688	-0.676678	0.912871	0.9874	1	2324	tags=25%, list=13%, signal=29%
GOBP_SYNAPTIC_VESICLE_PRIMING	GOBP_SYNAPTIC_VESICLE_PRIMING		16	-0.257441	-0.675731	0.901031	0.986803	1	1237	tags=13%, list=7%, signal=13%
GOBP_ENDOSOME_TO_LYSOSOME_TRANSPORT	GOBP_ENDOSOME_TO_LYSOSOME_TRANSPORT		51	-0.198708	-0.673241	0.971111	0.987056	1	5207	tags=37%, list=30%, signal=53%
GOBP_POTASSIUM_ION_IMPORT_ACROSS_PLASMA_MEMBRANE	GOBP_POTASSIUM_ION_IMPORT_ACROSS_PLASMA_MEMBRANE		24	-0.229313	-0.672168	0.920668	0.986514	1	3052	tags=21%, list=17%, signal=25%
GOBP_ANTIBACTERIAL_HUMORAL_RESPONSE	GOBP_ANTIBACTERIAL_HUMORAL_RESPONSE		23	-0.235469	-0.670814	0.950207	0.986147	1	3378	tags=30%, list=19%, signal=38%
GOBP_REGULATION_OF_RECEPTOR_RECYCLING	GOBP_REGULATION_OF_RECEPTOR_RECYCLING		20	-0.243178	-0.664342	0.890558	0.988598	1	202	tags=5%, list=1%, signal=5%
GOBP_POSITIVE_REGULATION_OF_ORGANIC_ACID_TRANSPORT	GOBP_POSITIVE_REGULATION_OF_ORGANIC_ACID_TRANSPORT		22	-0.235759	-0.660793	0.923679	0.989277	1	1391	tags=9%, list=8%, signal=10%
GOBP_REGULATION_OF_HOMOTYPIC_CELL_CELL_ADHESION	GOBP_REGULATION_OF_HOMOTYPIC_CELL_CELL_ADHESION		21	-0.237763	-0.659399	0.908333	0.988856	1	1967	tags=19%, list=11%, signal=21%
GOBP_PROTEIN_DESTABILIZATION	GOBP_PROTEIN_DESTABILIZATION		45	-0.197783	-0.657335	0.967742	0.988775	1	5293	tags=40%, list=30%, signal=57%
GOBP_REGULATION_OF_SYNAPTIC_VESICLE_EXOCYTOSIS	GOBP_REGULATION_OF_SYNAPTIC_VESICLE_EXOCYTOSIS		39	-0.204713	-0.655448	0.958425	0.988587	1	1851	tags=15%, list=11%, signal=17%
GOBP_HISTONE_H4_K16_ACETYLATION	GOBP_HISTONE_H4_K16_ACETYLATION		21	-0.235386	-0.653481	0.93464	0.988385	1	2407	tags=19%, list=14%, signal=22%
GOBP_REGULATION_OF_PLATELET_ACTIVATION	GOBP_REGULATION_OF_PLATELET_ACTIVATION		25	-0.218435	-0.648726	0.942387	0.989499	1	2923	tags=20%, list=17%, signal=24%
GOBP_POSITIVE_REGULATION_OF_TRIGLYCERIDE_METABOLIC_PROCESS	GOBP_POSITIVE_REGULATION_OF_TRIGLYCERIDE_METABOLIC_PROCESS		18	-0.236146	-0.643488	0.91411	0.990693	1	2646	tags=17%, list=15%, signal=20%
GOBP_POSITIVE_REGULATION_OF_LIPASE_ACTIVITY	GOBP_POSITIVE_REGULATION_OF_LIPASE_ACTIVITY		42	-0.198403	-0.637615	0.974522	0.992024	1	1025	tags=10%, list=6%, signal=10%
GOBP_NEGATIVE_REGULATION_OF_GLIAL_CELL_DIFFERENTIATION	GOBP_NEGATIVE_REGULATION_OF_GLIAL_CELL_DIFFERENTIATION		15	-0.243089	-0.634557	0.925275	0.992185	1	3027	tags=27%, list=17%, signal=32%
GOBP_PIGMENT_GRANULE_LOCALIZATION	GOBP_PIGMENT_GRANULE_LOCALIZATION		23	-0.226319	-0.629638	0.948617	0.992884	1	3266	tags=26%, list=19%, signal=32%
GOBP_POSITIVE_REGULATION_OF_AMYLOID_BETA_FORMATION	GOBP_POSITIVE_REGULATION_OF_AMYLOID_BETA_FORMATION		15	-0.245498	-0.628716	0.919517	0.992082	1	3812	tags=33%, list=22%, signal=43%
GOBP_TRNA_METHYLATION	GOBP_TRNA_METHYLATION		40	-0.194383	-0.627256	0.97314	0.991468	1	3961	tags=28%, list=23%, signal=35%
GOBP_POSITIVE_REGULATION_OF_CELLULAR_RESPONSE_TO_TRANSFORMING_GROWTH_FACTOR_BETA_STIMULUS	GOBP_POSITIVE_REGULATION_OF_CELLULAR_RESPONSE_TO_TRANSFORMING_GROWTH_FACTOR_BETA_STIMULUS		25	-0.207226	-0.619202	0.951782	0.993097	1	4971	tags=40%, list=28%, signal=56%
GOBP_FLUID_TRANSPORT	GOBP_FLUID_TRANSPORT		15	-0.23935	-0.618656	0.943396	0.992159	1	4018	tags=33%, list=23%, signal=43%
GOBP_REGULATION_OF_PLATELET_DERIVED_GROWTH_FACTOR_RECEPTOR_SIGNALING_PATHWAY	GOBP_REGULATION_OF_PLATELET_DERIVED_GROWTH_FACTOR_RECEPTOR_SIGNALING_PATHWAY		20	-0.220457	-0.61251	0.94533	0.993006	1	2219	tags=15%, list=13%, signal=17%
GOBP_NEGATIVE_REGULATION_OF_MONONUCLEAR_CELL_MIGRATION	GOBP_NEGATIVE_REGULATION_OF_MONONUCLEAR_CELL_MIGRATION		15	-0.239546	-0.609852	0.945148	0.992672	1	1673	tags=13%, list=10%, signal=15%
GOBP_INOSITOL_PHOSPHATE_BIOSYNTHETIC_PROCESS	GOBP_INOSITOL_PHOSPHATE_BIOSYNTHETIC_PROCESS		20	-0.220391	-0.60477	0.950311	0.992985	1	231	tags=5%, list=1%, signal=5%
GOBP_CEREBELLAR_CORTEX_FORMATION	GOBP_CEREBELLAR_CORTEX_FORMATION		17	-0.221331	-0.586217	0.958071	0.996572	1	4728	tags=41%, list=27%, signal=56%
GOBP_INTERLEUKIN_6_MEDIATED_SIGNALING_PATHWAY	GOBP_INTERLEUKIN_6_MEDIATED_SIGNALING_PATHWAY		19	-0.212057	-0.581247	0.970894	0.996543	1	2090	tags=16%, list=12%, signal=18%
GOBP_MATURE_B_CELL_DIFFERENTIATION_INVOLVED_IN_IMMUNE_RESPONSE	GOBP_MATURE_B_CELL_DIFFERENTIATION_INVOLVED_IN_IMMUNE_RESPONSE		15	-0.219407	-0.574684	0.967603	0.996813	1	5568	tags=53%, list=32%, signal=78%
GOBP_LOW_DENSITY_LIPOPROTEIN_PARTICLE_CLEARANCE	GOBP_LOW_DENSITY_LIPOPROTEIN_PARTICLE_CLEARANCE		29	-0.187943	-0.569651	0.989919	0.996665	1	2786	tags=17%, list=16%, signal=20%
GOBP_POSITIVE_REGULATION_OF_EXCITATORY_POSTSYNAPTIC_POTENTIAL	GOBP_POSITIVE_REGULATION_OF_EXCITATORY_POSTSYNAPTIC_POTENTIAL		18	-0.207614	-0.550572	0.983402	0.998752	1	231	tags=6%, list=1%, signal=6%
GOBP_RESPONSE_TO_MUSCLE_ACTIVITY	GOBP_RESPONSE_TO_MUSCLE_ACTIVITY		17	-0.206284	-0.54584	0.970149	0.9983	1	454	tags=6%, list=3%, signal=6%
GOBP_POSITIVE_REGULATION_OF_POTASSIUM_ION_TRANSMEMBRANE_TRANSPORT	GOBP_POSITIVE_REGULATION_OF_POTASSIUM_ION_TRANSMEMBRANE_TRANSPORT		20	-0.194975	-0.541127	0.991379	0.997776	1	1876	tags=10%, list=11%, signal=11%
GOBP_REGULATION_OF_BROWN_FAT_CELL_DIFFERENTIATION	GOBP_REGULATION_OF_BROWN_FAT_CELL_DIFFERENTIATION		18	-0.200161	-0.535888	0.976891	0.997333	1	1347	tags=11%, list=8%, signal=12%
GOBP_MOTILE_CILIUM_ASSEMBLY	GOBP_MOTILE_CILIUM_ASSEMBLY		17	-0.199033	-0.531731	0.979466	0.996689	1	6359	tags=59%, list=36%, signal=92%
GOBP_POSITIVE_REGULATION_OF_NEUROTRANSMITTER_SECRETION	GOBP_POSITIVE_REGULATION_OF_NEUROTRANSMITTER_SECRETION		16	-0.2015	-0.531066	0.991952	0.995635	1	5242	tags=31%, list=30%, signal=45%
GOBP_POSITIVE_REGULATION_OF_POTASSIUM_ION_TRANSPORT	GOBP_POSITIVE_REGULATION_OF_POTASSIUM_ION_TRANSPORT		24	-0.165109	-0.482388	0.99	0.998499	1	3426	tags=17%, list=20%, signal=21%
GOBP_CYTOPLASMIC_SEQUESTERING_OF_PROTEIN	GOBP_CYTOPLASMIC_SEQUESTERING_OF_PROTEIN		21	-0.154405	-0.428902	1	0.999307	1	5369	tags=38%, list=31%, signal=55%
