# Supplementary material for: Perturbation of placental protein glycosylation by endoplasmic reticulum stress promotes maladaptation of maternal hepatic glucose metabolism
Source: iScience. 2022 Dec 30;26(1):105911. doi: 10.1016/j.isci.2022.105911 (PMC9843443; doi:10.1016/j.isci.2022.105911)
Supplement: Table S4. Gene list for GSEA_GOBP_ER_unfolded protein response, related to Figure 2 [file mmc5.xlsx]

## Sheet: Sheet1
Suppl. table S4: Gene list for Gsea GO_Endoplasmsic reticulum_Unfolded protein response
NAME	SYMBOL	TITLE	RANK IN GENE LIST	RANK METRIC SCORE	RUNNING ES	CORE ENRICHMENT
row_0	EXTL2	exostosin like glycosyltransferase 2 [Source:HGNC Symbol;Acc:HGNC:3516]	434	0.2644	-0.0123388	No
row_1	DDX11	DEAD/H-box helicase 11 [Source:HGNC Symbol;Acc:HGNC:2736]	554	0.240126	-0.00771676	No
row_2	CCND1	cyclin D1 [Source:HGNC Symbol;Acc:HGNC:1582]	903	0.199683	-0.0181991	No
row_3	DAB2IP	DAB2 interacting protein [Source:HGNC Symbol;Acc:HGNC:17294]	1030	0.185842	-0.0165721	No
row_4	GET3	guided entry of tail-anchored proteins factor 3, ATPase [Source:HGNC Symbol;Acc:HGNC:752]	1710	0.142298	-0.0488355	No
row_5	KLHDC3	kelch domain containing 3 [Source:HGNC Symbol;Acc:HGNC:20704]	1758	0.139696	-0.0448678	No
row_6	EIF2S1	eukaryotic translation initiation factor 2 subunit alpha [Source:HGNC Symbol;Acc:HGNC:3265]	1845	0.135447	-0.0433464	No
row_7	TLN1	talin 1 [Source:HGNC Symbol;Acc:HGNC:11845]	1892	0.133626	-0.0396111	No
row_8	HDGF	heparin binding growth factor [Source:HGNC Symbol;Acc:HGNC:4856]	1993	0.128957	-0.0392051	No
row_9	BAX	BCL2 associated X, apoptosis regulator [Source:HGNC Symbol;Acc:HGNC:959]	2192	0.121218	-0.044806	No
row_10	PTPN1	protein tyrosine phosphatase non-receptor type 1 [Source:HGNC Symbol;Acc:HGNC:9642]	2533	0.109546	-0.0591327	No
row_11	CXXC1	CXXC finger protein 1 [Source:HGNC Symbol;Acc:HGNC:24343]	2784	0.101256	-0.0686782	No
row_12	ERO1A	endoplasmic reticulum oxidoreductase 1 alpha [Source:HGNC Symbol;Acc:HGNC:13280]	3279	0.0868994	-0.0929451	No
row_13	BOK	BCL2 family apoptosis regulator BOK [Source:HGNC Symbol;Acc:HGNC:1087]	3632	0.0780625	-0.109466	No
row_14	TPP1	tripeptidyl peptidase 1 [Source:HGNC Symbol;Acc:HGNC:2073]	3865	0.0727898	-0.119335	No
row_15	ADD1	adducin 1 [Source:HGNC Symbol;Acc:HGNC:243]	4207	0.0652602	-0.135834	No
row_16	CREB3L1	cAMP responsive element binding protein 3 like 1 [Source:HGNC Symbol;Acc:HGNC:18856]	4337	0.0628706	-0.140253	No
row_17	DCTN1	dynactin subunit 1 [Source:HGNC Symbol;Acc:HGNC:2711]	4613	0.0576821	-0.153317	No
row_18	TATDN2	TatD DNase domain containing 2 [Source:HGNC Symbol;Acc:HGNC:28988]	5160	0.0479186	-0.182437	No
row_19	ERMP1	endoplasmic reticulum metallopeptidase 1 [Source:HGNC Symbol;Acc:HGNC:23703]	5342	0.0450569	-0.190697	No
row_20	PTPN2	protein tyrosine phosphatase non-receptor type 2 [Source:HGNC Symbol;Acc:HGNC:9650]	6153	0.0327192	-0.235729	No
row_21	RACK1	receptor for activated C kinase 1 [Source:HGNC Symbol;Acc:HGNC:4399]	6168	0.0325083	-0.234982	No
row_22	EP300	E1A binding protein p300 [Source:HGNC Symbol;Acc:HGNC:3373]	6354	0.0301476	-0.244184	No
row_23	ATF6B	activating transcription factor 6 beta [Source:HGNC Symbol;Acc:HGNC:2349]	6915	0.0223673	-0.275329	No
row_24	DDRGK1	DDRGK domain containing 1 [Source:HGNC Symbol;Acc:HGNC:16110]	7178	0.0193109	-0.289479	No
row_25	TMTC4	transmembrane O-mannosyltransferase targeting cadherins 4 [Source:HGNC Symbol;Acc:HGNC:25904]	7199	0.019085	-0.289718	No
row_26	GSK3A	glycogen synthase kinase 3 alpha [Source:HGNC Symbol;Acc:HGNC:4616]	7303	0.0177915	-0.294793	No
row_27	COPS5	COP9 signalosome subunit 5 [Source:HGNC Symbol;Acc:HGNC:2240]	7351	0.017177	-0.296676	No
row_28	STUB1	STIP1 homology and U-box containing protein 1 [Source:HGNC Symbol;Acc:HGNC:11427]	7738	0.0124686	-0.318285	No
row_29	ABCA7	ATP binding cassette subfamily A member 7 [Source:HGNC Symbol;Acc:HGNC:37]	7876	0.0108669	-0.325647	No
row_30	ZBTB17	zinc finger and BTB domain containing 17 [Source:HGNC Symbol;Acc:HGNC:12936]	7882	0.0107561	-0.325421	No
row_31	LMNA	lamin A/C [Source:HGNC Symbol;Acc:HGNC:6636]	7921	0.0103986	-0.32711	No
row_32	TMEM33	transmembrane protein 33 [Source:HGNC Symbol;Acc:HGNC:25541]	9196	-0.00374743	-0.400217	No
row_33	EXTL1	exostosin like glycosyltransferase 1 [Source:HGNC Symbol;Acc:HGNC:3515]	9573	-0.0078948	-0.421469	No
row_34	PPP1R15B	protein phosphatase 1 regulatory subunit 15B [Source:HGNC Symbol;Acc:HGNC:14951]	10027	-0.0133296	-0.446891	No
row_35	BCL2L11	BCL2 like 11 [Source:HGNC Symbol;Acc:HGNC:994]	10289	-0.0165404	-0.461115	No
row_36	BFAR	bifunctional apoptosis regulator [Source:HGNC Symbol;Acc:HGNC:17613]	10326	-0.0169423	-0.462377	No
row_37	PIK3R1	phosphoinositide-3-kinase regulatory subunit 1 [Source:HGNC Symbol;Acc:HGNC:8979]	10638	-0.0213283	-0.479248	No
row_38	CALR3	calreticulin 3 [Source:HGNC Symbol;Acc:HGNC:20407]	11085	-0.0270887	-0.50361	No
row_39	MBTPS1	membrane bound transcription factor peptidase, site 1 [Source:HGNC Symbol;Acc:HGNC:15456]	11185	-0.0283419	-0.507952	No
row_40	ATF4	activating transcription factor 4 [Source:HGNC Symbol;Acc:HGNC:786]	11284	-0.0297526	-0.512168	No
row_41	VCP	valosin containing protein [Source:HGNC Symbol;Acc:HGNC:12666]	11678	-0.0349605	-0.533106	No
row_42	YOD1	YOD1 deubiquitinase [Source:HGNC Symbol;Acc:HGNC:25035]	12871	-0.0529706	-0.599145	No
row_43	VAPB	VAMP associated protein B and C [Source:HGNC Symbol;Acc:HGNC:12649]	12990	-0.0549174	-0.60331	No
row_44	CUL7	cullin 7 [Source:HGNC Symbol;Acc:HGNC:21024]	13080	-0.056396	-0.605736	No
row_45	SHC1	SHC adaptor protein 1 [Source:HGNC Symbol;Acc:HGNC:10840]	13115	-0.057081	-0.604966	No
row_46	WFS1	wolframin ER transmembrane glycoprotein [Source:HGNC Symbol;Acc:HGNC:12762]	13336	-0.0615153	-0.614684	No
row_47	NCK1	NCK adaptor protein 1 [Source:HGNC Symbol;Acc:HGNC:7664]	13481	-0.0638705	-0.619917	No
row_48	BAK1	BCL2 antagonist/killer 1 [Source:HGNC Symbol;Acc:HGNC:949]	13737	-0.0692261	-0.63128	No
row_49	RNF121	ring finger protein 121 [Source:HGNC Symbol;Acc:HGNC:21070]	13825	-0.071328	-0.632878	No
row_50	HERPUD2	HERPUD family member 2 [Source:HGNC Symbol;Acc:HGNC:21915]	13908	-0.0728115	-0.634118	No
row_51	KDELR3	KDEL endoplasmic reticulum protein retention receptor 3 [Source:HGNC Symbol;Acc:HGNC:6306]	14091	-0.0765779	-0.64093	No
row_52	MBTPS2	membrane bound transcription factor peptidase, site 2 [Source:HGNC Symbol;Acc:HGNC:15455]	14353	-0.0824887	-0.652005	No
row_53	PARP16	poly(ADP-ribose) polymerase family member 16 [Source:HGNC Symbol;Acc:HGNC:26040]	14507	-0.0864649	-0.656677	No
row_54	DERL1	derlin 1 [Source:HGNC Symbol;Acc:HGNC:28454]	14554	-0.087669	-0.655136	No
row_55	CREB3L2	cAMP responsive element binding protein 3 like 2 [Source:HGNC Symbol;Acc:HGNC:23720]	14563	-0.0880121	-0.651393	No
row_56	CREBRF	CREB3 regulatory factor [Source:HGNC Symbol;Acc:HGNC:24050]	14628	-0.0902469	-0.650765	No
row_57	CTDSP2	CTD small phosphatase 2 [Source:HGNC Symbol;Acc:HGNC:17077]	14642	-0.0905613	-0.647188	No
row_58	ARFGAP1	ADP ribosylation factor GTPase activating protein 1 [Source:HGNC Symbol;Acc:HGNC:15852]	14684	-0.0915661	-0.645174	No
row_59	ACADVL	acyl-CoA dehydrogenase very long chain [Source:HGNC Symbol;Acc:HGNC:92]	14718	-0.0925584	-0.642652	No
row_60	CXCL8	C-X-C motif chemokine ligand 8 [Source:HGNC Symbol;Acc:HGNC:6025]	14875	-0.0968945	-0.646998	No
row_61	XBP1	X-box binding protein 1 [Source:HGNC Symbol;Acc:HGNC:12801]	15220	-0.109046	-0.661579	No
row_62	EXTL3	exostosin like glycosyltransferase 3 [Source:HGNC Symbol;Acc:HGNC:3518]	15321	-0.113285	-0.661921	Yes
row_63	SEC31A	SEC31 homolog A, COPII coat complex component [Source:HGNC Symbol;Acc:HGNC:17052]	15389	-0.116044	-0.660234	Yes
row_64	NCK2	NCK adaptor protein 2 [Source:HGNC Symbol;Acc:HGNC:7665]	15399	-0.116387	-0.655193	Yes
row_65	NFE2L2	nuclear factor, erythroid 2 like 2 [Source:HGNC Symbol;Acc:HGNC:7782]	15454	-0.118471	-0.652642	Yes
row_66	CDK5RAP3	CDK5 regulatory subunit associated protein 3 [Source:HGNC Symbol;Acc:HGNC:18673]	15654	-0.12788	-0.657982	Yes
row_67	ATP6V0D1	ATPase H+ transporting V0 subunit d1 [Source:HGNC Symbol;Acc:HGNC:13724]	15687	-0.129529	-0.653637	Yes
row_68	EDEM1	ER degradation enhancing alpha-mannosidase like protein 1 [Source:HGNC Symbol;Acc:HGNC:18967]	15891	-0.139116	-0.658671	Yes
row_69	UFL1	UFM1 specific ligase 1 [Source:HGNC Symbol;Acc:HGNC:23039]	16018	-0.145728	-0.658959	Yes
row_70	CREB3L4	cAMP responsive element binding protein 3 like 4 [Source:HGNC Symbol;Acc:HGNC:18854]	16036	-0.14677	-0.652928	Yes
row_71	TBL2	transducin beta like 2 [Source:HGNC Symbol;Acc:HGNC:11586]	16209	-0.157721	-0.65529	Yes
row_72	FGF21	fibroblast growth factor 21 [Source:HGNC Symbol;Acc:HGNC:3678]	16300	-0.164831	-0.652596	Yes
row_73	CANX	calnexin [Source:HGNC Symbol;Acc:HGNC:1473]	16536	-0.185002	-0.657279	Yes
row_74	PIGBOS1	PIGB opposite strand 1 [Source:HGNC Symbol;Acc:HGNC:50696]	16589	-0.189039	-0.651243	Yes
row_75	WIPI1	WD repeat domain, phosphoinositide interacting 1 [Source:HGNC Symbol;Acc:HGNC:25471]	16624	-0.19183	-0.644037	Yes
row_76	EIF2AK3	eukaryotic translation initiation factor 2 alpha kinase 3 [Source:HGNC Symbol;Acc:HGNC:3255]	16670	-0.196295	-0.637252	Yes
row_77	SULT1A3	sulfotransferase family 1A member 3 [Source:HGNC Symbol;Acc:HGNC:11455]	16686	-0.197921	-0.628663	Yes
row_78	SSR1	signal sequence receptor subunit 1 [Source:HGNC Symbol;Acc:HGNC:11323]	16700	-0.19964	-0.619877	Yes
row_79	YIF1A	Yip1 interacting factor homolog A, membrane trafficking protein [Source:HGNC Symbol;Acc:HGNC:16688]	16702	-0.199705	-0.610397	Yes
row_80	TMED2	transmembrane p24 trafficking protein 2 [Source:HGNC Symbol;Acc:HGNC:16996]	16723	-0.202219	-0.60189	Yes
row_81	MYDGF	myeloid derived growth factor [Source:HGNC Symbol;Acc:HGNC:16948]	16740	-0.204201	-0.593059	Yes
row_82	PPP2R5B	protein phosphatase 2 regulatory subunit B'beta [Source:HGNC Symbol;Acc:HGNC:9310]	16778	-0.209809	-0.585168	Yes
row_83	SULT1A4	sulfotransferase family 1A member 4 [Source:HGNC Symbol;Acc:HGNC:30004]	16832	-0.216972	-0.577855	Yes
row_84	PDIA6	protein disulfide isomerase family A member 6 [Source:HGNC Symbol;Acc:HGNC:30168]	16844	-0.218439	-0.568056	Yes
row_85	SRPRA	SRP receptor subunit alpha [Source:HGNC Symbol;Acc:HGNC:11307]	16875	-0.222181	-0.559171	Yes
row_86	DERL2	derlin 2 [Source:HGNC Symbol;Acc:HGNC:17943]	16888	-0.22325	-0.5492	Yes
row_87	AMFR	autocrine motility factor receptor [Source:HGNC Symbol;Acc:HGNC:463]	16921	-0.229676	-0.540072	Yes
row_88	GOSR2	golgi SNAP receptor complex member 2 [Source:HGNC Symbol;Acc:HGNC:4431]	16944	-0.233587	-0.530183	Yes
row_89	CTH	cystathionine gamma-lyase [Source:HGNC Symbol;Acc:HGNC:2501]	16998	-0.242095	-0.52167	Yes
row_90	SRPRB	SRP receptor subunit beta [Source:HGNC Symbol;Acc:HGNC:24085]	17002	-0.243437	-0.510217	Yes
row_91	PLA2G4B	phospholipase A2 group IVB [Source:HGNC Symbol;Acc:HGNC:9036]	17030	-0.249988	-0.499832	Yes
row_92	ATF6	activating transcription factor 6 [Source:HGNC Symbol;Acc:HGNC:791]	17079	-0.260202	-0.490167	Yes
row_93	CREB3	cAMP responsive element binding protein 3 [Source:HGNC Symbol;Acc:HGNC:2347]	17092	-0.263974	-0.478251	Yes
row_94	PDIA5	protein disulfide isomerase family A member 5 [Source:HGNC Symbol;Acc:HGNC:24811]	17116	-0.269379	-0.466709	Yes
row_95	RHBDD2	rhomboid domain containing 2 [Source:HGNC Symbol;Acc:HGNC:23082]	17126	-0.272057	-0.454235	Yes
row_96	CALR	calreticulin [Source:HGNC Symbol;Acc:HGNC:1455]	17127	-0.272671	-0.441213	Yes
row_97	PPP1R15A	protein phosphatase 1 regulatory subunit 15A [Source:HGNC Symbol;Acc:HGNC:14375]	17181	-0.288437	-0.430487	Yes
row_98	ERN1	endoplasmic reticulum to nucleus signaling 1 [Source:HGNC Symbol;Acc:HGNC:3449]	17204	-0.296182	-0.417608	Yes
row_99	PREB	prolactin regulatory element binding [Source:HGNC Symbol;Acc:HGNC:9356]	17234	-0.309164	-0.404512	Yes
row_100	FKBP14	FKBP prolyl isomerase 14 [Source:HGNC Symbol;Acc:HGNC:18625]	17283	-0.332023	-0.391417	Yes
row_101	ATF3	activating transcription factor 3 [Source:HGNC Symbol;Acc:HGNC:785]	17291	-0.337013	-0.375725	Yes
row_102	DNAJC3	DnaJ heat shock protein family (Hsp40) member C3 [Source:HGNC Symbol;Acc:HGNC:9439]	17294	-0.338527	-0.359674	Yes
row_103	HSP90B1	heat shock protein 90 beta family member 1 [Source:HGNC Symbol;Acc:HGNC:12028]	17393	-0.419874	-0.34526	Yes
row_104	GFPT1	glutamine--fructose-6-phosphate transaminase 1 [Source:HGNC Symbol;Acc:HGNC:4241]	17396	-0.421858	-0.325228	Yes
row_105	SERP1	stress associated endoplasmic reticulum protein 1 [Source:HGNC Symbol;Acc:HGNC:10759]	17397	-0.422193	-0.305066	Yes
row_106	TSPYL2	TSPY like 2 [Source:HGNC Symbol;Acc:HGNC:24358]	17398	-0.422317	-0.284898	Yes
row_107	CLGN	calmegin [Source:HGNC Symbol;Acc:HGNC:2060]	17411	-0.438892	-0.264629	Yes
row_108	SELENOS	selenoprotein S [Source:HGNC Symbol;Acc:HGNC:30396]	17415	-0.444393	-0.243579	Yes
row_109	DNAJB11	DnaJ heat shock protein family (Hsp40) member B11 [Source:HGNC Symbol;Acc:HGNC:14889]	17420	-0.457786	-0.221947	Yes
row_110	SYVN1	synoviolin 1 [Source:HGNC Symbol;Acc:HGNC:20738]	17434	-0.490986	-0.199247	Yes
row_111	DNAJB9	DnaJ heat shock protein family (Hsp40) member B9 [Source:HGNC Symbol;Acc:HGNC:6968]	17451	-0.537261	-0.17451	Yes
row_112	HERPUD1	homocysteine inducible ER protein with ubiquitin like domain 1 [Source:HGNC Symbol;Acc:HGNC:13744]	17452	-0.539555	-0.148743	Yes
row_113	ASNS	asparagine synthetase (glutamine-hydrolyzing) [Source:HGNC Symbol;Acc:HGNC:753]	17455	-0.546831	-0.122744	Yes
row_114	HSPA5	heat shock protein family A (Hsp70) member 5 [Source:HGNC Symbol;Acc:HGNC:5238]	17467	-0.570142	-0.0961491	Yes
row_115	FICD	FIC domain protein adenylyltransferase [Source:HGNC Symbol;Acc:HGNC:18416]	17478	-0.605586	-0.067804	Yes
row_116	DDIT3	DNA damage inducible transcript 3 [Source:HGNC Symbol;Acc:HGNC:2726]	17495	-0.716796	-0.0344931	Yes
row_117	HYOU1	hypoxia up-regulated 1 [Source:HGNC Symbol;Acc:HGNC:16931]	17496	-0.728303	0.000287643	Yes
