# Supplementary material for: Perturbation of placental protein glycosylation by endoplasmic reticulum stress promotes maladaptation of maternal hepatic glucose metabolism
Source: iScience. 2022 Dec 30;26(1):105911. doi: 10.1016/j.isci.2022.105911 (PMC9843443; doi:10.1016/j.isci.2022.105911)
Supplement: Table S5. Gene list for GSEA_GOBP_ER_Mannose_Trimming, related to Figure 2 [file mmc6.xlsx]

## Sheet: Sheet1
Suppl. table S5: Gene list for Gsea GO_Endoplasmsic reticulum_Mannose trimming
NAME	SYMBOL	TITLE	RANK IN GENE LIST	RANK METRIC SCORE	RUNNING ES	CORE ENRICHMENT
row_0	TRIM13	tripartite motif containing 13 [Source:HGNC Symbol;Acc:HGNC:9976]	1754	0.139827	-0.0530158	No
row_1	MARCHF6	membrane associated ring-CH-type finger 6 [Source:HGNC Symbol;Acc:HGNC:30550]	3675	0.076947	-0.136793	No
row_2	RNF103	ring finger protein 103 [Source:HGNC Symbol;Acc:HGNC:12859]	5451	0.0430236	-0.223751	No
row_3	MAN1B1	mannosidase alpha class 1B member 1 [Source:HGNC Symbol;Acc:HGNC:6823]	5650	0.0399899	-0.221548	No
row_4	RNF5	ring finger protein 5 [Source:HGNC Symbol;Acc:HGNC:10068]	7024	0.0209959	-0.292967	No
row_5	RNF139	ring finger protein 139 [Source:HGNC Symbol;Acc:HGNC:17023]	13471	-0.063735	-0.640048	No
row_6	EDEM1	ER degradation enhancing alpha-mannosidase like protein 1 [Source:HGNC Symbol;Acc:HGNC:18967]	15891	-0.139116	-0.731334	Yes
row_7	UGGT2	UDP-glucose glycoprotein glucosyltransferase 2 [Source:HGNC Symbol;Acc:HGNC:15664]	16259	-0.161238	-0.697788	Yes
row_8	EDEM2	ER degradation enhancing alpha-mannosidase like protein 2 [Source:HGNC Symbol;Acc:HGNC:15877]	16513	-0.182938	-0.650382	Yes
row_9	DERL2	derlin 2 [Source:HGNC Symbol;Acc:HGNC:17943]	16888	-0.22325	-0.596262	Yes
row_10	RNF185	ring finger protein 185 [Source:HGNC Symbol;Acc:HGNC:26783]	16900	-0.225087	-0.520761	Yes
row_11	AMFR	autocrine motility factor receptor [Source:HGNC Symbol;Acc:HGNC:463]	16921	-0.229676	-0.444222	Yes
row_12	OS9	OS9 endoplasmic reticulum lectin [Source:HGNC Symbol;Acc:HGNC:16994]	16965	-0.236205	-0.366791	Yes
row_13	UGGT1	UDP-glucose glycoprotein glucosyltransferase 1 [Source:HGNC Symbol;Acc:HGNC:15663]	17012	-0.24665	-0.285998	Yes
row_14	SEL1L	SEL1L adaptor subunit of ERAD E3 ubiquitin ligase [Source:HGNC Symbol;Acc:HGNC:10717]	17408	-0.436941	-0.160803	Yes
row_15	SYVN1	synoviolin 1 [Source:HGNC Symbol;Acc:HGNC:20738]	17434	-0.490986	0.0038316	Yes
