# Supplementary material for: Perturbation of placental protein glycosylation by endoplasmic reticulum stress promotes maladaptation of maternal hepatic glucose metabolism
Source: iScience. 2022 Dec 30;26(1):105911. doi: 10.1016/j.isci.2022.105911 (PMC9843443; doi:10.1016/j.isci.2022.105911)
Supplement: Table S6. Gene list for GSEA_GO_BP_Protein_Deglycosylation, related to Figure 2 [file mmc7.xlsx]

## Sheet: Sheet1
Suppl. table S6: Gene list for Gsea GO_Protein_Deglycosylation
NAME	SYMBOL	TITLE	RANK IN GENE LIST	RANK METRIC SCORE	RUNNING ES	CORE ENRICHMENT
row_0	TRIM13	tripartite motif containing 13 [Source:HGNC Symbol;Acc:HGNC:9976]	1754	0.139827	-0.0660906	No
row_1	PARK7	Parkinsonism associated deglycase [Source:HGNC Symbol;Acc:HGNC:16369]	2437	0.112819	-0.0774555	No
row_2	MAN2A1	mannosidase alpha class 2A member 1 [Source:HGNC Symbol;Acc:HGNC:6824]	3151	0.0905819	-0.0960472	No
row_3	MAN1C1	mannosidase alpha class 1C member 1 [Source:HGNC Symbol;Acc:HGNC:19080]	3356	0.0850194	-0.086874	No
row_4	ENGASE	endo-beta-N-acetylglucosaminidase [Source:HGNC Symbol;Acc:HGNC:24622]	3663	0.077275	-0.085437	No
row_5	MARCHF6	membrane associated ring-CH-type finger 6 [Source:HGNC Symbol;Acc:HGNC:30550]	3675	0.076947	-0.0671982	No
row_6	RNF103	ring finger protein 103 [Source:HGNC Symbol;Acc:HGNC:12859]	5451	0.0430236	-0.158228	No
row_7	MAN1B1	mannosidase alpha class 1B member 1 [Source:HGNC Symbol;Acc:HGNC:6823]	5650	0.0399899	-0.159753	No
row_8	RNF5	ring finger protein 5 [Source:HGNC Symbol;Acc:HGNC:10068]	7024	0.0209959	-0.233178	No
row_9	MAN1A2	mannosidase alpha class 1A member 2 [Source:HGNC Symbol;Acc:HGNC:6822]	7492	0.0153957	-0.256129	No
row_10	MAN2A2	mannosidase alpha class 2A member 2 [Source:HGNC Symbol;Acc:HGNC:6825]	9993	-0.0129008	-0.396035	No
row_11	OGA	O-GlcNAcase [Source:HGNC Symbol;Acc:HGNC:7056]	11145	-0.027765	-0.455096	No
row_12	MAN2B1	mannosidase alpha class 2B member 1 [Source:HGNC Symbol;Acc:HGNC:6826]	12177	-0.0421542	-0.503761	No
row_13	RNF139	ring finger protein 139 [Source:HGNC Symbol;Acc:HGNC:17023]	13471	-0.063735	-0.562128	No
row_14	NGLY1	N-glycanase 1 [Source:HGNC Symbol;Acc:HGNC:17646]	14845	-0.0961328	-0.617129	No
row_15	MAN1A1	mannosidase alpha class 1A member 1 [Source:HGNC Symbol;Acc:HGNC:6821]	15089	-0.104348	-0.605448	No
row_16	EDEM1	ER degradation enhancing alpha-mannosidase like protein 1 [Source:HGNC Symbol;Acc:HGNC:18967]	15891	-0.139116	-0.617175	Yes
row_17	AGA	aspartylglucosaminidase [Source:HGNC Symbol;Acc:HGNC:318]	15965	-0.142794	-0.586337	Yes
row_18	UGGT2	UDP-glucose glycoprotein glucosyltransferase 2 [Source:HGNC Symbol;Acc:HGNC:15664]	16259	-0.161238	-0.563568	Yes
row_19	EDEM2	ER degradation enhancing alpha-mannosidase like protein 2 [Source:HGNC Symbol;Acc:HGNC:15877]	16513	-0.182938	-0.533188	Yes
row_20	DERL2	derlin 2 [Source:HGNC Symbol;Acc:HGNC:17943]	16888	-0.22325	-0.499848	Yes
row_21	RNF185	ring finger protein 185 [Source:HGNC Symbol;Acc:HGNC:26783]	16900	-0.225087	-0.445283	Yes
row_22	AMFR	autocrine motility factor receptor [Source:HGNC Symbol;Acc:HGNC:463]	16921	-0.229676	-0.390109	Yes
row_23	OS9	OS9 endoplasmic reticulum lectin [Source:HGNC Symbol;Acc:HGNC:16994]	16965	-0.236205	-0.334649	Yes
row_24	UGGT1	UDP-glucose glycoprotein glucosyltransferase 1 [Source:HGNC Symbol;Acc:HGNC:15663]	17012	-0.24665	-0.2768	Yes
row_25	EDEM3	ER degradation enhancing alpha-mannosidase like protein 3 [Source:HGNC Symbol;Acc:HGNC:16787]	17250	-0.314318	-0.213289	Yes
row_26	SEL1L	SEL1L adaptor subunit of ERAD E3 ubiquitin ligase [Source:HGNC Symbol;Acc:HGNC:10717]	17408	-0.436941	-0.115131	Yes
row_27	SYVN1	synoviolin 1 [Source:HGNC Symbol;Acc:HGNC:20738]	17434	-0.490986	0.00383429	Yes
