# Supplementary material for: Perturbation of placental protein glycosylation by endoplasmic reticulum stress promotes maladaptation of maternal hepatic glucose metabolism
Source: iScience. 2022 Dec 30;26(1):105911. doi: 10.1016/j.isci.2022.105911 (PMC9843443; doi:10.1016/j.isci.2022.105911)
Supplement: Table S7. Gene list for GO:0006486 FC > 1.5, padj<0.05, related to Figure 2 [file mmc8.xlsx]

## Sheet: Sheet1
Suppl. table S7: Gene list for GO:0006486 FC>1.5, padj<0.05
	ensembl_gene_id	external_gene_name	chromosome_name	description	baseMean	log2FoldChange	lfcSE	pvalue	padj	Control.A001	Control.A009	Control.A016	Control.A020	Control.A023	Tg.A003	Tg.A010	Tg.A018	Tg.A021	Tg.A025	go_id	name_1006
6076	ENSG00000012232	EXTL3	8	exostosin like glycosyltransferase 3	596.859	0.585579	0.125935	1.90675e-06	7.92287e-06	9.96074	9.58401	9.21629	9.19606	9.22946	10.2384	10.1182	9.54356	9.52693	9.9472	GO:0006486	protein glycosylation
9068	ENSG00000027847	B4GALT7	5	beta-1,4-galactosyltransferase 7	1249.98	0.633358	0.0752783	2.09161e-17	1.98435e-16	10.1824	10.1653	10.3914	10.2739	10.2366	10.6293	10.6344	10.9674	10.818	10.8808	GO:0006486	protein glycosylation
16663	ENSG00000064225	ST3GAL6	3	ST3 beta-galactoside alpha-2,3-sialyltransferase 6	891.57	-0.880337	0.0933992	1.50646e-21	1.78303e-20	10.5801	10.4067	10.3832	10.3933	10.5173	9.76948	9.78706	9.77938	9.75042	9.66087	GO:0006486	protein glycosylation
22388	ENSG00000070731	ST6GALNAC2	17	ST6 N-acetylgalactosaminide alpha-2,6-sialyltransferase 2	1153.66	-0.718435	0.115043	1.82267e-10	1.09334e-09	10.627	10.6299	10.8014	10.6822	10.8534	10.2584	10.1433	10.1321	10.1012	9.925	GO:0006486	protein glycosylation
22905	ENSG00000071073	MGAT4A	2	alpha-1,3-mannosyl-glycoprotein 4-beta-N-acetylglucosaminyltransferase A	7201.52	-2.27336	0.088765	3.3614e-145	7.32468e-143	13.7367	13.3541	13.4909	13.819	13.4109	11.6368	11.38	11.4519	11.4094	11.1092	GO:0006486	protein glycosylation
25208	ENSG00000073849	ST6GAL1	3	ST6 beta-galactoside alpha-2,6-sialyltransferase 1	2761.67	-2.37908	0.158761	1.32418e-52	4.85164e-51	12.1719	12.1427	12.3047	12.4163	12.2021	10.1769	10.0376	9.6541	10.2577	10.5437	GO:0006486	protein glycosylation
34377	ENSG00000085998	POMGNT1	1	protein O-linked mannose N-acetylglucosaminyltransferase 1 (beta 1,2-)	1725.17	-0.915133	0.115041	5.1755e-16	4.5225e-15	11.3304	11.0873	11.1272	11.5601	11.3288	10.2327	10.3512	10.6219	10.5885	10.5846	GO:0006486	protein glycosylation
36187	ENSG00000088035	ALG6	1	ALG6 alpha-1,3-glucosyltransferase	481.152	-0.648189	0.107541	1.22053e-09	6.82684e-09	9.68584	9.78375	9.72788	9.61764	9.63492	9.13752	9.35034	9.38111	9.15661	9.14346	GO:0006486	protein glycosylation
52838	ENSG00000102158	MAGT1	X	magnesium transporter 1	15208.5	1.389	0.0493338	3.93279e-175	1.35688e-172	13.1163	13.1384	13.1598	13.0211	12.9501	14.4421	14.4466	14.5226	14.4623	14.336	GO:0006486	protein glycosylation
53591	ENSG00000102595	UGGT2	13	UDP-glucose glycoprotein glucosyltransferase 2	1645.36	0.790137	0.119726	1.50706e-11	9.85705e-11	10.4087	10.5766	10.8572	10.2654	10.3358	11.2256	11.105	11.2519	11.247	11.1092	GO:0006486	protein glycosylation
72341	ENSG00000109586	GALNT7	4	polypeptide N-acetylgalactosaminyltransferase 7	2823.16	0.680283	0.0771809	5.14166e-19	5.35669e-18	11.1494	11.2811	11.2065	11.2154	11.3163	11.9708	11.9484	11.6929	11.8437	11.8735	GO:0006486	protein glycosylation
73662	ENSG00000110080	ST3GAL4	11	ST3 beta-galactoside alpha-2,3-sialyltransferase 4	1046.95	-1.28752	0.126219	2.51895e-25	3.65671e-24	11.0803	10.4459	10.6211	10.8108	10.8018	9.64355	9.4807	9.82095	9.71568	9.85327	GO:0006486	protein glycosylation
82310	ENSG00000113532	ST8SIA4	5	ST8 alpha-N-acetyl-neuraminide alpha-2,8-sialyltransferase 4	2470.98	-2.74282	0.0759393	1.57848e-286	1.7198e-283	12.3188	12.0474	12.2424	12.2203	11.8908	10.0185	9.63103	9.87947	9.73865	9.63352	GO:0006486	protein glycosylation
87619	ENSG00000115525	ST3GAL5	2	ST3 beta-galactoside alpha-2,3-sialyltransferase 5	66.6276	-0.813432	0.314547	0.00321295	0.00842661	7.89738	8.23694	7.9443	8.30684	8.40181	7.87382	7.89488	7.79262	7.85981	7.79386	GO:0006486	protein glycosylation
90208	ENSG00000116406	EDEM3	1	ER degradation enhancing alpha-mannosidase like protein 3	3789.41	1.59038	0.110454	3.60167e-48	1.16134e-46	11.5091	10.9493	10.8596	11.0117	10.894	12.7454	12.5767	12.5741	12.2196	12.5168	GO:0006486	protein glycosylation
92712	ENSG00000117411	B4GALT2	1	beta-1,4-galactosyltransferase 2	115.942	-0.804914	0.190201	8.72762e-06	3.36444e-05	8.55165	8.56086	8.4773	8.4783	8.41185	8.15548	8.11203	8.18231	8.18454	8.04075	GO:0006486	protein glycosylation
93438	ENSG00000117643	MAN1C1	1	mannosidase alpha class 1C member 1	7.7455	-1.45589	1.01982	0.00811458	0.0196597	7.4158	7.39703	7.50434	7.42678	7.51974	7.01162	7.34696	7.15965	7.18901	7.31038	GO:0006486	protein glycosylation
95418	ENSG00000118705	RPN2	20	ribophorin II	20120.1	0.632149	0.065121	6.73884e-23	8.60054e-22	14.1938	13.8018	13.8535	14.0105	13.9225	14.8448	14.4651	14.6496	14.4996	14.4899	GO:0006486	protein glycosylation
96851	ENSG00000119523	ALG2	9	ALG2 alpha-1,3/1,6-mannosyltransferase	2821.95	1.43238	0.0689469	1.12657e-96	1.04112e-94	10.8187	10.6922	10.7644	10.8564	10.8197	12.1474	12.0885	12.1281	12.0233	12.084	GO:0006486	protein glycosylation
99339	ENSG00000120742	SERP1	3	stress associated endoplasmic reticulum protein 1	9902.76	2.26142	0.0662417	8.90739e-257	6.82933e-254	11.8964	11.7351	11.851	11.8554	11.855	14.0216	14.0958	14.0604	13.9302	14.0032	GO:0006486	protein glycosylation
110157	ENSG00000126091	ST3GAL3	1	ST3 beta-galactoside alpha-2,3-sialyltransferase 3	49.7863	0.725959	0.281584	0.00411103	0.0105482	7.72448	7.76004	7.73051	7.64293	7.96652	7.91461	8.03921	7.99675	7.92094	8.10511	GO:0006486	protein glycosylation
113374	ENSG00000128039	SRD5A3	4	steroid 5 alpha-reductase 3	139.311	-1.12778	0.228838	1.72691e-07	8.02623e-07	8.44784	8.64456	8.63505	8.95193	8.6696	8.19976	8.10029	8.01713	8.16012	8.28579	GO:0006486	protein glycosylation
113688	ENSG00000128268	MGAT3	22	beta-1,4-mannosyl-glycoprotein 4-beta-N-acetylglucosaminyltransferase	2281.82	-0.974196	0.0867008	6.9341e-30	1.20726e-28	11.8524	11.4629	11.8551	11.6426	11.5526	10.9975	10.7642	10.742	10.7951	10.6679	GO:0006486	protein glycosylation
118982	ENSG00000130714	POMT1	9	protein O-mannosyltransferase 1	280.227	-0.967837	0.145097	7.82401e-12	5.23819e-11	8.98267	9.11316	9.14723	9.40168	9.48788	8.62141	8.53419	8.5906	8.8268	8.67938	GO:0006486	protein glycosylation
126328	ENSG00000133687	TMTC1	12	transmembrane O-mannosyltransferase targeting cadherins 1	76.8977	1.52248	0.255009	3.61638e-10	2.11119e-09	7.85604	7.83544	7.8014	7.72586	7.70431	8.55112	8.34436	8.46981	8.11419	8.0926	GO:0006486	protein glycosylation
129929	ENSG00000134910	STT3A	11	STT3 oligosaccharyltransferase complex catalytic subunit A	14785.7	1.40605	0.0863413	1.6682e-60	7.55655e-59	13.1124	13.0742	13.1752	12.8431	12.9052	14.3841	14.4532	14.3279	14.4772	14.3913	GO:0006486	protein glycosylation
134139	ENSG00000136152	COG3	13	component of oligomeric golgi complex 3	2743.94	1.0078	0.110719	2.29101e-20	2.56358e-19	11.1639	10.7217	10.8487	11.0354	11.2602	11.7977	11.8729	12.0148	11.9388	12.0377	GO:0006486	protein glycosylation
135971	ENSG00000136731	UGGT1	2	UDP-glucose glycoprotein glucosyltransferase 1	13152.3	1.36093	0.0701306	6.06399e-85	4.4993e-83	12.937	12.7347	13.0497	12.9309	12.7982	14.2145	14.1781	14.191	14.3458	14.2097	GO:0006486	protein glycosylation
147780	ENSG00000140650	PMM2	16	phosphomannomutase 2	2061.93	0.669855	0.0731463	1.84835e-20	2.07837e-19	10.9922	10.8364	10.8547	10.6837	10.8278	11.5707	11.4901	11.4015	11.4293	11.324	GO:0006486	protein glycosylation
149303	ENSG00000141429	GALNT1	18	polypeptide N-acetylgalactosaminyltransferase 1	1697.99	-1.19714	0.0792796	3.32567e-52	1.20148e-50	11.3162	11.3791	11.4139	11.3073	11.3503	10.3327	10.2842	10.2213	10.3391	10.3997	GO:0006486	protein glycosylation
155759	ENSG00000143641	GALNT2	1	polypeptide N-acetylgalactosaminyltransferase 2	2029.83	-0.766371	0.0827628	7.98497e-21	9.11731e-20	11.4393	11.4669	11.5496	11.4504	11.3747	10.6595	10.7737	10.7158	10.8223	10.878	GO:0006486	protein glycosylation
162850	ENSG00000147162	OGT	X	O-linked N-acetylglucosamine (GlcNAc) transferase	14933.1	0.700809	0.064096	5.69733e-28	9.19256e-27	13.4872	13.3654	13.6291	13.5989	13.4304	14.2249	14.0742	14.2216	14.1739	14.2707	GO:0006486	protein glycosylation
167325	ENSG00000149541	B3GAT3	11	beta-1,3-glucuronyltransferase 3	452.009	-1.1619	0.156154	1.97494e-14	1.57425e-13	9.51349	9.82196	9.71168	9.96833	9.74701	9.01651	8.83341	9.05134	8.91944	9.00142	GO:0006486	protein glycosylation
178838	ENSG00000156966	B3GNT7	2	UDP-GlcNAc:betaGal beta-1,3-N-acetylglucosaminyltransferase 7	13.7469	1.28823	0.568093	0.00334475	0.00873908	7.26279	7.36362	7.32918	7.39082	7.37184	7.56174	7.55297	7.59989	7.68431	7.49806	GO:0006486	protein glycosylation
179592	ENSG00000157350	ST3GAL2	16	ST3 beta-galactoside alpha-2,3-sialyltransferase 2	378.984	2.23104	0.180445	1.88981e-36	4.12234e-35	8.56525	8.28114	8.38752	8.50306	8.27319	9.97422	9.9469	9.67271	9.49554	9.64041	GO:0006486	protein glycosylation
181515	ENSG00000158470	B4GALT5	20	beta-1,4-galactosyltransferase 5	4401.55	-0.900966	0.0573099	3.02876e-56	1.22458e-54	12.5417	12.6005	12.5645	12.5427	12.4943	11.7537	11.6651	11.7686	11.6535	11.6345	GO:0006486	protein glycosylation
185291	ENSG00000160408	ST6GALNAC6	9	ST6 N-acetylgalactosaminide alpha-2,6-sialyltransferase 6	342.109	-1.30054	0.141227	5.2986e-21	6.10385e-20	9.45638	9.4021	9.36561	9.45231	9.7813	8.59181	8.72983	8.49503	8.79863	8.80292	GO:0006486	protein glycosylation
189797	ENSG00000162694	EXTL2	1	exostosin like glycosyltransferase 2	1742.29	-1.32106	0.089763	7.88152e-50	2.66594e-48	11.4071	11.3941	11.4952	11.4743	11.3266	10.3514	10.4226	10.1791	10.2336	10.1753	GO:0006486	protein glycosylation
192157	ENSG00000163463	KRTCAP2	1	keratinocyte associated protein 2	1229.7	1.02119	0.16905	2.98417e-10	1.75448e-09	10.0371	10.1614	10.232	10.0623	9.58114	10.882	10.7562	10.775	10.9871	11.0497	GO:0006486	protein glycosylation
194396	ENSG00000163902	RPN1	3	ribophorin I	17669.2	1.35798	0.0925723	1.1576e-49	3.89649e-48	13.1591	13.2367	13.5043	13.3193	13.2784	14.4489	14.6519	14.5055	14.8173	14.796	GO:0006486	protein glycosylation
197549	ENSG00000164574	GALNT10	5	polypeptide N-acetylgalactosaminyltransferase 10	945.929	1.72919	0.177108	1.05686e-23	1.41973e-22	9.52621	9.97183	9.04104	9.12461	9.14531	10.7035	11.0312	10.6522	10.8996	10.2122	GO:0006486	protein glycosylation
202272	ENSG00000165905	LARGE2	11	LARGE xylosyl- and glucuronyltransferase 2	1514.1	-2.22273	0.157415	4.59854e-47	1.44016e-45	11.4369	11.4708	11.576	11.2658	11.3458	9.76948	9.50246	9.24106	9.70448	9.67099	GO:0006486	protein glycosylation
208881	ENSG00000167889	MGAT5B	17	alpha-1,6-mannosylglycoprotein 6-beta-N-acetylglucosaminyltransferase B	10.8113	-1.78616	0.661208	0.000627354	0.00186085	7.6026	7.55508	7.47137	7.51922	7.51974	7.40179	7.24901	7.22087	7.21958	7.2557	GO:0006486	protein glycosylation
210459	ENSG00000168282	MGAT2	14	alpha-1,6-mannosyl-glycoprotein 2-beta-N-acetylglucosaminyltransferase	1169.6	1.98454	0.0836628	1.45001e-125	2.29134e-123	9.4037	9.52916	9.47312	9.43693	9.45817	11.0982	11.057	11.1167	10.9191	11.0472	GO:0006486	protein glycosylation
218991	ENSG00000171124	FUT3	19	fucosyltransferase 3 (Lewis blood group)	37.708	0.994257	0.387439	0.00232401	0.00625852	7.67122	7.69315	7.45982	7.54637	7.68124	8.14026	7.73647	7.7073	7.99832	7.91133	GO:0006486	protein glycosylation
222580	ENSG00000172269	DPAGT1	11	dolichyl-phosphate N-acetylglucosaminephosphotransferase 1	1891.97	0.653115	0.0956512	4.50652e-12	3.06873e-11	10.7965	10.6482	10.7658	10.8152	10.6657	11.237	11.369	11.1943	11.3414	11.4876	GO:0006486	protein glycosylation
223047	ENSG00000172461	FUT9	6	fucosyltransferase 9	43.089	1.18025	0.321058	4.70826e-05	0.00016425	7.5479	7.69315	7.58722	7.59675	7.78928	7.80826	8.0884	7.99675	7.97585	8.01364	GO:0006486	protein glycosylation
223448	ENSG00000172728	FUT10	8	fucosyltransferase 10	349.233	-0.741929	0.216654	0.000216471	0.000690473	9.48605	9.36046	9.36636	9.11971	9.61596	8.70596	8.89504	8.73589	9.19885	8.93283	GO:0006486	protein glycosylation
228603	ENSG00000174951	FUT1	19	fucosyltransferase 1 (H blood group)	123.758	3.70985	0.369896	1.13674e-25	1.67844e-24	7.65241	7.28455	7.45982	7.6203	7.63235	8.7678	8.8304	8.86318	8.85516	8.75637	GO:0006486	protein glycosylation
230018	ENSG00000175548	ALG10B	12	ALG10 alpha-1,2-glucosyltransferase B	1459.05	-0.696862	0.0947532	9.60125e-14	7.31525e-13	11.1022	11.0456	10.7784	11.2846	10.7584	10.6869	10.3365	10.2378	10.4699	10.2348	GO:0006486	protein glycosylation
231867	ENSG00000176597	B3GNT5	3	UDP-GlcNAc:betaGal beta-1,3-N-acetylglucosaminyltransferase 5	1471.65	-0.861376	0.102827	1.99891e-17	1.89989e-16	11.2465	10.7789	10.9858	11.2078	11.1134	10.4161	10.3216	10.3185	10.2825	10.2636	GO:0006486	protein glycosylation
232515	ENSG00000176928	GCNT4	5	glucosaminyl (N-acetyl) transferase 4	6.49514	4.17717	1.36183	4.36151e-05	0.000152771	7.01162	7.01162	7.11484	7.01162	7.19208	7.48875	7.45449	7.53236	7.40233	7.39686	GO:0006486	protein glycosylation
234944	ENSG00000178202	POGLUT3	11	protein O-glucosyltransferase 3	2384.83	-1.1037	0.0864795	6.03759e-38	1.40748e-36	11.9515	11.8362	11.6385	11.6074	11.8359	10.9548	10.834	10.8056	10.6735	10.5916	GO:0006486	protein glycosylation
235010	ENSG00000178234	GALNT11	7	polypeptide N-acetylgalactosaminyltransferase 11	449.851	-1.40288	0.144423	3.05808e-23	4.00666e-22	9.78366	9.69028	9.86525	9.62102	10.0429	8.90607	8.88064	8.77083	8.89732	8.84145	GO:0006486	protein glycosylation
236331	ENSG00000179085	DPM3	1	dolichyl-phosphate mannosyltransferase subunit 3, regulatory	68.4596	-0.888826	0.261507	0.000214517	0.000684663	8.0274	8.10142	8.11979	8.33582	8.31784	7.78503	7.698	7.93805	7.94885	7.91133	GO:0006486	protein glycosylation
236400	ENSG00000179104	TMTC2	12	transmembrane O-mannosyltransferase targeting cadherins 2	803.518	0.744008	0.0892019	3.27556e-17	3.07377e-16	9.66884	9.75505	9.73305	9.56239	9.81476	10.3138	10.3735	10.2444	10.2125	10.3048	GO:0006486	protein glycosylation
237483	ENSG00000179913	B3GNT3	19	UDP-GlcNAc:betaGal beta-1,3-N-acetylglucosaminyltransferase 3	444.542	-0.838379	0.142008	1.38701e-09	7.72675e-09	9.55285	9.63961	9.82561	9.75289	9.50041	9.0444	8.84836	9.13317	9.19443	9.20191	GO:0006486	protein glycosylation
239248	ENSG00000181027	FKRP	19	fukutin related protein	340.043	0.841993	0.140818	8.13827e-10	4.62069e-09	8.86227	8.8703	8.84911	8.7842	8.90069	9.23636	9.57595	9.55301	9.21947	9.34187	GO:0006486	protein glycosylation
240599	ENSG00000182050	MGAT4C	12	MGAT4 family member C	48.2514	0.775818	0.409983	0.0177699	0.0397725	7.43096	7.83544	7.75152	8.0511	7.41409	7.56174	7.9871	7.9325	8.26134	8.0926	GO:0006486	protein glycosylation
241063	ENSG00000182197	EXT1	8	exostosin glycosyltransferase 1	601.068	1.06318	0.13026	7.75842e-17	7.11595e-16	9.29356	9.231	9.05445	9.3977	9.37408	9.9638	10.0498	10.0898	9.99064	10.1204	GO:0006486	protein glycosylation
242343	ENSG00000182858	ALG12	22	ALG12 alpha-1,6-mannosyltransferase	899.761	0.854306	0.107137	5.19486e-16	4.5375e-15	9.68302	9.87373	9.6733	9.77117	9.8442	10.4236	10.2904	10.32	10.6036	10.6379	GO:0006486	protein glycosylation
252225	ENSG00000187210	GCNT1	9	glucosaminyl (N-acetyl) transferase 1	610.717	-1.47344	0.13913	2.90698e-27	4.53826e-26	9.95495	10.1415	10.4121	10.2244	9.99729	8.63111	9.24347	9.31051	9.27767	8.95611	GO:0006486	protein glycosylation
266989	ENSG00000198856	OSTC	4	oligosaccharyltransferase complex non-catalytic subunit	6310.5	1.00239	0.058498	2.58343e-66	1.33365e-64	12.2071	12.1491	12.0138	12.0512	12.1657	13.0804	13.195	12.9274	13.0945	13.1095	GO:0006486	protein glycosylation
274919	ENSG00000214654	B3GALT9	9	beta-1,3-galactosyltransferase 9	294.23	0.702079	0.15247	1.77295e-06	7.41004e-06	8.76647	8.86514	8.65102	8.81587	8.83307	9.41947	9.21702	9.20665	9.16116	9.07702	GO:0006486	protein glycosylation
275065	ENSG00000214960	CRPPA	7	CDP-L-ribitol pyrophosphorylase A	277.952	1.14072	0.166228	1.45092e-12	1.01884e-11	8.43653	8.7514	8.53577	8.551	8.69325	9.25409	9.33617	9.30405	9.32028	9.08226	GO:0006486	protein glycosylation
281849	ENSG00000244038	DDOST	1	dolichyl-diphosphooligosaccharide--protein glycosyltransferase non-catalytic subunit	15259.6	0.879004	0.0533457	1.95822e-61	9.06872e-60	13.4158	13.4864	13.4701	13.4282	13.3114	14.3232	14.3022	14.4049	14.1988	14.2158	GO:0006486	protein glycosylation
