# Supplementary material for: Perturbation of placental protein glycosylation by endoplasmic reticulum stress promotes maladaptation of maternal hepatic glucose metabolism
Source: iScience. 2022 Dec 30;26(1):105911. doi: 10.1016/j.isci.2022.105911 (PMC9843443; doi:10.1016/j.isci.2022.105911)
Supplement: Table S8. Clinical characteristics for NC and ePE maternal serum samples, related to Figure 6 [file mmc9.xlsx]

## Sheet: Sheet1
Suppl. table S8: Clinical characteristics for NC and ePE maternal serum samples
For WGA-Proteomic analysis
		NC (n=5)	ePE (n=5)	Statistical analysis
	Gestation age when blood sampled (wk)	28±1.9	28±2.4	n.s
	Maternal Age (yr)	33±1.9	26±7.3	P=0.067
	BMI	21±1.5	28±2.1	P<0.001
	Systolic blood pressure at sampling	116±8.5	139±15.5	P<0.05
	Diastolic blood pressure at sampling	74±2.4	87±14.7	P=0.087
	Gestation age at delivery (wk)	40±1.2	32±3.0	P<0.001
	Birth weight (g)	3462±170	1393±572	P<0.001
For Western blotting analysis
		NC (n=10)	ePE (n=10)	Statistical analysis
	Gestation age when blood sampled (wk)	30±2.3	30±2.0	n.s
	Maternal Age (yr)	33±4.4	31±5.7	n.s
	BMI	23±3.0	29±4.7	P=0.004
	Systolic blood pressure at sampling	107±10.4	139±13.3	P<0.001
	Diastolic blood pressure at sampling	69±9.8	88±13.5	P=0.002
	Gestation age at delivery (wk)	39±2.5	31±2.3	P<0.001
	Birth weight (g)	3337±690	1234±455	P<0.001
