# Supplementary material for: Perturbation of placental protein glycosylation by endoplasmic reticulum stress promotes maladaptation of maternal hepatic glucose metabolism
Source: iScience. 2022 Dec 30;26(1):105911. doi: 10.1016/j.isci.2022.105911 (PMC9843443; doi:10.1016/j.isci.2022.105911)
Supplement: Table S9. Proteins identified by MS in WGA-isolated ePE and NC serum samples, related to Figure 6 [file mmc10.xlsx]

## Sheet: Sheet1
Suppl. table S9 : Proteins identified by MS in WGA isolated ePE and NC serum samples
Checked	Master	Accession	Description	Contaminant	Coverage	Number of Peptides	Number of PSMs	Number of Unique Peptides	Number of Protein Groups	Number of AAs	MW in kDa	calc pI	16 Control 130C Sample	109 Control 126 Sample	143 Control 127C Sample	166 Control 130N Sample	411 Control 128C Sample	159 PE 129N Sample	174 PE 131 Sample	201 PE 128N Sample	390 PE 129C Sample	409 PE 127N Sample	emPAI	Protein FDR Confidence Mascot	Exp q-value Mascot	Score Mascot	Number of Peptides Mascot
FALSE	IsMasterProtein	A0A087WT09	Putative pregnancy-specific beta-1-glycoprotein 7 OS=Homo sapiens GN=PSG7 PE=4 SV=1	FALSE	5.16432	3	3	2	1	426	47.626	8.68	990	3.4	4.4	12.8	870.8	7.3	559.5		8.4	6.2	0.334	High	0	99.7159	3
FALSE	IsMasterProtein	L8E8M4	Alternative protein DNAH2 OS=Homo sapiens GN=DNAH2 PE=4 SV=1	FALSE	57.4468	2	9	2	1	47	4.997	9.03	2.7	2.9	4.8	3.6	1.3	3.5	3.2	4.3	2.8	3.4	9	High	0.00866337	0	2
FALSE	IsMasterProtein	P07998	Ribonuclease pancreatic OS=Homo sapiens GN=RNASE1 PE=1 SV=4	FALSE	15.3846	2	10	2	1	156	17.633	8.79	5	6.5	5.1	5.9	5.4	3.3	5	9.3	3.8	2.9	0.668	High	0.00866337	0	2
FALSE	IsMasterProtein	Q5T5B0	Late cornified envelope protein 3E OS=Homo sapiens GN=LCE3E PE=1 SV=1	FALSE	29.3478	2	5	2	1	92	9.5	8.63	6.5	5.4	5.5	6.8	5.2	4.7	4.4	5.9	5.3	3	1.512	High	0.00866337	0	2
FALSE	IsMasterProtein	Q6N091	Putative uncharacterized protein DKFZp686C02220 (Fragment) OS=Homo sapiens GN=DKFZp686C02220 PE=2 SV=1	FALSE	10.2	4	5	1	1	500	54.126	6.34	12	12.9	6.4	24.7	6.6	7.6	11.2	9.2	11.5	14.4	0.468	High	0	172.896	4
FALSE	IsMasterProtein	Q05331	Profilaggrin (Fragment) OS=Homo sapiens PE=4 SV=1	FALSE	4.02299	2	11	2	1	1218	133.528	9.64	7.9	7.7	7.9	10.1	8.1	9.9	4.7	10.2	9.1	6.3	0.061	High	0.00866337	0	2
FALSE	IsMasterProtein	L0EQQ9	Cellular tumor antigen p53 (Fragment) OS=Homo sapiens GN=TP53 PE=3 SV=1	FALSE	22.4299	5	22	5	1	107	11.953	8.37	6.6	3.7	9.2	5.8	5.8	9.7	6.4	6.3	5.7	8.8	1.371	High	0.00866337	0	5
FALSE	IsMasterProtein	A8E4L4	ZBTB10 protein (Fragment) OS=Homo sapiens GN=ZBTB10 PE=2 SV=1	FALSE	9.24138	2	2	2	1	725	79.978	5.38	10.3	15.7	9.7	11	14.9	11.2	10.3	16.8	17	6.9	0.133	High	0.00866337	0	2
FALSE	IsMasterProtein	Q9UQ72	Pregnancy-specific beta-1-glycoprotein 11 OS=Homo sapiens GN=PSG11 PE=2 SV=3	FALSE	12.8358	3	3	1	1	335	37.123	7.14	62.1	15.4	13.3	40.7	33	37.2	44.3	21.2	12.7	22.6	0.468	High	0	166.98	3
FALSE	IsMasterProtein	Q9UPT8	Zinc finger CCCH domain-containing protein 4 OS=Homo sapiens GN=ZC3H4 PE=1 SV=3	FALSE	2.14889	2	3	2	1	1303	140.169	6.27	18.8	15.7	14.7	12.1	16.9	12.5	19.3	17.8	14.8	5.2	0.142	High	0.00866337	0	2
FALSE	IsMasterProtein	A0A0A0MTS7	Titin OS=Homo sapiens GN=TTN PE=1 SV=1	FALSE	0.0694618	2	2	2	1	35991	3992.16	6.39	17	17	17.3	19.2	14.8	17.3	22.1	13	21.7	10.7	0.002	High	0.00866337	0	2
FALSE	IsMasterProtein	P51797	Chloride transport protein 6 OS=Homo sapiens GN=CLCN6 PE=1 SV=2	FALSE	3.33717	2	2	2	1	869	97.225	6.81	15.4	17.5	19.7	34.9	9	20.1	16.6	10.7	32.2	51.8	0.105	High	0.00866337	0	2
FALSE	IsMasterProtein	K7EQZ3	Uncharacterized protein (Fragment) OS=Homo sapiens PE=4 SV=1	FALSE	13.7255	3	6	3	1	153	16.421	9.41	16.8	13	20.2	13.5	16.1	19.4	21.1	21.3	20.2	12.1	0.668	High	0.00866337	0	3
FALSE	IsMasterProtein	P11465	Pregnancy-specific beta-1-glycoprotein 2 OS=Homo sapiens GN=PSG2 PE=2 SV=2	FALSE	16.1194	4	4	1	1	335	37.193	7.8	42.6	50	24.3	56.5	34.7	48.2	115	26.4	25.9	8.9	0.585	High	0	188.99	4
FALSE	IsMasterProtein	Q00887	Pregnancy-specific beta-1-glycoprotein 9 OS=Homo sapiens GN=PSG9 PE=2 SV=2	FALSE	5.86854	2	2	1	1	426	48.242	8.07	139.7	59.5	32.5	26.3	53.4	15.2		21.9	10.6	53.2	0.186	High	0	80.66	2
FALSE	IsMasterProtein	Q86YZ3	Hornerin OS=Homo sapiens GN=HRNR PE=1 SV=2	FALSE	4.49123	4	4	4	1	2850	282.228	10.04	18.7	25.9	34.5	44.2	18	32.4	24.8	24.1	45.5	53.5	0.081	High	0	170.11	4
FALSE	IsMasterProtein	A0N071	Delta globin OS=Homo sapiens GN=HBD PE=3 SV=1	FALSE	17.0068	2	2	1	1	147	16.045	8.05	33.9	29.8	38.2	178.6	54.5	23.6	280.1	85.7	10.1	33.7	0.52	High	0	114.9	2
FALSE	IsMasterProtein	Q59E93	Membrane alanine aminopeptidase variant (Fragment) OS=Homo sapiens PE=2 SV=1	FALSE	2.14944	2	2	2	1	977	110.523	5.53	34.8	25.1	41.4	28.3	28.6	35.8	56	66	37.5	21.3	0.089	High	0	62.5314	2
FALSE	IsMasterProtein	Q96PD5	N-acetylmuramoyl-L-alanine amidase OS=Homo sapiens GN=PGLYRP2 PE=1 SV=1	FALSE	7.46528	2	2	2	1	576	62.178	7.55	65.3	43.9	45.2	24	78.7	24	60.7	52.7	26.3	15.8	0.186	High	0	139.37	2
FALSE	IsMasterProtein	P02649	Apolipoprotein E OS=Homo sapiens GN=APOE PE=1 SV=1	FALSE	7.88644	2	2	2	1	317	36.132	5.73	127.6	89.6	45.9	234.7	55.6	142.1	110	47.6	35.6	8.7	0.202	High	0	119.512	2
FALSE	IsMasterProtein	Q13043	Serine/threonine-protein kinase 4 OS=Homo sapiens GN=STK4 PE=1 SV=2	FALSE	5.95483	3	20	3	1	487	55.595	5.07	39	38.2	48.5	32.4	44.4	36.8	38	29.3	34.2	33.4	0.468	High	0.00866337	0	3
FALSE	IsMasterProtein	D6RE86	Ceruloplasmin (Fragment) OS=Homo sapiens GN=CP PE=1 SV=7	FALSE	13.9665	2	2	1	1	179	20.85	7.24	52.8	42.2	55.7	36.9	41.6	46	47.1	26.5	54.5	36.3	0.468	High	0	113.98	2
FALSE	IsMasterProtein	S6C4R7	IgG L chain OS=Homo sapiens PE=2 SV=1	FALSE	20.7547	3	3	1	1	212	22.499	8.24	59.3	64.5	58.3	51.9	54.2	44.5	59.8	58	58.1	25.6	0.995	High	0	136.693	3
FALSE	IsMasterProtein	O43866	CD5 antigen-like OS=Homo sapiens GN=CD5L PE=1 SV=1	FALSE	7.20461	2	2	2	1	347	38.063	5.47	109.3	71.8	59.8	45	91.8	71.7	85.7	110.1	45	42.8	0.222	High	0	75.66	2
FALSE	IsMasterProtein	M0R1G9	Pregnancy-specific beta-1-glycoprotein 5 OS=Homo sapiens GN=PSG5 PE=1 SV=1	FALSE	6.07477	2	2	1	1	428	48.003	8.56	85.7	40.7	61.4	52.2	63.6	42	26.1	26	22.7	10.8	0.202	High	0	94.53	2
FALSE	IsMasterProtein	Q6NS95	IGL@ protein OS=Homo sapiens GN=IGL@ PE=2 SV=1	FALSE	23.0769	4	5	1	1	234	25.132	6.67	132.4	89.9	64	105.2	78.9	108.2	103.7	56.7	141.9	103.3	1.424	High	0	248.97	4
FALSE	IsMasterProtein	A2KBB9	Anti-(ED-B) scFV (Fragment) OS=Homo sapiens PE=2 SV=1	FALSE	14.7059	2	2	1	1	238	25.129	8.12	81.2	101.8	64.9	61.7	63.8	18	30	71.8	63.8	93.9	0.52	High	0	138.563	2
FALSE	IsMasterProtein	Q5VUJ6	Leucine-rich repeat and calponin homology domain-containing protein 2 OS=Homo sapiens GN=LRCH2 PE=2 SV=2	FALSE	4.8366	2	2	2	1	765	84.536	6.55	70.1	63.9	65	59.6	56.9	46.5	58.4	84.5	44.1	30.2	0.122	High	0.00866337	0	2
FALSE	IsMasterProtein	H0YHY5	Protein kinase C-binding protein NELL2 (Fragment) OS=Homo sapiens GN=NELL2 PE=1 SV=1	FALSE	26.7442	2	2	2	1	86	9.318	4.96	29.3	25.9	66.9	40	39.1	55.5	62.1	37.3	53.4	50.2	1.512	High	0.00866337	0	2
FALSE	IsMasterProtein	B1AHL2	Fibulin-1 OS=Homo sapiens GN=FBLN1 PE=1 SV=1	FALSE	4.57698	2	2	2	1	721	78.277	5.39	120	133.8	82.4	142	115	96.9	129.2	116.4	47	42.2	0.129	High	0	156.6	2
FALSE	IsMasterProtein	Q9P1C5	PRO2769 OS=Homo sapiens PE=2 SV=1	FALSE	12.753	4	7	1	1	494	55.333	6.38	166	170.6	84.9	86.1	169.8	112.7	206.2	200.5	111.8	102.5	0.778	High	0	233.951	4
FALSE	IsMasterProtein	P06681	Complement C2 OS=Homo sapiens GN=C2 PE=1 SV=2	FALSE	2.79255	2	2	1	1	752	83.214	7.42	73.7	104	88	82.2	86.8	81.5	57.1	109.3	91.7	37.8	0.103	High	0	81.89	2
FALSE	IsMasterProtein	B4E1C2	Kininogen 1, isoform CRA_b OS=Homo sapiens GN=KNG1 PE=2 SV=1	FALSE	12.1118	6	10	1	1	644	71.87	6.81	103.3	78.7	89.9	71.8	86.1	83.2	69.3		83.6	70.5	0.512	High	0	324.98	6
FALSE	IsMasterProtein	A0A087WW89	Protein IGHV3-72 OS=Homo sapiens GN=IGHV3-72 PE=1 SV=1	FALSE	25.7426	2	4	2	1	101	11.16	7.97	446.7	317.4	90.9	179.7	104.1	130.2	223.5	202.5	131.9	148.6	2.162	High	0	166.707	2
FALSE	IsMasterProtein	O75238	PSG IIA-d OS=Homo sapiens GN=PSG1 PE=4 SV=1	FALSE	14.4144	4	4	1	1	333	37.01	7.8	228.6	77.3	92.3	651.3	34.6	213.2	132.4	141	35.9	100	0.551	High	0	155.99	4
FALSE	IsMasterProtein	M0QX68	Pregnancy-specific beta-1-glycoprotein 3 OS=Homo sapiens GN=PSG3 PE=1 SV=1	FALSE	6.73684	3	3	1	1	475	53.876	8.51	250.8	106	99.9	221.9	160.9	133.5	192.4	112.1	75.9	74.3	0.269	High	0	100.487	3
FALSE	IsMasterProtein	Q59FZ4	Serine/threonine kinase 4 variant (Fragment) OS=Homo sapiens PE=2 SV=1	FALSE	7.63209	4	34	4	1	511	57.844	5.16	92.4	92.7	113.2	81	70.2	87.8	63	110.2	104.5	36.2	0.778	High	0.00866337	0	4
FALSE	IsMasterProtein	P98160	Basement membrane-specific heparan sulfate proteoglycan core protein OS=Homo sapiens GN=HSPG2 PE=1 SV=4	FALSE	0.751537	2	4	2	1	4391	468.532	6.51	146.9	105.8	118.8	99.6	111.1	101.6	151.3	132.7	130.1	102.4	0.022	High	0	62.19	2
FALSE	IsMasterProtein	P01608	Ig kappa chain V-I region Roy OS=Homo sapiens PE=1 SV=1	FALSE	24.0741	2	2	2	1	108	11.775	5.36	343.6	246	127.6	269.2	198.1	164.8	490.7	201.8	169.6	207.3	1.512	High	0	79.5237	2
FALSE	IsMasterProtein	H7C0N0	Inter-alpha-trypsin inhibitor heavy chain H1 (Fragment) OS=Homo sapiens GN=ITIH1 PE=1 SV=1	FALSE	6.46552	3	6	1	1	464	51.831	6.19	203.1	190.4	139.2	151.6	201.5	172.7	203.9	234.3	172	142.8	0.624	High	0	200.611	3
FALSE	IsMasterProtein	Q6GMX6	IGH@ protein OS=Homo sapiens GN=IGH@ PE=1 SV=1	FALSE	4.51613	2	2	1	1	465	51.051	8.69	274.2	149.7	139.9	256.1	158.6	162.5	182	200.9	116.8	251.4	0.222	High	0	93.83	2
FALSE	IsMasterProtein	A0A0B4J1X5	Protein IGHV3-74 (Fragment) OS=Homo sapiens GN=IGHV3-74 PE=1 SV=1	FALSE	15.3846	2	2	1	1	117	12.831	8.66	176	220.8	143.3	184	74.7	79.1	180.5	143.8	87.2	140.6	0.389	High	0	61.5563	2
FALSE	IsMasterProtein	B4DPQ3	cDNA FLJ51034, highly similar to Vitamin K-dependent protein C (EC 3.4.21.69) OS=Homo sapiens PE=2 SV=1	FALSE	6.18956	2	3	2	1	517	57.35	7.53	154	129.9	150.6	128.3	152.7	132.7	125.7	134.1	136.8	91.4	0.172	High	0	124.16	2
FALSE	IsMasterProtein	P63261	Actin, cytoplasmic 2 OS=Homo sapiens GN=ACTG1 PE=1 SV=1	FALSE	6.13333	2	2	2	1	375	41.766	5.48	135.1	114.9	154.1	195	131.5	120.2	293.8	203	169.2	124.2	0.222	High	0	74.66	2
FALSE	IsMasterProtein	Q1HP67	Lipoprotein, Lp(A) OS=Homo sapiens GN=LPA PE=1 SV=1	FALSE	7.05882	4	4	2	1	2040	226.369	6.07	113.5	20.4	160.5	106.8	32	599.3	93.4	662.6	24.7	84.8	0.109	High	0	131.369	4
FALSE	IsMasterProtein	Q6UX71	Plexin domain-containing protein 2 OS=Homo sapiens GN=PLXDC2 PE=1 SV=1	FALSE	4.34783	2	2	2	1	529	59.546	6.46	244.6	156.3	163.5	188	213.5	257.4	263	270.1	191.4	128.3	0.166	High	0	86.26	2
FALSE	IsMasterProtein	H3BVE0	Uncharacterized protein (Fragment) OS=Homo sapiens PE=4 SV=1	FALSE	2.81124	2	2	2	1	249	27.646	6.71	184.1	190.1	164.3	218.4	137.8	200.3	210.8	143.7	176.9	180.6	0.166	High	0.00866337	0	2
FALSE	IsMasterProtein	Q9UK17	Potassium voltage-gated channel subfamily D member 3 OS=Homo sapiens GN=KCND3 PE=1 SV=3	FALSE	7.93893	2	24	2	1	655	73.404	8.25	136.2	148.6	172.5	126.6	95.1	215.5	198.5	263.3	361.8	185.6	0.322	High	0.00866337	0	2
FALSE	IsMasterProtein	A0A024R930	Proteoglycan 4, isoform CRA_a OS=Homo sapiens GN=PRG4 PE=4 SV=1	FALSE	1.56695	2	2	2	1	1404	150.984	9.5	178	165.4	199.2	250.9	97.5	186.2	382.2	175.3	277	171.5	0.039	High	0	94.88	2
FALSE	IsMasterProtein	Q6U2E7	C4B1 (Fragment) OS=Homo sapiens GN=C4B PE=4 SV=1	FALSE	39.3443	2	2	1	1	61	6.347	9.7	165.4	148.2	200.4	129.5	89.3	85.1	69.1	249.7	52.1	33.3	2.162	High	0	71.0458	2
FALSE	IsMasterProtein	A8K2T4	cDNA FLJ78207, highly similar to Human complement protein component C7 mRNA OS=Homo sapiens PE=2 SV=1	FALSE	4.86358	3	3	3	1	843	93.346	6.51	313.8	218.6	221.1	177.7	124.1	139.6	135	276.9	196.2	113.3	0.151	High	0	121.605	3
FALSE	IsMasterProtein	P00739	Haptoglobin-related protein OS=Homo sapiens GN=HPR PE=2 SV=2	FALSE	18.1034	5	10	2	1	348	39.005	7.09	187.8	73.8	222.8	35.9	158.2	68.3	86.7	161.6	81.9	14.7	0.65	High	0	382.977	5
FALSE	IsMasterProtein	H7C227	Sodium-dependent phosphate transporter 1 (Fragment) OS=Homo sapiens GN=SLC20A1 PE=4 SV=1	FALSE	6.12245	2	2	2	1	98	10.953	9.88	139.1	140.9	223.2	197.4	117.4	179.3	154.6	137.3	239.8	198.8	0.931	High	0.00866337	0	2
FALSE	IsMasterProtein	P00742	Coagulation factor X OS=Homo sapiens GN=F10 PE=1 SV=2	FALSE	3.68852	2	2	2	1	488	54.697	5.94	189.5	210.7	227.3	178.8	161.9	276.3	185	187.6	154.1	139.2	0.172	High	0	78.15	2
FALSE	IsMasterProtein	A0A0A0MRJ7	Coagulation factor V OS=Homo sapiens GN=F5 PE=1 SV=1	FALSE	0.942127	2	2	2	1	2229	252.078	6.05	230.1	192.2	228.5	162.3	191.7	213.2	345.1	205.8	250.6	145.8	0.047	High	0	89.63	2
FALSE	IsMasterProtein	P49908	Selenoprotein P OS=Homo sapiens GN=SEPP1 PE=1 SV=3	FALSE	5.51181	2	2	2	1	381	43.156	7.87	348.4	323	239	335.3	256	165.3	166	373.9	229.4	111.5	0.233	High	0	68.6759	2
FALSE	IsMasterProtein	P04275	von Willebrand factor OS=Homo sapiens GN=VWF PE=1 SV=4	FALSE	2.84394	5	6	5	1	2813	309.058	5.48	225	335.6	249.9	176.9	239.8	450.2	409.8	287.3	286	193.2	0.078	High	0	171.208	5
FALSE	IsMasterProtein	P43652	Afamin OS=Homo sapiens GN=AFM PE=1 SV=1	FALSE	4.67446	3	3	3	1	599	69.024	5.9	474.5	344.4	250	233.2	392.1	236.8	252.6	311	147.5	92.2	0.179	High	0	104.078	3
FALSE	IsMasterProtein	V9HWD8	Epididymis secretory sperm binding protein Li 163pA OS=Homo sapiens GN=HEL-S-163pA PE=2 SV=1	FALSE	6.86869	2	2	2	1	495	54.22	5.86	222.4	258.3	263.3	207.7	247.4	206	204.5	174.5	244.3	175.9	0.245	High	0	133.13	2
FALSE	IsMasterProtein	Q8NF20	FLJ00382 protein (Fragment) OS=Homo sapiens GN=FLJ00382 PE=2 SV=1	FALSE	8.92116	3	3	3	1	482	52.892	8.66	27.9	772.5	287.8	46.2	312.5	1051.1	304.2	270	247.9	392.1	0.304	High	0	111.777	3
FALSE	IsMasterProtein	Q65ZC9	Single-chain Fv (Fragment) OS=Homo sapiens GN=scFv PE=2 SV=1	FALSE	12.5	2	9	1	1	240	25.554	9.11	423.3	496.4	300.1	510.4	221.8	280.3	457.5	431.1	286.9	370.1	0.194	High	0	208.827	2
FALSE	IsMasterProtein	P02763	Alpha-1-acid glycoprotein 1 OS=Homo sapiens GN=ORM1 PE=1 SV=1	FALSE	15.9204	3	3	2	1	201	23.497	5.02	351.4	317.2	333	541.1	212.2	535.6	288.8	368	533.6	379.7	0.638	High	0	117.453	3
FALSE	IsMasterProtein	B2R9F2	cDNA, FLJ94361, highly similar to Homo sapiens serine (or cysteine) proteinase inhibitor, clade A(alpha-1 antiproteinase, antitrypsin), member 6 (SERPINA6), mRNA OS=Homo sapiens PE=2 SV=1	FALSE	13.8272	4	5	4	1	405	45.066	6.04	292.8	335.5	344.7	423	322.9	226.5	123	289.5	177.8	208.8	0.624	High	0	151.85	4
FALSE	IsMasterProtein	A0A024R8Z0	L-selectin OS=Homo sapiens GN=SELL PE=3 SV=1	FALSE	4.67532	2	2	2	1	385	43.589	7.15	363	189.2	350.3	288.6	235.9	250.7	131.4	311.1	225.2	131.9	0.334	High	0	71.2679	2
FALSE	IsMasterProtein	A0A5E4	Uncharacterized protein OS=Homo sapiens PE=2 SV=1	FALSE	28.5106	5	5	1	1	235	24.731	5.94	822.9	590.9	360.9	1044.1	444.7	500.5	909.6	532.3	541.5	651.8	1.61	High	0	179.4	5
FALSE	IsMasterProtein	P80108	Phosphatidylinositol-glycan-specific phospholipase D OS=Homo sapiens GN=GPLD1 PE=1 SV=3	FALSE	6.19048	4	4	4	1	840	92.278	6.37	671.1	532.9	407.4	538.5	562.7	481.2	362.1	407.7	306.5	204.1	0.245	High	0	135.892	4
FALSE	IsMasterProtein	D3DNU8	Kininogen 1, isoform CRA_a OS=Homo sapiens GN=KNG1 PE=4 SV=1	FALSE	17.5644	6	11	1	1	427	47.823	6.65	506.8	396	409.9	556.2	377.9	486.7	313.1	392.8	338.9	274.8	0.743	High	0	331.339	6
FALSE	IsMasterProtein	P00734	Prothrombin OS=Homo sapiens GN=F2 PE=1 SV=2	FALSE	4.01929	2	2	2	1	622	69.992	5.9	472.3	493.9	429	325.3	286.7	345.8	399.1	555.3	306	276.1	0.141	High	0	83.42	2
FALSE	IsMasterProtein	P02750	Leucine-rich alpha-2-glycoprotein OS=Homo sapiens GN=LRG1 PE=1 SV=2	FALSE	5.4755	2	2	2	1	347	38.154	6.95	391.9	393.6	429.2	442.3	508.8	316.6	186.7	318.1	349	198.7	0.212	High	0	86.0155	2
FALSE	IsMasterProtein	B2R7F8	Plasminogen OS=Homo sapiens PE=2 SV=1	FALSE	6.04938	3	3	3	1	810	90.48	7.24	501.3	449.7	452.3	444.6	366	385.2	286.2	442	290.6	172.1	0.151	High	0	109.013	3
FALSE	IsMasterProtein	B0AZL7	cDNA, FLJ79457, highly similar to Insulin-like growth factor-binding proteincomplex acid labile chain OS=Homo sapiens PE=2 SV=1	FALSE	7.10744	4	4	4	1	605	65.96	6.79	489.7	535.2	453.5	458.7	421.7	475.5	309.1	478.6	240.3	280.6	0.359	High	0	122.84	4
FALSE	IsMasterProtein	A8K1K1	cDNA FLJ76342, highly similar to Homo sapiens carnosine dipeptidase 1 (metallopeptidase M20 family)(CNDP1), mRNA OS=Homo sapiens PE=2 SV=1	FALSE	14.2012	5	5	5	1	507	56.698	5.36	697.6	961.6	467.5	910	479.6	1091.4	410.8	1225.2	882.4	308.2	0.487	High	0	231.559	5
FALSE	IsMasterProtein	P05155	Plasma protease C1 inhibitor OS=Homo sapiens GN=SERPING1 PE=1 SV=2	FALSE	10.6	4	5	4	1	500	55.119	6.55	388.2	346.9	494.6	390.4	330.6	348	416.6	501.4	497.7	313.5	0.616	High	0	255.41	4
FALSE	IsMasterProtein	P02671	Fibrinogen alpha chain OS=Homo sapiens GN=FGA PE=1 SV=2	FALSE	8.77598	5	5	5	1	866	94.914	6.01	490.6	341	511.8	380.1	464.2	489.8	542.7	535.6	449.8	357.1	0.284	High	0	239.73	5
FALSE	IsMasterProtein	P20851	C4b-binding protein beta chain OS=Homo sapiens GN=C4BPB PE=1 SV=1	FALSE	7.53968	2	2	2	1	252	28.338	5.14	391.3	389.8	533.7	474.4	350.1	313.7	430.7	426	317	221	0.334	High	0	88.0126	2
FALSE	IsMasterProtein	Q59EP2	Angiotensinogen variant (Fragment) OS=Homo sapiens PE=2 SV=1	FALSE	4.88798	2	2	2	1	491	53.744	6.42	695.9	610.2	549.9	868.9	624.2	606.4	317.6	609.5	312.4	212.6	0.233	High	0	128.39	2
FALSE	IsMasterProtein	D9ZGG2	Vitronectin OS=Homo sapiens GN=VTN PE=4 SV=1	FALSE	7.11297	3	4	3	1	478	54.271	5.8	555	508.2	572.7	560.1	469.5	520.2	506.3	523.5	516.9	327.6	0.492	High	0	139.84	3
FALSE	IsMasterProtein	A8K8Z4	cDNA FLJ78071, highly similar to Human MHC class III complement component C6 mRNA OS=Homo sapiens PE=2 SV=1	FALSE	3.31906	3	3	3	1	934	104.649	6.62	735.4	548.5	611.7	537.8	466.8	394.1	395.9	572.6	527.8	270.3	0.134	High	0	124.717	3
FALSE	IsMasterProtein	P04278	Sex hormone-binding globulin OS=Homo sapiens GN=SHBG PE=1 SV=2	FALSE	5.22388	2	2	2	1	402	43.752	6.71	896.6	897.8	619	671.8	589.7	338.7	603.6	444.3	452	333.8	0.222	High	0	77.7	2
FALSE	IsMasterProtein	P22792	Carboxypeptidase N subunit 2 OS=Homo sapiens GN=CPN2 PE=1 SV=3	FALSE	4.0367	2	2	2	1	545	60.518	5.99	518.1	507.5	628	484.6	538.1	508.5	404.3	477.1	522.4	305.1	0.212	High	0	90.8349	2
FALSE	IsMasterProtein	P19652	Alpha-1-acid glycoprotein 2 OS=Homo sapiens GN=ORM2 PE=1 SV=2	FALSE	19.403	4	4	3	1	201	23.588	5.11	420.4	720.4	649.3	299	479.9	919.8	545.7	886.3	897.3	371.9	0.931	High	0	138.87	4
FALSE	IsMasterProtein	Q06033	Inter-alpha-trypsin inhibitor heavy chain H3 OS=Homo sapiens GN=ITIH3 PE=1 SV=2	FALSE	9.66292	6	6	6	1	890	99.787	5.74	710	883.7	655.1	686.8	1115.1	731.6	2076.9	906.2	1699.8	1054.2	0.369	High	0	281.506	6
FALSE	IsMasterProtein	A0A0R7FJH5	Coagulation factor XII OS=Homo sapiens GN=F12 PE=3 SV=1	FALSE	5.69106	3	3	3	1	615	67.817	7.8	890.9	531.6	665	715.5	633.7	564.5	516	519	689.3	494.7	0.241	High	0	115.525	3
FALSE	IsMasterProtein	A6XGL1	Transthyretin OS=Homo sapiens PE=2 SV=1	FALSE	27.1739	4	4	4	1	184	20.186	5.24	797.4	654.2	667.9	633.8	593.3	611.4	535.1	854.4	775.3	277.8	1.31	High	0	162.04	4
FALSE	IsMasterProtein	O75882	Attractin OS=Homo sapiens GN=ATRN PE=1 SV=2	FALSE	4.05878	4	4	4	1	1429	158.432	7.31	624.2	518.8	672.8	706.9	694	549.5	653.5	730.1	666.5	501.4	0.129	High	0	160.638	4
FALSE	IsMasterProtein	P02790	Hemopexin OS=Homo sapiens GN=HPX PE=1 SV=2	FALSE	22.0779	7	8	7	1	462	51.643	7.02	900.1	761.9	674.6	417	1010.8	511.1	597.9	995.4	554.2	198.4	0.859	High	0	327.62	7
FALSE	IsMasterProtein	Q6PIL8	IGK@ protein OS=Homo sapiens GN=IGK@ PE=1 SV=1	FALSE	28.3898	4	12	3	1	236	25.818	6.55	1606	1150	690.7	1169.1	951.8	606.9	1762.8	1075.3	786.9	885.9	1.61	High	0	388.55	4
FALSE	IsMasterProtein	P05543	Thyroxine-binding globulin OS=Homo sapiens GN=SERPINA7 PE=1 SV=2	FALSE	9.87952	3	4	3	1	415	46.295	6.3	533.3	621.8	691.1	682.5	685.5	452.5	470.9	602.9	465.7	370.6	0.468	High	0	249.433	3
FALSE	IsMasterProtein	B7Z539	cDNA FLJ56954, highly similar to Inter-alpha-trypsin inhibitor heavy chain H1 OS=Homo sapiens PE=2 SV=1	FALSE	22.9457	10	14	7	1	645	72.074	7.68	867.1	642.9	773.7	668	735.3	767.4	912.1	969.8	878.2	600.8	1.512	High	0	582.508	10
FALSE	IsMasterProtein	P04003	C4b-binding protein alpha chain OS=Homo sapiens GN=C4BPA PE=1 SV=2	FALSE	4.0201	2	5	2	1	597	66.989	7.3	879.1	537.7	793.5	629.5	651.3	523.9	905.5	960.2	426.2	258	0.274	High	0	160.36	2
FALSE	IsMasterProtein	B3KS79	cDNA FLJ35730 fis, clone TESTI2003131, highly similar to ALPHA-1-ANTICHYMOTRYPSIN OS=Homo sapiens PE=2 SV=1	FALSE	25	8	10	8	1	448	50.596	5.63	918.7	992.8	823.7	950.3	903.7	670.9	990.1	900.7	1016.1	512.9	1.291	High	0	370.654	8
FALSE	IsMasterProtein	P15169	Carboxypeptidase N catalytic chain OS=Homo sapiens GN=CPN1 PE=1 SV=1	FALSE	11.3537	3	4	3	1	458	52.253	7.34	724	565.8	832.6	539.4	643.8	619.1	481.4	643	626.2	321.3	0.445	High	0	214.956	3
FALSE	IsMasterProtein	Q6N092	Putative uncharacterized protein DKFZp686K18196 (Fragment) OS=Homo sapiens GN=DKFZp686K18196 PE=2 SV=1	FALSE	9.82659	4	7	2	1	519	56.388	6.93	387.4	349.6	871.9	450	193	193.9	2861.9	219.1	294.7	315.7	0.532	High	0	257.316	4
FALSE	IsMasterProtein	A0A0S2Z3Y1	Lectin galactoside-binding soluble 3 binding protein isoform 1 (Fragment) OS=Homo sapiens GN=LGALS3BP PE=2 SV=1	FALSE	9.23077	5	5	5	1	585	65.289	5.27	447.9	377.8	881.8	1246.5	632.1	934.6	971.9	879.9	735.6	391	0.417	High	0	165.855	5
FALSE	IsMasterProtein	B4E1Z4	Uncharacterized protein OS=Homo sapiens PE=1 SV=1	FALSE	2.52765	3	3	2	1	1266	140.853	7.18	890.6	802.2	971.1	902.7	639.8	633.3	382.1	631.9	429	382.6	0.096	High	0	97.9633	3
FALSE	IsMasterProtein	A0A024R6I7	Alpha-1-antitrypsin OS=Homo sapiens GN=SERPINA1 PE=1 SV=1	FALSE	12.9187	5	8	5	1	418	46.679	5.59	1246.7	1816.9	1050.1	1780.9	1372.4	1240.5	1326.6	1317.4	988.9	1116	0.532	High	0	296.341	5
FALSE	IsMasterProtein	A8K5A4	cDNA FLJ76826, highly similar to Homo sapiens ceruloplasmin (ferroxidase) (CP), mRNA OS=Homo sapiens PE=2 SV=1	FALSE	18.6854	18	30	2	1	1065	122.095	5.74	1596.6	973.5	1066.8	760	1503.3	876.3	1125.3	1661.7	1323.3	526.9	1.409	High	0	1081.49	18
FALSE	IsMasterProtein	A0A024R962	HCG40889, isoform CRA_b OS=Homo sapiens GN=hCG_40889 PE=4 SV=1	FALSE	8.20471	8	9	8	1	1231	138.979	6.62	1715.6	1735.9	1181.8	1037.8	1237.9	1180.7	830.3	1654.9	790.3	455.5	0.35	High	0	307.356	8
FALSE	IsMasterProtein	B7Z8Q2	cDNA FLJ55606, highly similar to Alpha-2-HS-glycoprotein OS=Homo sapiens PE=2 SV=1	FALSE	12.933	4	5	4	1	433	46.597	6.28	1979.3	482.5	1421.1	1594.5	1143.2	1047.8	933.8	1239.4	807.2	513.6	0.688	High	0	174.931	4
FALSE	IsMasterProtein	A0A087X2C0	Ig mu chain C region OS=Homo sapiens GN=IGHM PE=1 SV=1	FALSE	19.2177	10	10	8	1	588	64.066	7.14	2056.5	1611.4	1497.9	922.9	1618.7	897.8	1190.6	1940	743.6	743.3	0.84	High	0	312.667	10
FALSE	IsMasterProtein	A8K2N0	cDNA FLJ77835, highly similar to Homo sapiens complement component 1, s subcomponent (C1S), transcript variant 2, mRNA OS=Homo sapiens PE=2 SV=1	FALSE	13.8081	8	8	8	1	688	76.563	4.98	1904.5	1591.1	1612.3	1862.6	1390.8	1830.4	2118	1988.6	1633.1	1202.5	0.719	High	0	301.627	8
FALSE	IsMasterProtein	P05546	Heparin cofactor 2 OS=Homo sapiens GN=SERPIND1 PE=1 SV=3	FALSE	13.2265	4	10	4	1	499	57.034	6.9	1818.8	1667	1702	1507.4	1299	1704.9	751.5	1652.6	1345.3	729.7	0.562	High	0	289.936	4
FALSE	IsMasterProtein	A0A024R035	Complement component 9, isoform CRA_a OS=Homo sapiens GN=C9 PE=4 SV=1	FALSE	11.449	6	6	6	1	559	63.163	5.52	1900.2	1771.7	1899.8	1615	1798	1347.9	1249.5	1616	1776.4	887.1	0.562	High	0	215.193	6
FALSE	IsMasterProtein	P00738	Haptoglobin OS=Homo sapiens GN=HP PE=1 SV=1	FALSE	31.2808	11	20	8	1	406	45.177	6.58	1389.3	2256.2	1907.3	1628.3	2491	3285.1	1350.5	2979.3	1435.3	832.7	3.489	High	0	747.66	11
FALSE	IsMasterProtein	D3DRR6	Inter-alpha (Globulin) inhibitor H2, isoform CRA_a OS=Homo sapiens GN=ITIH2 PE=4 SV=1	FALSE	14.6779	10	12	10	1	947	106.502	6.95	2370.6	2216.9	2115.3	2266.5	2486.9	2628.8	3068.6	2686.9	2983.6	2171.4	0.572	High	0	508.849	10
FALSE	IsMasterProtein	B2R950	cDNA, FLJ94213, highly similar to Homo sapiens pregnancy-zone protein (PZP), mRNA OS=Homo sapiens PE=2 SV=1	FALSE	10.9312	14	16	10	1	1482	163.768	6.38	2659.1	696.3	2366.8	797.9	2476.2	329.1	4704.2	2660.1	479.2	543.3	0.616	High	0	588.793	14
FALSE	IsMasterProtein	P02751	Fibronectin OS=Homo sapiens GN=FN1 PE=1 SV=4	FALSE	12.6991	19	28	19	1	2386	262.46	5.71	3396.4	2054.2	2826.9	1914.1	1736.8	3193.8	5196.7	4517.2	2379.6	2257.2	0.546	High	0	1131.99	19
FALSE	IsMasterProtein	P10909	Clusterin OS=Homo sapiens GN=CLU PE=1 SV=1	FALSE	17.8174	7	12	7	1	449	52.461	6.27	2316.6	2447.4	3151	2259	2019.3	2271.9	2077.6	2603.7	2755.1	1440.4	1.228	High	0	430.472	7
FALSE	IsMasterProtein	C0JYY2	Apolipoprotein B (Including Ag(X) antigen) OS=Homo sapiens GN=APOB PE=4 SV=1	FALSE	12.7109	47	52	47	1	4563	515.236	7.05	13175.3	11131.8	5190.4	9470.5	7255.3	8486.5	10745.4	5957.6	3503.7	2975.6	0.468	High	0	1857.53	47
FALSE	IsMasterProtein	A0A0G2JPR0	Complement C4-A OS=Homo sapiens GN=C4A PE=1 SV=1	FALSE	13.4748	19	20	18	1	1744	192.754	7.03	4188.5	3891.1	5523.7	3522.2	2622.8	1982.2	1902.7	7057.9	1407.9	855.7	0.616	High	0	683.248	19
FALSE	IsMasterProtein	B7Z544	cDNA FLJ51742, highly similar to Inter-alpha-trypsin inhibitor heavy chain H4 OS=Homo sapiens PE=2 SV=1	FALSE	26.3514	19	25	19	1	888	98.286	6.6	5106.6	4508.4	5766.7	3926	4044.4	4169.5	4762.9	5473.3	5298.6	2618.1	2.008	High	0	991.007	19
FALSE	IsMasterProtein	V9HWA9	Epididymis secretory sperm binding protein Li 62p OS=Homo sapiens GN=HEL-S-62p PE=2 SV=1	FALSE	26.9393	35	45	35	1	1663	187.03	6.4	8965.7	6292.2	7649.5	7321.2	7245.1	6195.2	5940.7	8870.4	6594.4	3667.7	1.232	High	0	1479.68	35
FALSE	IsMasterProtein	P01023	Alpha-2-macroglobulin OS=Homo sapiens GN=A2M PE=1 SV=3	FALSE	31.3433	31	88	28	1	1474	163.188	6.46	7463.6	6034.8	9792.3	7119.5	7933.1	9101.9	9829.9	8302.6	8504.3	8186.3	2.162	High	0	3546.72	31
