# Supplementary material for: Perturbation of placental protein glycosylation by endoplasmic reticulum stress promotes maladaptation of maternal hepatic glucose metabolism
Source: iScience. 2022 Dec 30;26(1):105911. doi: 10.1016/j.isci.2022.105911 (PMC9843443; doi:10.1016/j.isci.2022.105911)
Supplement: Table S10. Clinical characteristics for NTC and ePE placental samples, related to Figure 6 [file mmc11.xlsx]

## Sheet: Sheet1
Suppl. table S10: Clinical characteristics for NTC and ePE placentas used for Western blotting analysis
		NTC (n=8)	ePE (n=8)
	Gestational Age (wk)	39±0.8	27±2.1	p<0.0001
	Maternal Age (Yr)	32.8±6.2	33.4±4.4	p=0.82
	BMI	24.5±4.7	26.7±4.0	p=0.348
	BP Syst	118.3±8.4	168±19.4	P<0.0001
	BP-Diast	73.6±11.4	101±4.7	p=0.0001
	Fetal Weight (gram)	3960±652	715±215	p<0.0001
	Placental Weight (gram)	679±69	200±102	p<0.0001
