# Supplementary material for: Perturbation of placental protein glycosylation by endoplasmic reticulum stress promotes maladaptation of maternal hepatic glucose metabolism
Source: iScience. 2022 Dec 30;26(1):105911. doi: 10.1016/j.isci.2022.105911 (PMC9843443; doi:10.1016/j.isci.2022.105911)
Supplement: Table S11. Primer sequences or sources used for genotyping, conventional RT-PCR and RT-qPCR, related to STAR Methods [file mmc12.xlsx]

## Sheet: Sheet1
Suppl. table S11: Primer sequences or sources used for genotyping, conventional RT-PCR and RT-qPCR
	Sequences		Cat. Number	Company
Primers fo rteh SybrGreen assay
Eif2s1tm1RjK
Forward Primer	5’-ATTCTTCTTAGTGAATTGGCCAGACG ACGTATC-3'			Sigma
Reverse Primer	5’-GATACGTCGTCTGGCCAATTCACTAAGAAGAATG-3’
Eif2ak3tm1.2Drc
Forward Primer	5’- CACTCTGGCTTTCACTCCTCACAG-3’			Sigma
Reverse Primer	5’-GTCTTACAAAAAGGAGGAAGGTGGA-3’
Tpbpa-Cre
Forward Primer	5’TCCAGTGACAGTCTTGATCCTTAAT-3’			Sigma
Reverse Primer	5’-AAATTTTGGTGTACGGTCAGTAAAT-3’
ST3GAL1
Forward Primer	5’-TTCTGAAAAGGAGGGAGTTC -3’			Sigma
Reverse Primer	5’-GGAGTAGTTCAGGAAGAAGG-3’
ST3GAL3
Forward Primer	5’-CAGTGGTTCTTTCCTTTGAC-3’			Sigma
Reverse Primer	5’-TAATTCAGCAGGCAGTTTAG-3’
ST3GAL4
Forward Primer	5’-GGGATGTCAATCCTAAACAG-3’			Sigma
Reverse Primer	5’-CTTCTGCTTAATCTTCCGTG-3’
ST3GAL6
Forward Primer	5’-GAGGTTTCATCAGTTTCACC-3’			Sigma
Reverse Primer	5’-AGGGCAAATCAAACTTATCG-3’
ST8SIA3
Forward Primer	5’-CATTACGAATTCTCTCACCC-3’			Sigma
Reverse Primer	5’-CCTTTGATGTAAAAACGCTG-3’
ST8SIA4
Forward Primer	5’-AAGGTGTAATCTAGCTCCTG-3’			Sigma
Reverse Primer	5’-GCTCTTTGTACAACTGATGG-3’
TBP
Forward Primer	5’-GTGGGGAGCTGTGATGTGA-3’			Sigma
Reverse Primer	5’AATAAGGAGAACAATTCTGGTTTG-3’
18S
Forward Primer	5’-GTAACCCGTTGAACCCCATT-3’			Sigma
Reverse Primer	5’-CCATCCAATCGGTAGTAGCG-3’
Gcm1
Forward Primer	5’-CATCTACAGCTCGGACGACA-3’			Sigma
Reverse Primer	5’-CCTTCCTCTGTGGAGCAGTC-3’
TaqMan Assays
Tpbpa			(Mm00493788_g1)	(ThermoFisher Scientific)
Hprt			(Mm01545399_m1)
Vegfa
Forward Primer	5’-TGCGGATCAAACCTCACCAA -3’
Reverse Primer	5’-CGCCTTGGCTTGTCACAT-3’
