# Supplementary material for: Perturbation of placental protein glycosylation by endoplasmic reticulum stress promotes maladaptation of maternal hepatic glucose metabolism
Source: iScience. 2022 Dec 30;26(1):105911. doi: 10.1016/j.isci.2022.105911 (PMC9843443; doi:10.1016/j.isci.2022.105911)
Supplement: Table S12. Antibody information, related to STAR Methods [file mmc13.xlsx]

## Sheet: Sheet1
Suppl. table S12 : Antibody information
Primary Antibodies	Cat. Number	Company
β-actin	A2288	Merck Life Science
Phospho-VEGF Receptor 2 (Tyr951)	2476	New England Biolabs
VEGFR2	2479	New England Biolabs
Phospho-GSK-3α/β (Ser21/9)	9331	New England Biolabs
GSK-3β	9315	New England Biolabs
Phospho-p44/42 MAPK (Erk1/2) (Thr202/Tyr204)	4370	New England Biolabs
p44/42 MAPK (Erk1/2)	9102	New England Biolabs
Phospho-p38 MAPK (Thr180/Tyr182)	9211	New England Biolabs
p38 MAPK Antibody	9212	New England Biolabs
Phospho-SAPK/JNK (Thr183/Tyr185)	9251	New England Biolabs
SAPK/JNK	9252	New England Biolabs
Phospho-AMPKα (Thr172)	2531	New England Biolabs
AMPKα	2532	New England Biolabs
PSG5	ab97940	Abcam
VEGFA	ab46154	Abcam
PGF	ab9542	Abcam
hCGb	ab70884	Abcam
Secondary Antibodies
Anti-mouse, IgG, Horseradish Peroxidase-linked whole antibody (from sheep)	NA931V	GE Healthcare
Anti-rabbit, IgG, Horseradish Peroxidase-linked whole antibody (from donkey)	NA934V	GE Healthcare
