# Supplementary material for: Perturbation of placental protein glycosylation by endoplasmic reticulum stress promotes maladaptation of maternal hepatic glucose metabolism
Source: iScience. 2022 Dec 30;26(1):105911. doi: 10.1016/j.isci.2022.105911 (PMC9843443; doi:10.1016/j.isci.2022.105911)
Supplement: Table S13. RNA_Seq sample table summary, related to STAR Methods [file mmc14.xlsx]

## Sheet: Sheet1
Suppl. table S13 : RNA_Seq sample table summary
SampleName	Condition	No. replicates	Paired	Lanes
A001	Control	3	1	SLX8765,SLX-8768,SLX-9610
A003	Tg	3	1	SLX8765,SLX-8768,SLX-9610
A009	Control	3	2	SLX8765,SLX-8768,SLX-9612
A010	Tg	4	2	SLX8765,SLX-8768,SLX-9612
A016	Control	4	3	SLX8765,SLX-8768,SLX-9612,SLX-9615
A018	Tg	3	3	SLX8765,SLX-8768,SLX-9610
A020	Control	3	4	SLX8765,SLX-8768,SLX-9610
A021	Tg	2	4	SLX8765,SLX-8768
A023	Control	3	5	SLX8765,SLX-8768,SLX-9612
A025	Tg	3	5	SLX8765,SLX-8768,SLX-9610
