# Supplementary material for: Perturbation of placental protein glycosylation by endoplasmic reticulum stress promotes maladaptation of maternal hepatic glucose metabolism
Source: iScience. 2022 Dec 30;26(1):105911. doi: 10.1016/j.isci.2022.105911 (PMC9843443; doi:10.1016/j.isci.2022.105911)
Supplement: Table S14. Sample Table Input for nextflow, related to STAR Methods [file mmc15.xlsx]

## Sheet: Sheet1
Suppl. table S14 : Sample table Input for nextflow
sample	fastq_1	fastq_2	strandedness
control_REP1	SLX-8765.A001.C4EYHANXX.s_8.r_1.fq.gz		reverse
control_REP1	SLX-8768.A001.C5UP5ANXX.s_4.r_1.fq.gz		reverse
control_REP1	SLX-9610.A001.C6GVPANXX.s_8.r_1.fq.gz		reverse
Tg_REP1	SLX-8765.A003.C4EYHANXX.s_8.r_1.fq.gz		reverse
Tg_REP1	SLX-9610.A003.C6GVPANXX.s_8.r_1.fq.gz		reverse
Tg_REP1	SLX-8768.A003.C5UP5ANXX.s_4.r_1.fq.gz		reverse
control_REP2	SLX-8768.A009.C5UP5ANXX.s_4.r_1.fq.gz		reverse
control_REP2	SLX-9612.A009.C6H2YANXX.s_8.r_1.fq.gz		reverse
control_REP2	SLX-8765.A009.C4EYHANXX.s_8.r_1.fq.gz		reverse
Tg_REP2	SLX-8768.A010.C5UP5ANXX.s_4.r_1.fq.gz		reverse
Tg_REP2	SLX-9612.A010.C6H2YANXX.s_8.r_1.fq.gz		reverse
Tg_REP2	SLX-8765.A010.C4EYHANXX.s_8.r_1.fq.gz		reverse
Tg_REP2	SLX-9615.A010.C66Y8ANXX.s_5.r_1.fq.gz		reverse
control_REP3	SLX-8768.A016.C5UP5ANXX.s_4.r_1.fq.gz		reverse
control_REP3	SLX-9612.A016.C6H2YANXX.s_8.r_1.fq.gz		reverse
control_REP3	SLX-8765.A016.C4EYHANXX.s_8.r_1.fq.gz		reverse
control_REP3	SLX-9615.A016.C66Y8ANXX.s_5.r_1.fq.gz		reverse
Tg_REP3	SLX-8765.A018.C4EYHANXX.s_8.r_1.fq.gz		reverse
Tg_REP3	SLX-8768.A018.C5UP5ANXX.s_4.r_1.fq.gz		reverse
Tg_REP3	SLX-9610.A018.C6GVPANXX.s_8.r_1.fq.gz		reverse
control_REP4	SLX-8768.A020.C5UP5ANXX.s_4.r_1.fq.gz		reverse
control_REP4	SLX-9610.A020.C6GVPANXX.s_8.r_1.fq.gz		reverse
control_REP4	SLX-8765.A020.C4EYHANXX.s_8.r_1.fq.gz		reverse
Tg_REP4	SLX-8765.A021.C4EYHANXX.s_8.r_1.fq.gz		reverse
Tg_REP4	SLX-8768.A021.C5UP5ANXX.s_4.r_1.fq.gz		reverse
control_REP5	SLX-8768.A023.C5UP5ANXX.s_4.r_1.fq.gz		reverse
control_REP5	SLX-9612.A023.C6H2YANXX.s_8.r_1.fq.gz		reverse
control_REP5	SLX-8765.A023.C4EYHANXX.s_8.r_1.fq.gz		reverse
Tg_REP5	SLX-8768.A025.C5UP5ANXX.s_4.r_1.fq.gz		reverse
Tg_REP5	SLX-8765.A025.C4EYHANXX.s_8.r_1.fq.gz		reverse
Tg_REP5	SLX-9610.A025.C6GVPANXX.s_8.r_1.fq.gz		reverse
