# Supplementary material for: Perturbation of placental protein glycosylation by endoplasmic reticulum stress promotes maladaptation of maternal hepatic glucose metabolism
Source: iScience. 2022 Dec 30;26(1):105911. doi: 10.1016/j.isci.2022.105911 (PMC9843443; doi:10.1016/j.isci.2022.105911)
Supplement: Table S15. Nextflow software and corresponding versions, related to STAR Methods [file mmc16.xlsx]

## Sheet: Sheet1
Suppl. table S15 : Nextflow software and corresponding versions
Software	Version
bedtools	2.30.0
bioconductor-summarizedexperiment	1.20.0
bioconductor-tximeta	1.8.0
deseq2	1.28.0
dupradar	1.18.0
fastqc	0.11.9
nextflow	21.05.0.edge
nf-core/rnaseq	3.2
picard	2.23.9
preseq	3.1.1
qualimap	2.2.2-dev
rseqc	3.0.1
salmon	1.4.0
star	2.6.1d
stringtie	2.1.4
subread	2.0.1
trimgalore	0.6.6
ucsc	377
gsea	4.1.0
gprofiler2	0.2.1
