# Supplementary material for: Perturbation of placental protein glycosylation by endoplasmic reticulum stress promotes maladaptation of maternal hepatic glucose metabolism
Source: iScience. 2022 Dec 30;26(1):105911. doi: 10.1016/j.isci.2022.105911 (PMC9843443; doi:10.1016/j.isci.2022.105911)
Supplement: Table S16. Normalized counts for each gene across all samples, related to STAR Methods [file mmc17.xlsx]

## Sheet: Sheet1
Suppl. table S16 : Full transcript list of normalised counts for each gene across all samples
ensembl_gene_id	external_gene_name	chromosome_name	description	baseMean	log2FoldChange	lfcSE	pvalue	padj	Control-A001	Control-A009	Control-A016	Control-A020	Control-A023	Tg-A003	Tg-A010	Tg-A018	Tg-A021	Tg-A025	FC	ABS.FC
ENSG00000235036		20	pseudogene similar to DNAJ protein	27.2167	-10.5745	3.12937	1.24151e-15	1.05894e-14	8.17045	7.82098	7.70881	8.07629	7.78928	7.01162	7.01162	7.01162	7.01162	7.01162	0.000655769	1524.93
ENSG00000272666	KLHDC7B-DT	22	KLHDC7B divergent transcript	34.1229	10.4213	2.93547	1.52934e-16	1.3723e-15	7.01162	7.01162	7.01162	7.01162	7.01162	8.07675	8.02647	8.04195	8.00751	8.04075	1371.32	1371.32
ENSG00000236761	CTAGE9	6	CTAGE family member 9	21.4144	9.24449	2.86868	4.65382e-12	3.16487e-11	7.01162	7.01162	7.01162	7.01162	7.01162	8.07675	7.97357	7.47789	7.68431	7.79386	606.553	606.553
ENSG00000130487	KLHDC7B	22	kelch domain containing 7B	434.18	9.11247	1.16107	3.35642e-20	3.71756e-19	7.28669	7.01162	7.08462	7.30569	7.01162	10.1281	10.1613	10.2847	9.969	10.0117	553.513	553.513
ENSG00000176358	TAC4	17	tachykinin precursor 4	14.9973	9.05093	2.92699	2.28884e-10	1.36001e-09	7.01162	7.01162	7.01162	7.01162	7.01162	7.59468	7.7549	7.82531	7.62506	7.675	530.397	530.397
ENSG00000137757	CASP5	11	caspase 5	96.0126	8.11378	0.799136	8.13452e-27	1.24551e-25	7.17059	7.01162	7.11484	7.01162	7.01162	8.62141	8.81827	8.77574	8.54992	8.58924	277.008	277.008
ENSG00000182177	ASB18	2	ankyrin repeat and SOCS box containing 18	11.4683	8.09084	2.90708	1.63928e-07	7.6361e-07	7.01162	7.01162	7.01162	7.01162	7.01162	7.28793	7.40451	7.65186	7.53382	7.95672	272.638	272.638
ENSG00000163285	GABRG1	4	gamma-aminobutyric acid type A receptor subunit gamma1	9.55006	8.08291	2.90462	1.41017e-07	6.627e-07	7.01162	7.01162	7.01162	7.01162	7.01162	7.62576	7.49923	7.57199	7.58304	7.52726	271.144	271.144
ENSG00000146013	GFRA3	5	GDNF family receptor alpha 3	85.0415	7.91019	0.819455	8.99624e-25	1.27034e-23	7.01162	7.16936	7.11484	7.01162	7.19208	8.57164	8.65545	8.76837	8.43789	8.45684	240.55	240.55
ENSG00000250509		5	novel transcript	124.704	7.86312	0.761541	1.49202e-25	2.18896e-24	7.12406	7.01162	7.13802	7.01162	7.26666	8.92895	8.7331	9.00533	8.90843	8.80292	232.828	232.828
ENSG00000139269	INHBE	12	inhibin subunit beta E	234.066	7.82032	0.955895	3.00511e-20	3.33918e-19	7.12406	7.01162	7.15756	7.42678	7.19208	9.51938	9.43801	9.47835	9.31741	9.48788	226.022	226.022
ENSG00000258334		12	novel transcript, antisense to PRPH	52.9657	7.74256	0.952086	1.02064e-20	1.16217e-19	7.01162	7.01162	7.11484	7.01162	7.19208	8.25584	8.20104	8.53483	8.16782	8.16527	214.163	214.163
ENSG00000267016		17	novel transcript, antisense to SEPT9	8.57517	7.62145	2.84524	7.42168e-07	3.23786e-06	7.01162	7.01162	7.01162	7.01162	7.01162	7.44751	7.71752	7.4893	7.50337	7.46691	196.917	196.917
ENSG00000078081	LAMP3	3	lysosomal associated membrane protein 3	2325.32	7.61573	0.175293	0	0	7.6026	7.63794	7.59616	7.72586	7.57899	12.1353	12.2653	12.2888	12.3168	12.2523	196.139	196.139
ENSG00000226791	LINC02611	2	long intergenic non-protein coding RNA 2611	16.047	-7.57605	1.58778	1.72107e-11	1.12214e-10	7.87006	7.50821	7.74459	7.79951	7.63235	7.01162	7.01162	7.01162	7.07437	7.01162	0.00524059	190.818
ENSG00000176971	FIBIN	11	fin bud initiation factor homolog	145.991	7.50908	0.535052	8.31829e-45	2.42531e-43	7.12406	7.16936	7.19032	7.1816	7.19208	8.95141	9.07607	9.21707	8.98504	8.7898	182.163	182.163
ENSG00000197653	DNAH10	12	dynein axonemal heavy chain 10	39.0269	7.50509	1.07929	4.09822e-16	3.59937e-15	7.12406	7.01162	7.08462	7.01162	7.01162	8.14026	8.38063	7.98638	7.7306	8.16527	181.659	181.659
ENSG00000224511	LINC00365	13	long intergenic non-protein coding RNA 365	16.3525	7.26821	1.55918	5.11072e-11	3.22257e-10	7.01162	7.01162	7.08462	7.01162	7.01162	7.56174	7.68801	7.85046	7.86418	7.62991	154.152	154.152
ENSG00000228741	SPATA13	13	spermatogenesis associated 13	5.86586	-7.20432	3.05143	1.97503e-05	7.23373e-05	7.4158	7.48296	7.31207	7.42678	7.55021	7.01162	7.01162	7.01162	7.01162	7.01162	0.00678083	147.475
ENSG00000124194	GDAP1L1	20	ganglioside induced differentiation associated protein 1 like 1	14.9734	7.19111	1.57693	1.4284e-10	8.66626e-10	7.01162	7.01162	7.08462	7.01162	7.01162	7.65526	7.60163	7.82531	7.71733	7.675	146.131	146.131
ENSG00000135406	PRPH	12	peripherin	139.88	7.17258	0.515422	4.60645e-44	1.3171e-42	7.12406	7.23458	7.19032	7.25186	7.01162	8.77638	9.002	9.01951	9.08851	8.96186	144.265	144.265
ENSG00000261268		4	novel transcript	6.31844	7.07053	2.99399	2.08349e-05	7.61348e-05	7.01162	7.01162	7.01162	7.01162	7.01162	7.34977	7.4848	7.53236	7.41699	7.49806	134.413	134.413
ENSG00000166634	SERPINB12	18	serpin family B member 12	5.79102	-7.05821	3.02678	2.89483e-05	0.00010375	7.48663	7.28455	7.54502	7.35099	7.48722	7.01162	7.01162	7.01162	7.01162	7.01162	0.00750355	133.27
ENSG00000138172	CALHM2	10	calcium homeostasis modulator family member 2	49.5267	-6.7291	0.711854	2.88681e-22	3.59133e-21	8.22767	8.23694	8.2251	8.18187	8.29576	7.01162	7.17957	7.15965	7.10036	7.01162	0.00942623	106.087
ENSG00000101280	ANGPT4	20	angiopoietin 4	79.2175	-6.56914	0.54943	2.23026e-33	4.38449e-32	8.48474	8.29829	8.47267	8.66275	8.69325	7.01162	7.01162	7.15965	7.20992	7.2557	0.0105315	94.9528
ENSG00000130598	TNNI2	11	troponin I2, fast skeletal type	8.09259	-6.51454	1.81458	3.10336e-07	1.40299e-06	7.49952	7.36362	7.49361	7.6203	7.57899	7.01162	7.01162	7.01162	7.07437	7.01162	0.0109378	91.4263
ENSG00000232810	TNF	6	tumor necrosis factor	21.7341	6.51134	1.5163	1.12759e-08	5.84141e-08	7.01162	7.01162	7.01162	7.25186	7.01162	7.97216	7.88733	7.83799	7.68431	7.73707	91.224	91.224
ENSG00000248456	LINC02485	4	long intergenic non-protein coding RNA 2485	5.36244	6.50247	2.9061	7.69721e-05	0.000260657	7.01162	7.01162	7.01162	7.01162	7.01162	7.34977	7.4848	7.3881	7.49144	7.39686	90.6645	90.6645
ENSG00000132837	DMGDH	5	dimethylglycine dehydrogenase	59.6939	6.50048	0.726865	5.34926e-20	5.8621e-19	7.01162	7.28455	7.13802	7.01162	7.19208	8.25584	8.40704	8.4602	8.34948	8.22188	90.5398	90.5398
ENSG00000175658	DRD5P2	1	dopamine receptor D5 pseudogene 2	5.48629	6.45808	2.93284	9.4717e-05	0.00031758	7.01162	7.01162	7.01162	7.01162	7.01162	7.28793	7.34696	7.41585	7.49144	7.55484	87.9177	87.9177
ENSG00000182782	HCAR2	12	hydroxycarboxylic acid receptor 2	34.8971	6.40349	0.862264	8.57271e-15	6.9703e-14	7.01162	7.23458	7.11484	7.01162	7.01162	7.95342	8.10618	7.97588	8.13347	8.04075	84.6529	84.6529
ENSG00000108244	KRT23	17	keratin 23	966.941	-6.37328	0.244584	6.64346e-152	1.58076e-149	11.0372	10.4761	11.28	11.3477	11.0867	7.80826	7.45449	7.51131	7.63126	7.73707	0.0120629	82.8988
ENSG00000135346	CGA	6	glycoprotein hormones, alpha polypeptide	4507.66	-6.35372	0.168696	0	0	13.2113	12.46	13.047	13.6198	13.2321	8.28274	7.84843	8.42091	8.3301	8.56557	0.0122275	81.7827
ENSG00000163216	SPRR2D	1	small proline rich protein 2D	16.574	6.28882	1.22217	1.92264e-10	1.14931e-09	7.01162	7.01162	7.13802	7.01162	7.01162	7.89448	7.66755	7.79928	7.65541	7.606	78.1851	78.1851
ENSG00000273111	LYPD4	19	LY6/PLAUR domain containing 4	10.5819	6.19897	1.63675	2.84544e-07	1.29033e-06	7.12406	7.01162	7.01162	7.01162	7.01162	7.52659	7.62444	7.64351	7.72533	7.3564	73.4642	73.4642
ENSG00000248278	SUMO2P17	17	SUMO2 pseudogene 17	10.0598	6.16368	1.6102	2.36725e-07	1.08154e-06	7.01162	7.01162	7.08462	7.01162	7.01162	7.73614	7.58987	7.45415	7.47503	7.58102	71.6892	71.6892
ENSG00000185615	PDIA2	16	protein disulfide isomerase family A member 2	31.0764	6.14603	0.82722	4.14347e-16	3.63603e-15	7.12406	7.01162	7.20462	7.01162	7.01162	7.91461	7.86423	8.41757	7.86853	7.69636	70.8172	70.8172
ENSG00000126353	CCR7	17	C-C motif chemokine receptor 7	106.129	-6.13294	0.442934	2.4885e-44	7.13497e-43	8.87797	8.56752	8.39419	8.83449	8.94594	7.34977	7.17957	7.11631	7.24617	7.2557	0.0142495	70.1777
ENSG00000108405	P2RX1	17	purinergic receptor P2X 1	12.1066	6.10048	1.37567	1.30735e-08	6.73219e-08	7.01162	7.01162	7.11484	7.01162	7.01162	7.68338	7.54007	7.65186	7.65837	7.606	68.6162	68.6162
ENSG00000146453	PNLDC1	6	PARN like, ribonuclease domain containing 1	10.9276	6.0077	1.60516	1.60257e-07	7.47518e-07	7.01162	7.01162	7.01162	7.01162	7.19208	7.44751	7.66755	7.69196	7.58304	7.55484	64.3427	64.3427
ENSG00000157330	C1orf158	1	chromosome 1 open reading frame 158	9.28032	5.92535	1.58655	6.98813e-07	3.05903e-06	7.01162	7.01162	7.11484	7.01162	7.01162	7.56174	7.30219	7.75836	7.64346	7.3564	60.7727	60.7727
ENSG00000237074		1	novel transcript	7.27641	5.87497	1.7614	3.14932e-06	1.27982e-05	7.01162	7.01162	7.08462	7.01162	7.01162	7.56174	7.49923	7.51131	7.47919	7.39686	58.6869	58.6869
ENSG00000144476	ACKR3	2	atypical chemokine receptor 3	103.411	-5.84246	0.504251	7.23555e-33	1.39593e-31	8.81394	8.38788	8.76319	8.84675	8.71643	7.34977	7.13042	7.15965	7.21958	7.43338	0.0174279	57.3792
ENSG00000166407	LMO1	11	LIM domain only 1	9.36919	-5.775	1.38937	1.34855e-07	6.3504e-07	7.44557	7.50821	7.499	7.70612	7.57899	7.01162	7.01162	7.11631	7.07437	7.01162	0.0182621	54.7581
ENSG00000226738	NA	NA	NA	8.68858	5.7504	1.68323	1.66067e-06	6.97109e-06	7.01162	7.16936	7.01162	7.01162	7.01162	7.62576	7.49923	7.60888	7.47084	7.43338	53.8322	53.8322
ENSG00000182957	SPATA13	13	spermatogenesis associated 13	145.521	-5.72682	0.369895	3.41358e-55	1.33078e-53	9.01105	8.79598	9.12848	9.049	8.97728	7.28793	7.34696	7.28825	7.26233	7.3564	0.0188823	52.9595
ENSG00000176387	HSD11B2	16	hydroxysteroid 11-beta dehydrogenase 2	47.558	-5.68479	0.562251	9.7915e-25	1.38075e-23	8.19948	8.11177	8.48802	8.15941	7.99771	7.01162	7.17957	7.24551	7.15189	7.18432	0.0194405	51.439
ENSG00000138161	CUZD1	10	CUB and zona pellucida like domains 1	18.5845	5.64827	1.07303	1.87712e-09	1.03429e-08	7.12406	7.01162	7.01162	7.25186	7.01162	7.73614	7.79893	7.75836	7.78852	7.75652	50.1533	50.1533
ENSG00000188162	OTOG	11	otogelin	23.7473	-5.63826	1.75273	1.84983e-06	7.70644e-06	7.32909	7.32662	7.21792	7.1816	8.78341	7.01162	7.01162	7.01162	7.07437	7.01162	0.0200778	49.8063
ENSG00000007314	SCN4A	17	sodium voltage-gated channel alpha subunit 4	13.2639	5.5977	1.18572	1.4293e-08	7.34559e-08	7.12406	7.01162	7.11484	7.01162	7.01162	7.7103	7.34696	7.76535	7.35454	7.89561	48.4258	48.4258
ENSG00000187688	TRPV2	17	transient receptor potential cation channel subfamily V member 2	154.405	-5.59719	0.437181	3.26613e-39	7.99199e-38	9.2992	8.56086	9.15958	8.88872	9.20374	7.01162	7.21726	7.37341	7.33096	7.43338	0.0206575	48.4085
ENSG00000133317	LGALS12	11	galectin 12	5.46941	-5.56625	2.00959	4.60902e-05	0.00016095	7.4158	7.23458	7.3374	7.49046	7.57899	7.01162	7.01162	7.01162	7.07437	7.01162	0.0211053	47.3816
ENSG00000101187	SLCO4A1	20	solute carrier organic anion transporter family member 4A1	440.083	-5.55219	0.292457	1.15516e-83	8.33207e-82	10.3608	9.76294	10.0227	10.2526	10.0844	7.34977	7.52683	7.54256	7.70378	7.46691	0.021312	46.922
ENSG00000235513	L3MBTL2-AS1	22	L3MBTL2 antisense RNA 1	160.888	5.551	0.415737	1.06061e-42	2.91576e-41	7.4158	7.23458	7.27447	7.25186	7.48722	8.91374	8.82131	9.24445	9.06847	9.29832	46.8832	46.8832
ENSG00000122543	OCM	7	oncomodulin	16.8321	5.52412	1.00691	1.1275e-09	6.32704e-09	7.01162	7.16936	7.13802	7.01162	7.01162	7.62576	7.79893	7.7513	7.75131	7.73707	46.0177	46.0177
ENSG00000277967		20		21.2356	5.52073	1.20202	3.3348e-09	1.80103e-08	7.34826	7.01162	7.01162	7.01162	7.01162	8.24211	7.4385	7.66821	7.58639	7.86319	45.9098	45.9098
ENSG00000129910	CDH15	16	cadherin 15	7.86403	5.47171	1.60489	3.07089e-06	1.24917e-05	7.01162	7.01162	7.11484	7.01162	7.01162	7.28793	7.54007	7.66009	7.49144	7.49806	44.3762	44.3762
ENSG00000086967	MYBPC2	19	myosin binding protein C2	19.6997	-5.46787	0.937754	6.03063e-11	3.78078e-10	7.633	7.79116	7.75152	7.83364	7.91743	7.01162	7.01162	7.01162	7.18901	7.18432	0.0225947	44.2582
ENSG00000124701	APOBEC2	6	apolipoprotein B mRNA editing enzyme catalytic subunit 2	59.9734	-5.44151	0.505985	7.93279e-28	1.2717e-26	8.32476	8.30676	8.45396	8.39148	8.21444	7.01162	7.21726	7.28825	7.20992	7.18432	0.0230114	43.4567
ENSG00000187775	DNAH17	17	dynein axonemal heavy chain 17	21.914	5.43311	1.32892	1.37085e-07	6.44954e-07	7.01162	7.01162	7.01162	7.1816	7.19208	7.93425	8.13508	7.22087	8.06587	7.2557	43.2045	43.2045
ENSG00000105550	FGF21	19	fibroblast growth factor 21	8.17789	5.40103	1.53078	2.23482e-06	9.22675e-06	7.01162	7.01162	7.11484	7.01162	7.01162	7.34977	7.58987	7.56237	7.58972	7.46691	42.2545	42.2545
ENSG00000115556	PLCD4	2	phospholipase C delta 4	6.90676	-5.38745	1.84177	3.71758e-05	0.000131596	7.36638	7.16936	7.36087	7.81677	7.41409	7.01162	7.01162	7.01162	7.12029	7.01162	0.02389	41.8586
ENSG00000101951	PAGE4	X	PAGE family member 4	123.995	-5.34522	0.490858	8.94418e-30	1.5533e-28	9.1057	8.90083	9.01969	8.60449	8.56993	7.01162	7.32539	7.44177	7.20992	7.39686	0.0245996	40.6511
ENSG00000168065	SLC22A11	11	solute carrier family 22 member 11	565.312	-5.33322	0.257113	3.99177e-98	3.808e-96	10.3434	10.2418	10.9419	10.1457	10.1509	7.40179	7.60163	7.77912	7.65837	7.77544	0.0248052	40.3142
ENSG00000256955		12	novel transcript	7.20639	5.32421	1.72502	1.03811e-05	3.96126e-05	7.01162	7.01162	7.01162	7.01162	7.19208	7.56174	7.45449	7.50043	7.39224	7.49806	40.0633	40.0633
ENSG00000090382	LYZ	12	lysozyme	19.526	5.31647	0.886644	4.39226e-11	2.78567e-10	7.17059	7.01162	7.15756	7.01162	7.01162	7.83076	7.96672	7.77912	7.69551	7.62991	39.8488	39.8488
ENSG00000235269	LINC02331	14	long intergenic non-protein coding RNA 2331	31.3502	5.31395	0.683055	8.15682e-16	7.02973e-15	7.20627	7.16936	7.19032	7.01162	7.01162	8.02602	8.0824	8.05168	7.96053	7.79386	39.7795	39.7795
ENSG00000232882	PHKA1P1	1	phosphorylase kinase regulatory subunit alpha 1 pseudogene	14.5361	-5.26585	1.93735	2.46042e-06	1.01118e-05	7.75773	7.45622	7.50961	7.64293	7.80899	7.01162	7.01162	7.01162	7.01162	7.52726	0.025991	38.4749
ENSG00000127249	ATP13A4	3	ATPase 13A4	62.5059	5.20565	0.639849	8.46341e-18	8.23314e-17	7.17059	7.28455	7.20462	7.1816	7.19208	8.04325	8.11203	8.24345	9.14485	7.675	36.9026	36.9026
ENSG00000211448	DIO2	14	iodothyronine deiodinase 2	253.303	-5.18622	0.372194	3.8642e-48	1.24406e-46	9.20602	9.36749	9.57141	10.0696	9.06694	7.44751	7.4385	7.30728	7.84654	7.31038	0.0274659	36.4088
ENSG00000162733	DDR2	1	discoidin domain receptor tyrosine kinase 2	361.802	5.15955	0.243143	1.32897e-101	1.35522e-99	7.66189	7.6569	7.53015	7.49046	7.48722	9.78543	10.082	10.0453	9.92655	9.49936	35.742	35.742
ENSG00000137270	GCM1	6	glial cells missing transcription factor 1	3267.7	-5.12448	0.111277	0	0	12.8124	12.5667	12.6565	12.7504	12.6468	8.89835	8.47857	8.54978	8.59999	8.715	0.0286666	34.8838
ENSG00000128965	CHAC1	15	ChaC glutathione specific gamma-glutamylcyclotransferase 1	493.155	5.12002	0.549145	3.62437e-24	4.95889e-23	7.633	7.32662	7.55469	7.94232	7.88295	10.0549	10.2985	10.3628	10.1867	10.2213	34.776	34.776
ENSG00000103522	IL21R	16	interleukin 21 receptor	61.9757	5.09679	0.556124	1.72301e-21	2.02774e-20	7.01162	7.23458	7.23041	7.45979	7.19208	7.95342	8.60191	8.34135	8.49755	8.25434	34.2206	34.2206
ENSG00000261745		6	novel transcript, overlapping to GCM1	36.0764	-5.08609	0.620565	2.25109e-17	2.13272e-16	7.98022	7.91688	7.98337	8.23585	8.11241	7.01162	7.17957	7.22087	7.16527	7.2557	0.0294399	33.9676
ENSG00000250961		5	novel transcript, antisense to ACTBL2	21.3237	5.07624	0.868001	2.42195e-10	1.43576e-09	7.12406	7.23458	7.15756	7.01162	7.01162	7.93425	7.77284	7.86878	7.68994	7.81181	33.7364	33.7364
ENSG00000100346	CACNA1I	22	calcium voltage-gated channel subunit alpha1 I	91.1075	-5.05178	0.418054	7.75368e-35	1.5971e-33	8.49916	8.27245	8.54595	9.06448	8.55245	7.28793	7.32539	7.24551	7.32478	7.31038	0.0301482	33.1694
ENSG00000262001	DLGAP1-AS2	18	DLGAP1 antisense RNA 2	194.191	5.04656	0.323962	3.06261e-56	1.23585e-54	7.34826	7.57699	7.43575	7.30569	7.48722	9.27158	9.39197	9.15329	9.21076	9.19235	33.0497	33.0497
ENSG00000235944	ZNF815P	7	zinc finger protein 815, pseudogene	404.89	5.03171	0.242833	2.33364e-97	2.20588e-95	7.70722	7.53219	7.55946	7.6203	7.72658	9.88488	10.0437	10.1374	10.0226	9.9194	32.7112	32.7112
ENSG00000163565	IFI16	1	interferon gamma inducible protein 16	525.234	4.99232	0.226463	8.88969e-110	1.03969e-107	7.52431	7.69315	7.7917	7.89758	7.70431	10.1799	10.4879	10.4439	10.3778	9.95269	31.8301	31.8301
ENSG00000169495	HTRA4	8	HtrA serine peptidase 4	15.649	-4.98576	0.917332	1.61318e-09	8.93857e-09	7.77376	7.59805	7.78516	7.76367	7.57899	7.01162	7.13042	7.01162	7.15189	7.18432	0.03156	31.6857
ENSG00000204983	PRSS1	7	serine protease 1	11.0843	4.9692	1.14458	3.25562e-07	1.46765e-06	7.01162	7.16936	7.11484	7.01162	7.01162	7.56174	7.51323	7.55256	7.60606	7.73707	31.3241	31.3241
ENSG00000162654	GBP4	1	guanylate binding protein 4	37.2203	-4.94071	0.589971	4.63076e-18	4.56918e-17	7.8345	8.48491	7.82974	8.0511	7.98226	7.01162	7.21726	7.19287	7.21958	7.18432	0.032561	30.7116
ENSG00000233912		3	novel transcript, antisense to ARL8B	40.5	4.93846	0.575639	1.17044e-18	1.19474e-17	7.17059	7.23458	7.20462	7.1816	7.26666	8.06015	8.07635	8.21945	8.15236	8.0273	30.6637	30.6637
ENSG00000273771		15	novel transcript	196.148	4.93141	0.34595	4.97891e-48	1.59302e-46	7.57045	7.55508	7.4419	7.25186	7.37184	9.32829	9.30738	9.28612	9.32601	8.99584	30.5142	30.5142
ENSG00000174871	CNIH2	11	cornichon family AMPA receptor auxiliary protein 2	28.9171	-4.92979	0.883293	1.26496e-10	7.71993e-10	8.02164	7.96689	8.15198	7.66472	7.86513	7.01162	7.13042	7.19287	7.24617	7.01162	0.0328083	30.4801
ENSG00000225756	DBH-AS1	9	DBH antisense RNA 1	6.19363	-4.92238	1.6943	3.87094e-05	0.000136675	7.32909	7.39703	7.34541	7.72586	7.32378	7.01162	7.13042	7.01162	7.07437	7.01162	0.0329774	30.3238
ENSG00000184502	GAST	17	gastrin	6.52168	-4.90598	1.67676	3.88713e-05	0.000137199	7.43096	7.39703	7.48815	7.35099	7.6063	7.01162	7.01162	7.15965	7.01162	7.01162	0.0333545	29.981
ENSG00000156284	CLDN8	21	claudin 8	16.7371	-4.9012	1.02948	2.07007e-08	1.0462e-07	7.70722	7.67529	7.58269	7.89758	7.74813	7.01162	7.01162	7.22087	7.15189	7.01162	0.033465	29.8819
ENSG00000005379	TSPOAP1	17	TSPO associated protein 1	6.82884	-4.86373	1.63591	4.51471e-05	0.000157896	7.3836	7.16936	7.41674	7.70612	7.51974	7.01162	7.01162	7.01162	7.15189	7.01162	0.0343456	29.1158
ENSG00000087245	MMP2	16	matrix metallopeptidase 2	1482.07	-4.85406	0.391365	5.56308e-39	1.35007e-37	11.2446	11.2775	11.3291	12.3439	11.5001	7.95342	8.45386	7.86272	8.21715	8.57351	0.0345765	28.9214
ENSG00000168675	LDLRAD4	18	low density lipoprotein receptor class A domain containing 4	13.7112	-4.7978	1.12562	1.52449e-07	7.12865e-07	7.51208	7.59805	7.19032	8.13641	7.45223	7.01162	7.17957	7.01162	7.16527	7.01162	0.0359516	27.8151
ENSG00000248323	LUCAT1	5	lung cancer associated transcript 1	81.6026	4.79664	0.454736	2.34924e-27	3.69542e-26	7.30866	7.23458	7.27447	7.25186	7.45223	8.30895	8.76852	8.58198	8.39582	8.55757	27.7927	27.7927
ENSG00000166257	SCN3B	11	sodium voltage-gated channel beta subunit 3	7.37497	4.75836	1.49481	1.50789e-05	5.62025e-05	7.01162	7.01162	7.13802	7.01162	7.01162	7.34977	7.52683	7.46618	7.54114	7.55484	27.065	27.065
ENSG00000135842	NIBAN1	1	niban apoptosis regulator 1	9.87895	4.7561	1.38132	6.58319e-06	2.57567e-05	7.01162	7.23458	7.08462	7.01162	7.01162	7.59468	7.51323	7.59989	7.64647	7.43338	27.0226	27.0226
ENSG00000105877	DNAH11	7	dynein axonemal heavy chain 11	52.437	4.7281	0.739361	5.19773e-13	3.76612e-12	7.23633	7.16936	7.39676	7.01162	7.19208	8.17047	8.74933	8.26302	8.15857	7.58102	26.5033	26.5033
ENSG00000255874	PRECSIT	13	p53 regulated carcinoma associated Stat3 activating long intergenic non-protein coding transcript	289.176	4.71537	0.293415	4.13854e-60	1.85437e-58	7.49952	7.72744	7.53015	7.51922	7.70431	9.8168	9.62118	9.80537	9.47318	9.3882	26.2705	26.2705
ENSG00000229212		15	golgin subfamily A pseudogene	13.3704	4.71288	1.49339	4.0273e-06	1.61662e-05	7.01162	7.01162	7.30313	7.01162	7.01162	7.78503	7.55297	7.71484	7.31204	7.75652	26.2252	26.2252
ENSG00000112195	TREML2	6	triggering receptor expressed on myeloid cells like 2	125.801	-4.71038	0.336164	9.13479e-46	2.75655e-44	8.70512	8.45596	9.01871	9.12461	8.88746	7.28793	7.38633	7.40223	7.39224	7.46691	0.0381975	26.1798
ENSG00000130948	HSD17B3	9	hydroxysteroid 17-beta dehydrogenase 3	12.2195	4.69627	1.04237	1.89449e-07	8.75398e-07	7.12406	7.23458	7.08462	7.01162	7.01162	7.59468	7.66755	7.63504	7.63739	7.58102	25.925	25.925
ENSG00000197594	ENPP1	6	ectonucleotide pyrophosphatase/phosphodiesterase 1	65.1551	4.68861	0.56579	1.42678e-18	1.44784e-17	7.3836	7.45622	7.21792	7.1816	7.01162	8.29593	8.68644	8.29357	8.25995	8.30622	25.7878	25.7878
ENSG00000131711	MAP1B	5	microtubule associated protein 1B	7.97854	4.68649	1.41438	9.77544e-06	3.74466e-05	7.12406	7.01162	7.01162	7.01162	7.19208	7.48875	7.4699	7.58145	7.49144	7.49806	25.7499	25.7499
ENSG00000189057	FAM111B	11	FAM111 trypsin like peptidase B	67.8274	-4.67033	0.419353	6.17904e-30	1.07943e-28	8.6116	8.36419	8.43013	8.29699	8.29576	7.34977	7.32539	7.24551	7.22881	7.3564	0.0392726	25.463
ENSG00000158055	GRHL3	1	grainyhead like transcription factor 3	806.581	-4.66496	0.283142	6.66225e-66	3.38858e-64	11.2733	10.4523	10.8742	10.5667	10.7601	7.80826	8.0884	8.28601	7.90661	7.69636	0.039419	25.3685
ENSG00000184937	WT1	11	WT1 transcription factor	11.5134	4.65145	1.09842	4.98359e-07	2.2148e-06	7.17059	7.01162	7.11484	7.01162	7.01162	7.62576	7.8797	7.45415	7.56944	7.39686	25.132	25.132
ENSG00000006210	CX3CL1	16	C-X3-C motif chemokine ligand 1	19.2584	-4.65001	0.783497	2.27094e-10	1.35011e-09	7.88384	7.53219	7.62639	7.79951	7.95048	7.20715	7.17957	7.11631	7.10036	7.18432	0.0398297	25.1069
ENSG00000274769		2	novel transcript	9.96294	4.64526	1.52765	1.08165e-05	4.11151e-05	7.01162	7.01162	7.20462	7.01162	7.01162	7.59468	7.51323	7.46618	7.72797	7.49806	25.0244	25.0244
ENSG00000249861	LGALS16	19	galectin 16	91.8655	-4.63248	0.394736	3.14496e-33	6.13608e-32	8.74346	8.28975	8.55747	8.551	8.84	7.34977	7.21726	7.30728	7.29183	7.58102	0.0403167	24.8036
ENSG00000165949	IFI27	14	interferon alpha inducible protein 27	43.5333	4.63131	0.828388	3.71431e-10	2.16408e-09	7.17059	7.01162	7.31207	7.25186	7.19208	8.49812	7.61315	8.75349	7.59631	7.52726	24.7835	24.7835
ENSG00000153132	CLGN	4	calmegin	119.97	4.61921	0.354806	5.77714e-40	1.45667e-38	7.30866	7.55508	7.39676	7.42678	7.26666	8.66913	8.89217	8.91676	8.91552	8.67213	24.5766	24.5766
ENSG00000280109	PLAC4	21	placenta enriched 4	59.4053	-4.5963	0.449647	1.36512e-25	2.00706e-24	8.32054	7.89067	8.54884	8.50306	8.21444	7.34977	7.13042	7.28825	7.32478	7.31038	0.0413405	24.1893
ENSG00000254622	NAV2-AS4	11	NAV2 antisense RNA 4	9.66135	-4.56496	1.18965	1.80416e-06	7.53439e-06	7.59209	7.57699	7.60931	7.57216	7.41409	7.01162	7.01162	7.01162	7.15189	7.18432	0.0422484	23.6695
ENSG00000175766	EIF4E1B	5	eukaryotic translation initiation factor 4E family member 1B	4.11868	-4.56056	2.15996	0.000765668	0.00223587	7.32909	7.28455	7.19032	7.57216	7.37184	7.01162	7.01162	7.01162	7.10036	7.01162	0.0423774	23.5975
ENSG00000111432	FZD10	12	frizzled class receptor 10	16.3141	-4.5555	0.807112	1.30908e-09	7.30638e-09	7.80477	7.57699	7.75496	7.74503	7.68124	7.20715	7.01162	7.15965	7.18901	7.01162	0.0425263	23.5148
ENSG00000118515	SGK1	6	serum/glucocorticoid regulated kinase 1	688.23	-4.54108	0.270956	4.12283e-67	2.16616e-65	10.8004	9.86158	10.4712	10.9141	10.7803	7.93425	7.89488	7.7513	7.78852	8.33614	0.0429534	23.281
ENSG00000080031	PTPRH	19	protein tyrosine phosphatase receptor type H	5.10087	4.52948	1.81741	0.000224981	0.000715743	7.01162	7.01162	7.11484	7.01162	7.01162	7.52659	7.38633	7.40223	7.37119	7.3564	23.0946	23.0946
ENSG00000235119		9	novel transcript	15.6773	4.51497	0.979548	1.57769e-07	7.36411e-07	7.12406	7.01162	7.15756	7.01162	7.26666	7.80826	7.698	7.77227	7.62194	7.58102	22.8634	22.8634
ENSG00000122641	INHBA	7	inhibin subunit beta A	31.3708	-4.51239	0.698005	1.18304e-12	8.37842e-12	8.16552	7.92967	7.91718	8.18187	7.55021	7.20715	7.30219	7.24551	7.15189	7.01162	0.0438162	22.8226
ENSG00000188211	NCR3LG1	11	natural killer cell cytotoxicity receptor 3 ligand 1	119.551	4.51227	0.31726	7.58193e-47	2.35313e-45	7.43096	7.39703	7.44796	7.45979	7.26666	8.8749	8.83341	8.97858	8.75288	8.60476	22.8207	22.8207
ENSG00000163803	PLB1	2	phospholipase B1	106.841	-4.48292	0.431695	1.73139e-27	2.736e-26	8.76931	8.60668	8.40411	8.95193	8.81203	7.28793	7.51323	7.19287	7.39732	7.52726	0.0447205	22.3611
ENSG00000137941	TTLL7	1	tubulin tyrosine ligase like 7	179.258	4.48122	0.468332	1.26504e-24	1.77664e-23	7.45969	7.48296	7.4419	7.39082	7.37184	8.26938	9.98162	9.72826	8.35713	8.42112	22.3347	22.3347
ENSG00000165548	TMEM63C	14	transmembrane protein 63C	18.1863	4.47556	1.10079	2.52153e-07	1.14873e-06	7.01162	7.16936	7.31207	7.01162	7.01162	8.00844	7.4848	7.92691	7.50337	7.675	22.2473	22.2473
ENSG00000141497	ZMYND15	17	zinc finger MYND-type containing 15	4.60277	4.45775	1.97501	0.000527859	0.00158319	7.01162	7.01162	7.08462	7.01162	7.01162	7.40179	7.57785	7.28825	7.26233	7.3564	21.9744	21.9744
ENSG00000167995	BEST1	11	bestrophin 1	170.347	4.43312	0.322689	1.18671e-44	3.44544e-43	7.53624	7.39703	7.41019	7.59675	7.57899	9.07843	9.13192	9.25289	9.14419	8.92694	21.6024	21.6024
ENSG00000196482	ESRRG	1	estrogen related receptor gamma	23.0257	-4.4139	1.19477	2.57571e-07	1.17186e-06	7.74957	7.63794	7.97055	7.92768	7.74813	7.59468	7.01162	7.11631	7.17757	7.01162	0.046912	21.3165
ENSG00000173432	SAA1	11	serum amyloid A1	37.4951	-4.41018	0.525035	2.8182e-18	2.81697e-17	8.16552	7.95467	8.17697	7.94232	8.0569	7.20715	7.17957	7.22087	7.23766	7.31038	0.0470332	21.2616
ENSG00000260196		11	antisense to KCNJ11 and overlapping to a novel gene	22.8731	4.40633	0.689346	1.62113e-11	1.05831e-10	7.12406	7.16936	7.19032	7.1816	7.26666	7.87382	7.85637	7.90991	7.73584	7.81181	21.2049	21.2049
ENSG00000149428	HYOU1	11	hypoxia up-regulated 1	69756.5	4.3768	0.0681	0	0	12.6726	12.6292	12.666	12.7635	12.7406	17.0341	16.988	17.1749	16.9672	16.9509	20.7753	20.7753
ENSG00000225745	NA	NA	NA	9.38977	-4.37601	1.31364	1.55339e-05	5.77775e-05	7.78164	7.36362	7.47137	7.45979	7.55021	7.01162	7.13042	7.01162	7.01162	7.2557	0.0481605	20.7639
ENSG00000166750	SLFN5	17	schlafen family member 5	193.458	4.36296	0.365694	2.4361e-35	5.07342e-34	7.59209	7.71052	7.39676	7.6203	7.37184	9.40382	9.00463	9.19615	9.12767	9.35467	20.577	20.577
ENSG00000140105	WARS1	14	tryptophanyl-tRNA synthetase 1	16776.1	4.34939	0.101011	0	0	11.0523	10.9994	10.6174	10.5106	10.9063	15.149	14.9928	15.012	14.871	14.835	20.3843	20.3843
ENSG00000078900	TP73	1	tumor protein p73	27.3348	-4.34132	0.910312	1.19089e-08	6.15392e-08	7.6026	7.69315	8.02315	8.1707	7.95048	7.28793	7.27695	7.11631	7.17757	7.01162	0.0493323	20.2707
ENSG00000117601	SERPINC1	1	serpin family C member 1	119.808	4.33745	0.370387	5.93954e-33	1.15126e-31	7.44557	7.36362	7.42318	7.42678	7.48722	9.17546	8.73962	8.991	8.6674	8.31629	20.2164	20.2164
ENSG00000166246	C16orf71	16	chromosome 16 open reading frame 71	42.5986	4.32935	0.53467	3.64832e-17	3.40812e-16	7.26279	7.16936	7.2939	7.30569	7.19208	8.09304	8.29718	8.16533	8.01842	8.05399	20.1031	20.1031
ENSG00000159904	ZNF890P	7	zinc finger protein 890, pseudogene	38.5712	4.32067	0.545387	2.07232e-16	1.84512e-15	7.26279	7.28455	7.26418	7.25186	7.01162	8.06015	8.03921	8.09423	8.13188	8.06704	19.9825	19.9825
ENSG00000259343	TMC3-AS1	15	TMC3 antisense RNA 1	109.494	4.31479	0.342826	1.43653e-37	3.27506e-36	7.45969	7.42771	7.4419	7.39082	7.32378	8.62141	8.561	9.12947	8.55524	8.74274	19.9012	19.9012
ENSG00000204334	ERICH2	2	glutamate rich 2	6.90622	4.31071	1.28792	1.8237e-05	6.70679e-05	7.12406	7.01162	7.13802	7.01162	7.01162	7.48875	7.4385	7.57199	7.46232	7.39686	19.845	19.845
ENSG00000099250	NRP1	10	neuropilin 1	486.504	-4.28842	0.208672	7.3929e-96	6.7717e-94	10.6037	10.1315	9.8642	10.0249	10.1969	8.30895	7.84843	7.77912	7.71464	7.71703	0.0511747	19.5409
ENSG00000010438	PRSS3	9	serine protease 3	13.0497	4.27647	1.72763	6.95393e-05	0.000237429	7.01162	7.01162	7.13802	7.01162	7.01162	7.34977	8.27276	7.26778	7.31848	7.3564	19.3796	19.3796
ENSG00000072422	RHOBTB1	10	Rho related BTB domain containing 1	13.2848	-4.27056	1.07098	1.20843e-06	5.15469e-06	7.53624	7.39703	7.58269	7.94232	7.63235	7.01162	7.13042	7.01162	7.29873	7.01162	0.0518122	19.3005
ENSG00000064763	FAR2	12	fatty acyl-CoA reductase 2	118.098	-4.26846	0.304116	7.83059e-46	2.37337e-44	8.65617	8.52007	8.80459	9.22358	8.66161	7.40179	7.30219	7.50043	7.50729	7.46691	0.0518879	19.2723
ENSG00000115884	SDC1	2	syndecan 1	570.257	-4.26413	0.190118	7.96558e-114	9.99367e-112	10.1525	10.0075	10.6973	10.3933	10.5173	7.76102	7.698	8.00189	8.02918	8.21082	0.0520437	19.2146
ENSG00000168077	SCARA3	8	scavenger receptor class A member 3	24.6017	-4.26279	0.607041	2.27391e-13	1.69385e-12	7.78164	7.79116	7.82041	7.99844	7.93412	7.01162	7.21726	7.19287	7.20992	7.2557	0.0520922	19.1967
ENSG00000173898	SPTBN2	11	spectrin beta, non-erythrocytic 2	122.312	4.26184	0.562703	4.19893e-17	3.90661e-16	7.12406	7.61834	7.45393	7.39082	7.57899	8.75916	9.16709	8.96393	8.7891	8.25434	19.1842	19.1842
ENSG00000105974	CAV1	7	caveolin 1	10469.3	-4.25593	0.100149	0	0	14.4184	14.2211	14.4267	14.217	14.1896	10.4186	9.98289	10.3837	10.3622	10.4773	0.0523405	19.1057
ENSG00000248498	ASNSP1	8	asparagine synthetase pseudogene 1	42.3115	4.24966	0.489379	2.95491e-19	3.11137e-18	7.28669	7.23458	7.27447	7.01162	7.37184	8.10905	8.20634	8.13489	8.04509	8.11746	19.0229	19.0229
ENSG00000072952	IRAG1	11	inositol 1,4,5-triphosphate receptor associated 1	5.15749	-4.24296	1.88924	0.000318873	0.000991885	7.40004	7.36362	7.51999	7.35099	7.41409	7.01162	7.01162	7.01162	7.13709	7.01162	0.0528132	18.9347
ENSG00000188338	SLC38A3	3	solute carrier family 38 member 3	23.9876	-4.22501	0.909198	3.41444e-08	1.69299e-07	7.96183	7.32662	7.91993	8.08863	7.78928	7.01162	7.17957	7.32515	7.15189	7.01162	0.0534741	18.7006
ENSG00000144821	MYH15	3	myosin heavy chain 15	15.9052	4.22221	1.04234	7.59512e-07	3.30586e-06	7.17059	7.23458	7.01162	7.25186	7.01162	7.65526	7.68801	7.79262	7.69273	7.675	18.6644	18.6644
ENSG00000115902	SLC1A4	2	solute carrier family 1 member 4	1142.98	4.22101	0.177579	1.45265e-127	2.34932e-125	8.45532	8.30676	8.10216	8.60449	8.22647	11.2846	11.3366	11.2341	11.1974	11.1344	18.6488	18.6488
ENSG00000126500	FLRT1	11	fibronectin leucine rich transmembrane protein 1	19.0643	4.2069	0.837944	1.95884e-08	9.93386e-08	7.12406	7.01162	7.11484	7.30569	7.26666	7.73614	7.77284	7.69968	7.72001	7.87957	18.4672	18.4672
ENSG00000170290	SLN	11	sarcolipin	96.9529	-4.20658	0.327041	4.77807e-39	1.16229e-37	8.64361	8.56752	8.29134	8.56654	9.04364	7.44751	7.32539	7.37341	7.39224	7.43338	0.054162	18.4631
ENSG00000176928	GCNT4	5	glucosaminyl (N-acetyl) transferase 4	6.49514	4.17717	1.36183	4.36151e-05	0.000152771	7.01162	7.01162	7.11484	7.01162	7.19208	7.48875	7.45449	7.53236	7.40233	7.39686	18.0907	18.0907
ENSG00000157890	MEGF11	15	multiple EGF like domains 11	14.7092	4.16765	0.853934	7.21208e-08	3.47769e-07	7.20627	7.01162	7.11484	7.25186	7.01162	7.65526	7.78164	7.55256	7.72797	7.65288	17.9717	17.9717
ENSG00000142319	SLC6A3	5	solute carrier family 6 member 3	7.15761	-4.15169	1.32732	2.95851e-05	0.000105937	7.44557	7.32662	7.24222	7.70612	7.55021	7.01162	7.01162	7.11631	7.13709	7.01162	0.0562621	17.774
ENSG00000260034	LCMT1-AS2	16	LCMT1 antisense RNA 2	675.997	-4.1367	0.150343	1.25451e-168	3.99532e-166	10.6263	10.179	10.2793	10.8897	10.7803	8.04325	8.05176	7.89255	8.22296	8.05399	0.0568497	17.5903
ENSG00000280048		15	TEC	13.1919	4.13533	1.00945	7.61249e-07	3.31272e-06	7.26279	7.01162	7.11484	7.1816	7.01162	7.62576	7.698	7.73696	7.62817	7.49806	17.5736	17.5736
ENSG00000185499	MUC1	1	mucin 1, cell surface associated	153.576	4.13129	0.294909	1.11367e-45	3.34116e-44	7.57045	7.39703	7.56419	7.49046	7.55021	9.47533	8.57605	9.15873	9.0396	8.5814	17.5244	17.5244
ENSG00000204437	CTSLP6	10	cathepsin L pseudogene 6	14.4632	4.1175	0.899983	1.81437e-07	8.41003e-07	7.26279	7.01162	7.19032	7.01162	7.01162	7.76102	7.66755	7.61774	7.68713	7.62991	17.3576	17.3576
ENSG00000137975	CLCA2	1	chloride channel accessory 2	151.349	-4.11444	0.307813	4.77475e-42	1.27703e-40	8.81394	9.0655	9.4451	8.96309	8.53469	7.44751	7.52683	7.56237	7.4666	7.58102	0.0577337	17.3209
ENSG00000189120	SP6	17	Sp6 transcription factor	4495.44	-4.10202	0.0819914	0	0	13.1559	12.7826	12.9618	13.2091	13.3045	9.48525	9.17861	9.42766	9.59887	9.83251	0.0582329	17.1724
ENSG00000131379	C3orf20	3	chromosome 3 open reading frame 20	5.30848	4.09598	1.50452	0.000163557	0.000531187	7.01162	7.16936	7.08462	7.01162	7.01162	7.40179	7.42186	7.41585	7.37119	7.46691	17.1007	17.1007
ENSG00000003147	ICA1	7	islet cell autoantigen 1	260.031	4.09437	0.306592	9.46263e-44	2.68337e-42	8.07761	7.50821	7.63887	7.51922	7.65729	9.72463	9.50246	9.44087	9.39728	9.40465	17.0816	17.0816
ENSG00000160886	LY6K	8	lymphocyte antigen 6 family member K	13.234	-4.08279	0.783122	1.424e-08	7.32198e-08	7.61291	7.59805	7.68254	7.6203	7.70431	7.01162	7.17957	7.15965	7.13709	7.18432	0.0590142	16.9451
ENSG00000259372	NA	NA	NA	6.56685	4.07966	1.61649	0.000153654	0.000501228	7.01162	7.01162	7.20462	7.01162	7.01162	7.44751	7.4385	7.51131	7.36573	7.52726	16.9083	16.9083
ENSG00000137869	CYP19A1	15	cytochrome P450 family 19 subfamily A member 1	1651.21	-4.06996	0.143683	3.97799e-179	1.55374e-176	11.9426	11.1623	11.9937	11.8322	11.5071	8.55112	8.40269	8.67085	8.71831	8.8159	0.0595415	16.795
ENSG00000171476	HOPX	4	HOP homeobox	26.3968	-4.06889	0.553446	1.84933e-14	1.47697e-13	7.93666	7.74393	7.9549	7.86627	7.95048	7.28793	7.13042	7.22087	7.21958	7.2557	0.0595858	16.7825
ENSG00000213965	NUDT19	19	nudix hydrolase 19	10.353	4.06878	1.11377	8.26492e-06	3.195e-05	7.01162	7.01162	7.23041	7.1816	7.01162	7.52659	7.54007	7.68414	7.54114	7.55484	16.7812	16.7812
ENSG00000184206	GOLGA6L4	15	golgin A6 family like 4	11.4488	4.06647	1.53637	6.30467e-05	0.000216727	7.01162	7.01162	7.38283	7.01162	7.01162	7.59468	7.68801	7.85046	7.3488	7.2557	16.7544	16.7544
ENSG00000258818	RNASE4	14	ribonuclease A family member 4	7.61747	4.02997	1.32533	9.75692e-05	0.000326451	7.01162	7.01162	7.15756	7.1816	7.01162	7.40179	7.58987	7.69196	7.44027	7.18432	16.3358	16.3358
ENSG00000266401		18	novel transcript, antisense to DLGAP1	42.8435	4.0297	0.482246	4.25024e-18	4.20575e-17	7.30866	7.28455	7.32075	7.1816	7.26666	8.10905	8.10029	8.14369	8.20542	8.07991	16.3328	16.3328
ENSG00000112297	CRYBG1	6	crystallin beta-gamma domain containing 1	797.692	-4.02735	0.141036	1.52072e-181	6.05392e-179	10.8124	10.5999	10.8624	10.8732	10.7085	8.15548	8.03921	8.40072	8.24305	8.0926	0.0613265	16.3062
ENSG00000112041	TULP1	6	TUB like protein 1	19.3423	-4.01833	0.973713	2.857e-07	1.29529e-06	7.64278	7.67529	7.70141	7.74503	7.96652	7.01162	7.17957	7.01162	7.15189	7.49806	0.0617109	16.2046
ENSG00000117983	MUC5B	11	mucin 5B, oligomeric mucus/gel-forming	44.0608	-4.00251	0.931505	5.70688e-08	2.77907e-07	8.13543	7.39703	7.35323	8.75825	8.33947	7.01162	7.17957	7.22087	7.22881	7.2557	0.0623913	16.0279
ENSG00000169991	IFFO2	1	intermediate filament family orphan 2	554.84	-3.99847	0.322047	1.49884e-39	3.71143e-38	10.6427	9.9001	10.2368	10.5249	10.2366	7.93425	8.27769	8.19899	7.78124	7.81181	0.0625662	15.9831
ENSG00000172137	CALB2	16	calbindin 2	14.3543	-3.98218	0.789043	3.97802e-08	1.96163e-07	7.89064	7.42771	7.5251	7.66472	7.74813	7.01162	7.13042	7.15965	7.16527	7.18432	0.0632766	15.8036
ENSG00000028137	TNFRSF1B	1	TNF receptor superfamily member 1B	107.94	-3.98063	0.297127	5.61486e-42	1.49978e-40	8.70512	8.32349	8.99797	8.74507	8.73164	7.40179	7.38633	7.54256	7.40728	7.55484	0.0633448	15.7866
ENSG00000110693	SOX6	11	SRY-box transcription factor 6	11.9679	3.96829	2.3752	0.000197933	0.000635061	7.01162	7.01162	7.2939	7.01162	7.01162	7.93425	7.78164	7.3881	7.2775	7.39686	15.6521	15.6521
ENSG00000165694	FRMD7	X	FERM domain containing 7	4.19251	-3.95909	1.95672	0.000888828	0.0025723	7.4158	7.42771	7.34541	7.39082	7.26666	7.01162	7.01162	7.01162	7.13709	7.01162	0.0642975	15.5527
ENSG00000111339	ART4	12	ADP-ribosyltransferase 4 (inactive) (Dombrock blood group)	70.4234	-3.95703	0.989068	1.89223e-08	9.60074e-08	8.09906	7.97893	8.8435	8.13641	8.59566	7.28793	7.24901	7.26778	8.00017	7.01162	0.0643897	15.5304
ENSG00000189337	KAZN	1	kazrin, periplakin interacting protein	24.5582	-3.95291	0.669494	1.82791e-10	1.09616e-09	7.68042	8.05881	7.76854	7.97085	7.76901	7.28793	7.30219	7.22087	7.17757	7.01162	0.0645738	15.4862
ENSG00000044574	HSPA5	9	heat shock protein family A (Hsp70) member 5	337690	3.95058	0.0856903	0	0	15.177	15.198	15.3381	15.5283	15.3935	19.2557	19.2947	19.4226	19.2707	19.1176	15.4612	15.4612
ENSG00000181333	HEPHL1	11	hephaestin like 1	50.8647	-3.93679	0.422553	9.26486e-22	1.11248e-20	7.95561	8.16186	8.21921	8.26689	8.42181	7.34977	7.32539	7.26778	7.29873	7.39686	0.0652993	15.3141
ENSG00000280057		6	TEC	3.65309	3.91793	2.2782	0.0019311	0.0052822	7.12406	7.01162	7.01162	7.01162	7.01162	7.34977	7.42186	7.32515	7.37657	7.2557	15.1152	15.1152
ENSG00000151012	SLC7A11	4	solute carrier family 7 member 11	6014.3	3.8877	0.186723	1.42916e-100	1.42923e-98	10.3398	9.75505	9.3813	10.4763	9.86349	13.47	13.4736	13.4205	13.4978	13.5737	14.8017	14.8017
ENSG00000197273	GUCA2A	1	guanylate cyclase activator 2A	2.85012	-3.88207	2.77987	0.00447211	0.0113899	7.34826	7.16936	7.28436	7.39082	7.32378	7.01162	7.01162	7.01162	7.07437	7.01162	0.0678234	14.7442
ENSG00000258537	FRMD6-AS2	14	FRMD6 antisense RNA 2	3.65491	3.88096	2.13058	0.00196187	0.00535858	7.01162	7.01162	7.11484	7.01162	7.01162	7.28793	7.3672	7.45415	7.35454	7.2557	14.7328	14.7328
ENSG00000231426	FILNC1	6	FOXO induced long non-coding RNA 1	6.41971	-3.8779	1.27447	5.46049e-05	0.000189026	7.43096	7.28455	7.54502	7.51922	7.45223	7.01162	7.13042	7.15965	7.07437	7.01162	0.06802	14.7016
ENSG00000265817	FSBP	8	fibrinogen silencer binding protein	76.9635	3.86859	0.520542	7.95264e-16	6.86235e-15	7.44557	7.53219	7.24222	7.6203	7.01162	8.56143	8.51464	8.1865	8.54779	8.48288	14.607	14.607
ENSG00000130768	SMPDL3B	1	sphingomyelin phosphodiesterase acid like 3B	96.9618	-3.86196	0.366511	1.19643e-27	1.90226e-26	8.76931	8.24594	8.51364	8.75825	8.81203	7.34977	7.49923	7.37341	7.43572	7.52726	0.0687757	14.54
ENSG00000069011	PITX1	5	paired like homeodomain 1	34.3864	-3.8612	0.587807	1.54757e-12	1.08414e-11	7.77376	7.83544	8.2113	7.98475	8.15196	7.01162	7.27695	7.24551	7.21958	7.46691	0.0688116	14.5324
ENSG00000268509		3	novel transcript, antisense to EDEM1	4.9532	3.85784	1.86033	0.0006266	0.00185914	7.01162	7.01162	7.13802	7.01162	7.01162	7.44751	7.40451	7.30728	7.42175	7.43338	14.4986	14.4986
ENSG00000250746		4	heat shock 70kDa protein 5 (glucose-regulated protein, 78kDa) (HSPA5) pseudogene	55.363	3.85304	0.467165	5.01333e-18	4.93255e-17	7.40004	7.23458	7.2939	7.25186	7.51974	8.30895	8.302	8.23551	8.17546	8.28579	14.4504	14.4504
ENSG00000171132	PRKCE	2	protein kinase C epsilon	387.769	3.83246	0.155785	6.97016e-135	1.2883e-132	7.92377	7.97893	7.98845	7.79951	7.76901	10.0016	10.1735	10.0434	9.79204	9.46462	14.2457	14.2457
ENSG00000037280	FLT4	5	fms related receptor tyrosine kinase 4	144.856	-3.82481	0.645129	4.31006e-13	3.13832e-12	8.72592	8.97404	9.02555	9.15366	8.73164	7.93425	7.32539	7.86272	7.27002	7.46691	0.0705697	14.1704
ENSG00000156453	PCDH1	5	protocadherin 1	751.34	3.80865	0.136328	2.43578e-173	8.13276e-171	8.41741	8.28114	8.11979	8.11283	8.29576	10.8262	10.7008	10.659	10.5721	10.6679	14.0126	14.0126
ENSG00000078328	RBFOX1	16	RNA binding fox-1 homolog 1	8.75811	3.80498	2.5363	0.000321327	0.000998916	7.01162	7.01162	7.01162	7.39082	7.01162	7.76102	7.3672	7.28825	7.41217	7.58102	13.977	13.977
ENSG00000205488	CALML3-AS1	10	CALML3 antisense RNA 1	171.052	-3.80048	0.268844	4.71514e-47	1.47444e-45	9.21803	8.56086	8.97384	9.13922	9.4234	7.48875	7.3672	7.59075	7.67579	7.84645	0.0717696	13.9335
ENSG00000213231	TCL1B	14	TCL1 family AKT coactivator B	25.8946	-3.77446	0.892327	2.5649e-07	1.16746e-06	8.07217	7.48296	8.22117	7.6203	7.78928	7.01162	7.01162	7.34203	7.31204	7.18432	0.073076	13.6844
ENSG00000153930	ANKFN1	17	ankyrin repeat and fibronectin type III domain containing 1	43.396	-3.77316	0.655384	3.46942e-11	2.21443e-10	8.22767	7.94227	8.29682	8.07629	8.01289	7.40179	7.13042	7.32515	7.53382	7.01162	0.073142	13.672
ENSG00000137573	SULF1	8	sulfatase 1	42.5876	3.75861	0.745474	1.35368e-09	7.54713e-09	7.28669	7.39703	7.13802	7.51922	7.19208	8.26938	8.11785	8.08494	7.86853	8.16527	13.5349	13.5349
ENSG00000187720	THSD4	15	thrombospondin type 1 domain containing 4	9.08413	3.75026	1.05837	1.21429e-05	4.58288e-05	7.26279	7.01162	7.13802	7.01162	7.01162	7.76102	7.45449	7.47789	7.36573	7.52726	13.4567	13.4567
ENSG00000224721		14	novel transcript, antisense to FLVCR2	25.279	-3.74928	0.616392	4.42873e-11	2.80794e-10	8.06669	7.87723	7.84502	7.68576	7.82818	7.20715	7.17957	7.19287	7.18901	7.39686	0.0743626	13.4476
ENSG00000269564		19	novel transcript	53.1058	-3.74798	0.413376	5.80665e-21	6.67426e-20	8.1506	8.27245	7.98082	8.29699	8.43167	7.40179	7.24901	7.26778	7.40728	7.39686	0.0744294	13.4355
ENSG00000134716	CYP2J2	1	cytochrome P450 family 2 subfamily J member 2	11.1308	-3.74397	0.900347	1.45543e-06	6.15378e-06	7.6026	7.55508	7.54988	7.6203	7.6063	7.01162	7.13042	7.19287	7.10036	7.2557	0.0746367	13.3982
ENSG00000186594	MIR22HG	17	MIR22 host gene	1849.5	3.74242	0.145629	7.06624e-148	1.55615e-145	9.01805	8.7457	8.81731	9.12461	8.79781	11.8534	11.702	12.2164	11.8063	11.5996	13.3839	13.3839
ENSG00000169247	SH3TC2	5	SH3 domain and tetratricopeptide repeats 2	96.8104	-3.73524	0.410361	9.65934e-22	1.15783e-20	8.56525	8.36419	8.55604	8.69083	8.92028	7.20715	7.57785	7.46618	7.458	7.49806	0.07509	13.3173
ENSG00000019582	CD74	5	CD74 molecule	18.0701	-3.72574	0.668169	1.75356e-09	9.67754e-09	7.70722	7.55508	7.83282	7.83364	7.74813	7.01162	7.17957	7.26778	7.17757	7.2557	0.0755858	13.23
ENSG00000174951	FUT1	19	fucosyltransferase 1 (H blood group)	123.758	3.70985	0.369896	1.13674e-25	1.67844e-24	7.65241	7.28455	7.45982	7.6203	7.63235	8.7678	8.8304	8.86318	8.85516	8.75637	13.085	13.085
ENSG00000134640	MTNR1B	11	melatonin receptor 1B	22.7965	-3.69836	0.721899	5.82241e-09	3.08103e-08	7.89738	7.71052	7.83282	7.88208	7.80899	7.01162	7.01162	7.26778	7.35454	7.2557	0.0770342	12.9812
ENSG00000122547	EEPD1	7	endonuclease/exonuclease/phosphatase family domain containing 1	8.614	-3.69796	1.07413	2.56494e-05	9.25998e-05	7.53624	7.42771	7.40354	7.35099	7.78928	7.01162	7.17957	7.11631	7.10036	7.01162	0.0770555	12.9777
ENSG00000263069	RNF213-AS1	17	RNF213 antisense RNA 1	14.8503	3.69507	0.834179	4.01961e-07	1.79835e-06	7.12406	7.01162	7.27447	7.1816	7.19208	7.62576	7.65706	7.69196	7.70923	7.69636	12.9517	12.9517
ENSG00000159648	TEPP	16	testis, prostate and placenta expressed	403.817	3.69163	0.210415	1.16354e-70	6.59904e-69	7.77376	7.91688	8.09546	8.06378	7.93412	10.1157	9.87888	10.1584	9.87399	9.6777	12.9209	12.9209
ENSG00000081803	CADPS2	7	calcium dependent secretion activator 2	8.48534	3.68651	1.42738	0.000116881	0.000386756	7.01162	7.01162	7.15756	7.01162	7.19208	7.8526	7.34696	7.45415	7.40728	7.3564	12.8751	12.8751
ENSG00000175197	DDIT3	12	DNA damage inducible transcript 3	4810.45	3.68399	0.119647	2.8599e-211	1.55797e-208	10.0991	9.69028	9.63382	9.82169	10.0597	13.274	13.0975	13.2643	13.1073	13.0637	12.8526	12.8526
ENSG00000183111	ARHGEF37	5	Rho guanine nucleotide exchange factor 37	39.5235	3.68389	1.10009	7.28159e-07	3.18009e-06	7.53624	7.01162	7.48262	7.01162	7.19208	7.87382	8.20104	8.007	7.97585	8.23282	12.8518	12.8518
ENSG00000108176	DNAJC12	10	DnaJ heat shock protein family (Hsp40) member C12	9.21841	3.67999	1.0029	1.13396e-05	4.29613e-05	7.12406	7.23458	7.15756	7.01162	7.01162	7.40179	7.62444	7.66821	7.41217	7.52726	12.817	12.817
ENSG00000100031	GGT1	22	gamma-glutamyltransferase 1	29.9969	3.67149	0.706526	3.98258e-09	2.13861e-08	7.17059	7.01162	7.42318	7.30569	7.26666	8.06015	7.67787	8.04195	7.78852	8.06704	12.7417	12.7417
ENSG00000268108		19	novel transcript, antisense to NTF4	4.58169	-3.66217	1.55618	0.000533158	0.00159747	7.36638	7.32662	7.4419	7.49046	7.26666	7.01162	7.01162	7.15965	7.10036	7.01162	0.0789908	12.6597
ENSG00000150556	LYPD6B	2	LY6/PLAUR domain containing 6B	13.3288	3.64565	0.765829	1.75751e-07	8.16109e-07	7.20627	7.16936	7.19032	7.1816	7.01162	7.76102	7.62444	7.60888	7.59958	7.606	12.5155	12.5155
ENSG00000243232	PCDHAC2	5	protocadherin alpha subfamily C, 2	97.6712	3.64393	2.12073	0.000114812	0.000380154	7.23633	7.23458	8.62293	7.25186	7.01162	9.06493	8.69322	8.3697	8.54028	7.18432	12.5006	12.5006
ENSG00000203783	PRR9	1	proline rich 9	17.0446	-3.63782	0.662676	3.2097e-09	1.7371e-08	7.67122	7.45622	7.74806	7.83364	7.82818	7.20715	7.13042	7.19287	7.25439	7.18432	0.0803356	12.4478
ENSG00000099204	ABLIM1	10	actin binding LIM protein 1	688.592	3.63119	0.180235	2.17985e-92	1.91208e-90	8.1096	8.45596	8.21921	8.15941	8.22647	10.8599	11.0635	10.2387	10.0931	10.3674	12.3907	12.3907
ENSG00000137709	POU2F3	11	POU class 2 homeobox 3	6.00785	-3.62925	1.50966	0.0002954	0.000923589	7.32909	7.28455	7.46563	7.57216	7.45223	7.01162	7.01162	7.01162	7.12029	7.2557	0.0808139	12.3741
ENSG00000149043	SYT8	11	synaptotagmin 8	32.4905	-3.62237	0.650706	4.56022e-10	2.63543e-09	7.61291	7.84963	7.84804	8.22529	8.21444	7.28793	7.24901	7.34203	7.19976	7.2557	0.0812003	12.3152
ENSG00000198574	SH2D1B	1	SH2 domain containing 1B	3.43197	-3.62139	2.39471	0.00269505	0.00716637	7.34826	7.23458	7.26418	7.30569	7.48722	7.01162	7.01162	7.11631	7.01162	7.01162	0.0812555	12.3069
ENSG00000102879	CORO1A	16	coronin 1A	19.6178	-3.61432	0.955415	1.34878e-06	5.72388e-06	7.88384	7.87723	7.45982	7.89758	7.6063	7.20715	7.01162	7.15965	7.17757	7.39686	0.0816546	12.2467
ENSG00000186409	CCDC30	1	coiled-coil domain containing 30	116.561	3.60487	0.284484	4.50309e-38	1.05451e-36	7.49952	7.48296	7.71612	7.54637	7.37184	8.67844	8.59089	9.11272	8.72292	8.65749	12.1668	12.1668
ENSG00000175130	MARCKSL1	1	MARCKS like 1	862.681	-3.59644	0.150402	1.05719e-128	1.76491e-126	10.9435	10.748	10.8349	10.8324	10.8707	8.32182	8.40704	8.21539	8.52839	8.56557	0.0826728	12.0959
ENSG00000172139	SLC9C1	3	solute carrier family 9 member C1	12.4232	3.57361	1.22567	4.86249e-05	0.000169402	7.01162	7.16936	7.17477	7.1816	7.01162	7.91461	7.58987	7.32515	7.56944	7.58102	11.906	11.906
ENSG00000114113	RBP2	3	retinol binding protein 2	13.4131	3.572	0.943322	4.88351e-06	1.94411e-05	7.01162	7.28455	7.13802	7.1816	7.19208	7.20715	7.65706	7.82531	7.75891	7.55484	11.8927	11.8927
ENSG00000118513	MYB	6	MYB proto-oncogene, transcription factor	4.7913	-3.56739	2.73487	0.00144503	0.00403909	7.34826	7.42771	7.36087	7.49046	7.32378	7.01162	7.01162	7.19287	7.01162	7.01162	0.0843544	11.8548
ENSG00000011052	NME1-NME2	17	NME1-NME2 readthrough	22.4402	-3.56652	1.2732	2.77019e-05	9.95068e-05	7.68042	7.53219	7.72694	8.27702	7.51974	7.01162	7.01162	7.01162	7.56599	7.31038	0.0844055	11.8476
ENSG00000179256	SMCO3	12	single-pass membrane protein with coiled-coil domains 3	6.09988	-3.56544	1.47765	0.000424842	0.00129399	7.47336	7.53219	7.53015	7.30569	7.26666	7.20715	7.01162	7.19287	7.01162	7.01162	0.0844685	11.8387
ENSG00000185988	PLK5	19	polo like kinase 5 (inactive)	26.4621	3.56468	0.641044	1.16023e-09	6.50187e-09	7.20627	7.28455	7.24222	7.30569	7.19208	7.62576	7.73647	8.28222	7.82847	7.81181	11.8325	11.8325
ENSG00000115963	RND3	2	Rho family GTPase 3	50.006	-3.56019	0.447045	6.42767e-17	5.92164e-16	7.94302	8.33176	8.26912	8.3547	8.01289	7.20715	7.49923	7.35809	7.30546	7.39686	0.0847764	11.7957
ENSG00000106948	AKNA	9	AT-hook transcription factor	5891.9	3.55741	0.157531	1.03955e-116	1.38837e-114	9.90538	9.9422	10.1905	10.8065	9.76769	12.6371	13.2351	13.3812	13.9695	13.6571	11.773	11.773
ENSG00000274414		20	novel transcript	4.22652	3.5541	1.71766	0.00091384	0.00263915	7.01162	7.16936	7.08462	7.01162	7.01162	7.44751	7.32539	7.40223	7.35454	7.31038	11.746	11.746
ENSG00000077274	CAPN6	X	calpain 6	8074.17	-3.55135	0.0828634	0	0	14.0847	13.613	14.4582	13.6288	13.3558	10.7342	10.4226	11.2284	10.2936	9.91095	0.0852975	11.7237
ENSG00000188042	ARL4C	2	ADP ribosylation factor like GTPase 4C	917.382	-3.54589	0.099753	5.53669e-278	5.73075e-275	11.1354	10.7853	10.9759	10.8395	10.8502	8.51962	8.44129	8.5288	8.42842	8.41201	0.0856214	11.6793
ENSG00000169570	DTWD2	5	DTW domain containing 2	661.459	3.54264	0.140856	6.09467e-141	1.23692e-138	8.11482	8.43374	8.28951	8.27702	8.22647	10.509	10.6069	10.563	10.6202	10.2504	11.6531	11.6531
ENSG00000108846	ABCC3	17	ATP binding cassette subfamily C member 3	89.7175	3.53898	0.450534	3.4429e-17	3.22204e-16	7.28669	7.28455	7.53516	7.57216	7.68124	8.58177	8.49072	8.50434	8.3353	8.84776	11.6235	11.6235
ENSG00000179761	PIPOX	17	pipecolic acid and sarcosine oxidase	70.7555	3.53822	0.337409	7.06359e-27	1.08394e-25	7.47336	7.53219	7.42318	7.35099	7.32378	8.431	8.55721	8.40411	8.42842	8.18831	11.6175	11.6175
ENSG00000101210	EEF1A2	20	eukaryotic translation elongation factor 1 alpha 2	31.0892	-3.53792	0.570421	2.36331e-11	1.52408e-10	7.91726	7.86355	7.90327	8.03822	8.0569	7.34977	7.32539	7.24551	7.31204	7.01162	0.0860952	11.615
ENSG00000215895	HSPA5P1	1	HSPA5 pseudogene 1	335.274	3.53522	0.237188	4.61158e-52	1.65737e-50	7.81231	8.01406	7.78516	7.94232	8.0711	9.85126	9.65052	9.91094	9.53332	9.71725	11.5933	11.5933
ENSG00000278029	NA	NA	NA	23.8245	3.52755	0.556192	1.83809e-11	1.19655e-10	7.28669	7.23458	7.21792	7.25186	7.26666	7.87382	7.79034	7.90417	7.82847	7.81181	11.5318	11.5318
ENSG00000184164	CRELD2	22	cysteine rich with EGF like domains 2	2190.07	3.52608	0.116952	1.32463e-201	6.68811e-199	8.87537	9.17138	9.06677	9.45231	9.30855	11.7928	11.8957	12.1987	12.1517	12.2257	11.5201	11.5201
ENSG00000111405	ENDOU	12	endonuclease, poly(U) specific	32.6702	-3.52273	0.562142	1.40259e-11	9.19701e-11	7.95561	7.74393	7.96796	8.27702	7.84688	7.34977	7.21726	7.19287	7.30546	7.39686	0.0870067	11.4934
ENSG00000249328		8	novel transcript	7.34344	3.52191	1.28883	0.000184301	0.000593994	7.01162	7.01162	7.19032	7.01162	7.19208	7.40179	7.52683	7.42902	7.48331	7.55484	11.4869	11.4869
ENSG00000276600	RAB7B	1	RAB7B, member RAS oncogene family	3.06123	-3.50552	2.97475	0.00446761	0.0113798	7.28669	7.36362	7.41019	7.30569	7.19208	7.01162	7.13042	7.01162	7.01162	7.01162	0.0880508	11.3571
ENSG00000265972	TXNIP	1	thioredoxin interacting protein	938.157	3.50469	0.158356	1.37555e-110	1.65554e-108	8.41741	8.56086	8.38752	8.551	8.59566	11.1399	11.1424	10.963	10.7653	10.6613	11.3506	11.3506
ENSG00000132530	XAF1	17	XIAP associated factor 1	8.85662	3.49955	1.44738	0.000455738	0.00138131	7.01162	7.16936	7.13802	7.1816	7.01162	7.68338	7.60163	7.69196	7.28476	7.01162	11.3102	11.3102
ENSG00000086619	ERO1B	1	endoplasmic reticulum oxidoreductase 1 beta	1287.13	3.48786	0.137537	6.9505e-144	1.45336e-141	8.72002	8.85475	8.4429	8.88872	8.84	11.1745	11.2822	11.2834	11.5008	11.4858	11.2189	11.2189
ENSG00000158014	SLC30A2	1	solute carrier family 30 member 2	88.7631	3.47966	0.337321	3.59771e-26	5.39292e-25	7.36638	7.48296	7.48815	7.54637	7.57899	8.63111	8.45386	8.67352	8.44961	8.55757	11.1553	11.1553
ENSG00000154227	CERS3	15	ceramide synthase 3	13.2713	3.47722	0.946459	1.06312e-05	4.04777e-05	7.01162	7.16936	7.28436	7.25186	7.01162	7.56174	7.67787	7.79262	7.53011	7.58102	11.1365	11.1365
ENSG00000271815	NA	NA	NA	4.55755	3.4766	1.54338	0.000787026	0.00229436	7.17059	7.01162	7.08462	7.01162	7.01162	7.56174	7.30219	7.30728	7.33702	7.3564	11.1317	11.1317
ENSG00000278202		15	novel transcript	23.7929	3.47259	1.08728	1.531e-05	5.70024e-05	7.01162	7.23458	7.55469	7.01162	7.26666	7.62576	7.86423	8.02215	7.77879	7.79386	11.1008	11.1008
ENSG00000256663		12	ubiquitin-like with PHD and ring finger domains 1 (UHRF1) pseudogene	11.2448	-3.47169	1.228	4.22431e-05	0.000148352	7.49952	7.57699	7.64297	7.72586	7.41409	7.01162	7.01162	7.15965	7.15189	7.3564	0.0901401	11.0938
ENSG00000128886	ELL3	15	elongation factor for RNA polymerase II 3	13.3583	-3.4635	0.993525	1.0194e-05	3.8978e-05	7.74957	7.55508	7.62217	7.49046	7.72658	7.01162	7.21726	7.26778	7.01162	7.2557	0.0906531	11.0311
ENSG00000163637	PRICKLE2	3	prickle planar cell polarity protein 2	7.99796	-3.45474	1.09393	4.22462e-05	0.000148352	7.43096	7.39703	7.59171	7.57216	7.48722	7.01162	7.21726	7.15965	7.12029	7.01162	0.0912055	10.9643
ENSG00000244476	ERVFRD-1	6	endogenous retrovirus group FRD member 1, envelope	1100.61	-3.45255	0.191219	1.22219e-75	7.76089e-74	11.016	10.4793	11.4515	11.3606	11.2312	8.49812	8.41138	8.41086	8.78386	9.018	0.0913437	10.9477
ENSG00000256462		10	novel transcript	4.79225	-3.448	1.48381	0.000699711	0.00206335	7.32909	7.39703	7.32918	7.57216	7.26666	7.01162	7.13042	7.01162	7.16527	7.01162	0.0916322	10.9132
ENSG00000205593	DENND6B	22	DENN domain containing 6B	27.9737	3.44186	0.577048	9.95775e-11	6.12404e-10	7.26279	7.23458	7.17477	7.45979	7.26666	7.93425	7.92438	7.79262	7.94492	7.91133	10.8668	10.8668
ENSG00000198948	MFAP3L	4	microfibril associated protein 3 like	30.7521	3.43871	0.623108	9.98347e-10	5.62362e-09	7.28669	7.01162	7.27447	7.45979	7.26666	8.00844	7.96672	7.85661	7.96246	7.94187	10.8431	10.8431
ENSG00000198855	FICD	12	FIC domain protein adenylyltransferase	832.092	3.42752	0.152003	1.87475e-114	2.39563e-112	8.44409	8.33176	8.39419	8.66275	8.45113	10.8375	10.8299	10.902	10.6942	10.6745	10.7593	10.7593
ENSG00000131018	SYNE1	6	spectrin repeat containing nuclear envelope protein 1	2696.76	3.41989	0.199643	3.55466e-69	1.95705e-67	9.15264	9.52916	9.27226	9.17739	10.0457	12.3592	12.4049	12.5566	12.1391	12.1781	10.7026	10.7026
ENSG00000172780	RAB43	3	RAB43, member RAS oncogene family	340.344	3.4084	0.161624	7.77282e-100	7.55423e-98	7.65241	7.91688	8.08418	7.91277	8.20226	9.11159	9.75902	10.0081	9.63438	10.0352	10.6177	10.6177
ENSG00000226155	NA	NA	NA	5.1552	-3.39871	2.00507	0.0019074	0.0052228	7.3836	7.53219	7.24222	7.54637	7.19208	7.01162	7.01162	7.01162	7.21958	7.01162	0.0948172	10.5466
ENSG00000152207	CYSLTR2	13	cysteinyl leukotriene receptor 2	8.34765	-3.39793	2.49826	0.000359968	0.00110806	7.30866	7.42771	7.50434	7.6203	7.51974	7.01162	7.45449	7.01162	7.07437	7.01162	0.0948685	10.5409
ENSG00000118257	NRP2	2	neuropilin 2	341.835	-3.39403	0.183521	1.2247e-77	7.94753e-76	9.87992	9.54154	9.21124	9.71243	10.2095	8.19976	7.96672	7.69968	7.84877	8.10511	0.0951249	10.5125
ENSG00000054179	ENTPD2	9	ectonucleoside triphosphate diphosphohydrolase 2	45.8374	-3.39023	0.443699	6.99455e-16	6.05074e-15	8.01001	8.25485	8.21724	8.12469	8.09885	7.28793	7.3672	7.26778	7.40233	7.46691	0.0953762	10.4848
ENSG00000180638	SLC47A2	17	solute carrier family 47 member 2	8.34322	3.38733	1.03417	4.19285e-05	0.000147312	7.17059	7.16936	7.19032	7.01162	7.01162	7.44751	7.54007	7.74417	7.36018	7.3564	10.4638	10.4638
ENSG00000185247	MAGEA11	X	MAGE family member A11	425.842	3.38486	0.16285	2.98648e-97	2.79743e-95	8.18507	7.91688	8.09322	8.07629	8.12578	10.125	9.78706	10.2887	9.8489	9.84441	10.4459	10.4459
ENSG00000185269	NOTUM	17	notum, palmitoleoyl-protein carboxylesterase	34.5038	-3.38248	0.558006	4.14212e-11	2.63105e-10	8.06669	7.69315	7.75152	7.97085	8.35012	7.20715	7.32539	7.15965	7.26233	7.52726	0.0958899	10.4286
ENSG00000197261	C6orf141	6	chromosome 6 open reading frame 141	71.8489	-3.37226	0.313018	4.04839e-28	6.58333e-27	8.33315	8.56086	8.4571	8.3453	8.32871	7.48875	7.55297	7.46618	7.36573	7.43338	0.0965715	10.355
ENSG00000115935	WIPF1	2	WAS/WASL interacting protein family member 1	137.94	-3.36395	0.322697	2.78053e-27	4.34881e-26	8.95852	8.86514	8.58298	9.30712	8.62083	7.52659	7.54007	7.67623	7.63433	7.675	0.0971293	10.2956
ENSG00000269926	NA	NA	NA	8.83968	3.36349	1.00183	3.17494e-05	0.000113338	7.23633	7.16936	7.08462	7.01162	7.19208	7.59468	7.58987	7.4893	7.37119	7.52726	10.2922	10.2922
ENSG00000136010	ALDH1L2	12	aldehyde dehydrogenase 1 family member L2	14.4592	3.36287	1.2544	5.28748e-05	0.000183436	7.01162	7.01162	7.37566	7.1816	7.19208	7.80826	7.66755	7.58145	7.65541	7.55484	10.2878	10.2878
ENSG00000262117	BCAR4	16	breast cancer anti-estrogen resistance 4	161.748	-3.36156	0.213346	7.09089e-57	2.90096e-55	9.057	8.89579	8.98194	9.05934	9.1123	7.76102	7.58987	7.69968	7.63126	7.75652	0.0972905	10.2785
ENSG00000197632	SERPINB2	18	serpin family B member 2	12.7184	-3.35941	0.878229	5.75547e-06	2.26898e-05	7.633	7.36362	7.59171	7.68576	7.78928	7.01162	7.17957	7.22087	7.20992	7.01162	0.0974354	10.2632
ENSG00000110887	DAO	12	D-amino acid oxidase	4.49205	-3.35877	1.57241	0.000884255	0.00256013	7.45969	7.36362	7.40354	7.30569	7.37184	7.01162	7.13042	7.01162	7.12029	7.01162	0.0974789	10.2586
ENSG00000181444	ZNF467	7	zinc finger protein 467	24.9479	3.35531	0.644362	8.60324e-09	4.49623e-08	7.23633	7.32662	7.27447	7.01162	7.32378	7.62576	7.91711	8.02714	7.91073	7.75652	10.2341	10.2341
ENSG00000268089	GABRQ	X	gamma-aminobutyric acid type A receptor subunit theta	38.9644	-3.35301	0.403527	8.90335e-18	8.64891e-17	8.10434	8.06965	8.14351	7.97085	7.99771	7.40179	7.30219	7.3881	7.29183	7.31038	0.0978687	10.2178
ENSG00000107731	UNC5B	10	unc-5 netrin receptor B	19.5434	3.35032	0.764961	3.62624e-07	1.62976e-06	7.12406	7.16936	7.36834	7.25186	7.19208	7.91461	7.73647	7.86878	7.70651	7.52726	10.1988	10.1988
ENSG00000259165	DDX18P1	14	DEAD-box helicase 18 pseudogene 1	9.23095	3.34946	1.08763	7.80182e-05	0.000263941	7.01162	7.23458	7.17477	7.1816	7.01162	7.62576	7.4848	7.61774	7.44923	7.46691	10.1926	10.1926
ENSG00000213030	CGB8	19	chorionic gonadotropin subunit beta 8	95.6842	-3.34937	0.30759	7.10888e-29	1.19546e-27	8.42892	8.122	8.71908	8.88872	8.73164	7.52659	7.42186	7.62645	7.51502	7.49806	0.0981162	10.192
ENSG00000138670	RASGEF1B	4	RasGEF domain family member 1B	218.284	-3.31812	0.193209	2.30353e-67	1.21646e-65	9.4497	9.34272	9.19851	9.11971	9.33232	7.91461	7.91711	7.67623	7.69273	7.81181	0.100264	9.97367
ENSG00000110436	SLC1A2	11	solute carrier family 1 member 2	21.3483	-3.31046	1.55423	0.000122078	0.000403052	7.52431	7.28455	7.32918	7.51922	8.55245	7.01162	7.01162	7.11631	7.36018	7.01162	0.100798	9.9208
ENSG00000250091	DNAH10OS	12	dynein axonemal heavy chain 10 opposite strand	9.91054	3.30891	0.967782	2.88042e-05	0.000103323	7.17059	7.28455	7.15756	7.01162	7.01162	7.44751	7.57785	7.65186	7.53382	7.52726	9.9102	9.9102
ENSG00000120211	INSL4	9	insulin like 4	92.162	-3.30245	0.362498	1.5259e-21	1.80398e-20	8.65617	8.15205	8.77873	8.65562	8.57857	7.44751	7.54007	7.57199	7.57967	7.3564	0.101359	9.86593
ENSG00000117228	GBP1	1	guanylate binding protein 1	406.188	-3.29904	0.310037	1.89629e-29	3.26581e-28	10.1902	9.62519	9.98546	9.87043	9.94108	7.8526	8.17955	8.16104	8.3584	7.73707	0.101599	9.84259
ENSG00000101255	TRIB3	20	tribbles pseudokinase 3	4490.3	3.29487	0.0782507	0	0	10.0812	10.0008	10.0185	10.0598	10.1587	12.9071	13.0149	13.173	12.9994	13.0799	9.8142	9.8142
ENSG00000242247	ARFGAP3	22	ADP ribosylation factor GTPase activating protein 3	1669.6	3.27802	0.0901678	1.53923e-291	1.87432e-288	9.11868	9.16322	9.15166	8.99599	8.89409	11.7606	11.7205	11.6825	11.6172	11.6159	9.70021	9.70021
ENSG00000119673	ACOT2	14	acyl-CoA thioesterase 2	68.0653	-3.27206	1.17622	1.84951e-06	7.70644e-06	8.44031	7.76004	8.18923	8.60449	8.56993	7.01162	7.86423	7.61774	7.27002	7.2557	0.103517	9.66028
ENSG00000172478	MAB21L4	2	mab-21 like 4	15.6638	-3.26616	0.783962	1.04467e-06	4.48202e-06	7.45969	7.48296	7.69768	7.98475	7.68124	7.01162	7.24901	7.24551	7.20992	7.18432	0.103941	9.62084
ENSG00000224093	BCAR3-AS1	1	BCAR3 antisense RNA 1	75.0869	-3.25022	0.875245	2.766e-07	1.2554e-06	9.29356	7.6569	8.54305	8.2463	7.51974	7.28793	7.17957	7.24551	7.75639	7.3564	0.105096	9.51512
ENSG00000163347	CLDN1	3	claudin 1	84.6798	3.24994	0.461331	1.57942e-14	1.2658e-13	7.57045	7.48296	7.38986	7.39082	7.68124	8.53022	8.5872	8.79759	8.39214	8.17686	9.51328	9.51328
ENSG00000157578	LCA5L	21	lebercilin LCA5 like	24.0129	3.24847	0.591642	2.02465e-09	1.11202e-08	7.20627	7.23458	7.2939	7.30569	7.26666	8.00844	7.90236	7.73696	7.79334	7.73707	9.5036	9.5036
ENSG00000104827	CGB3	19	chorionic gonadotropin subunit beta 3	51.3572	-3.24692	0.504238	2.1803e-12	1.51509e-11	8.12518	7.92967	8.28583	8.29699	8.31784	7.56174	7.3672	7.47789	7.28476	7.2557	0.105337	9.49334
ENSG00000161896	IP6K3	6	inositol hexakisphosphate kinase 3	5.29386	-3.22411	1.56464	0.00101367	0.00290717	7.23633	7.42771	7.39676	7.39082	7.55021	7.01162	7.13042	7.01162	7.17757	7.01162	0.107015	9.34445
ENSG00000115295	CLIP4	2	CAP-Gly domain containing linker protein family member 4	24.0569	3.22103	0.923612	2.81191e-06	1.14857e-05	7.51208	7.16936	7.20462	7.1816	7.19208	7.62576	8.10029	7.85661	7.90039	7.58102	9.32452	9.32452
ENSG00000163995	ABLIM2	4	actin binding LIM protein family member 2	28.4001	-3.21762	0.569014	5.72571e-10	3.28788e-09	7.95561	7.9908	7.67093	7.88208	7.99771	7.34977	7.17957	7.30728	7.22881	7.39686	0.107498	9.30254
ENSG00000263528	IKBKE	1	inhibitor of nuclear factor kappa B kinase subunit epsilon	22.0086	3.21642	0.628594	1.57759e-08	8.07559e-08	7.26279	7.28455	7.31207	7.01162	7.26666	7.7103	7.84843	7.81241	7.79812	7.86319	9.29479	9.29479
ENSG00000179178	TMEM125	1	transmembrane protein 125	1101.95	3.21506	0.187942	4.84457e-68	2.58473e-66	8.59855	8.47053	8.71408	9.15844	8.83307	11.3186	11.0911	11.1172	11.1836	10.8879	9.286	9.286
ENSG00000072041	SLC6A15	12	solute carrier family 6 member 15	902.158	-3.21364	0.24392	1.71566e-42	4.69165e-41	11.1344	10.7415	10.8772	10.7088	10.8246	8.83481	8.49072	8.98893	8.02022	8.73586	0.107795	9.27686
ENSG00000227449	FGF7P6	9	fibroblast growth factor 7 pseudogene 6	170.011	3.21066	0.409378	1.01715e-17	9.85769e-17	8.0274	7.69315	7.59171	7.51922	7.51974	9.34484	9.2391	8.09423	9.28477	9.0125	9.25775	9.25775
ENSG00000229666	MAST4-AS1	5	MAST4 antisense RNA 1	19.9371	3.21052	0.764579	7.68291e-07	3.34196e-06	7.26279	7.01162	7.32075	7.35099	7.01162	7.78503	7.92438	7.77912	7.73584	7.58102	9.25685	9.25685
ENSG00000265763	ZNF488	10	zinc finger protein 488	24.9837	-3.19439	0.529806	7.99907e-11	4.95774e-10	7.80477	7.79116	7.85703	7.72586	8.0569	7.28793	7.21726	7.22087	7.29873	7.3564	0.109243	9.15391
ENSG00000175175	PPM1E	17	protein phosphatase, Mg2+/Mn2+ dependent 1E	18.7446	3.19176	0.795968	1.66061e-06	6.97109e-06	7.26279	7.01162	7.21792	7.35099	7.19208	7.56174	7.85637	7.92129	7.76143	7.55484	9.13726	9.13726
ENSG00000204595	DPRX	19	divergent-paired related homeobox	94.6235	-3.17492	0.321422	8.28831e-25	1.17277e-23	8.60182	8.61308	8.48954	8.3453	8.84689	7.52659	7.49923	7.40223	7.59958	7.69636	0.110727	9.03123
ENSG00000261770		19	novel transcript	26.5355	3.16319	0.539232	2.54371e-10	1.50536e-09	7.32909	7.16936	7.28436	7.30569	7.32378	7.80826	7.95981	7.84425	7.90454	7.87957	8.95806	8.95806
ENSG00000268447	SSX2B	X	SSX family member 2B	17.8993	-3.15961	0.74728	7.84314e-07	3.40951e-06	7.79714	7.76004	7.63887	7.79951	7.6063	7.28793	7.21726	7.01162	7.29183	7.31038	0.111909	8.93585
ENSG00000204311	PJVK	2	pejvakin	72.0458	3.15842	0.323607	1.26205e-23	1.68662e-22	7.43096	7.53219	7.51999	7.54637	7.37184	8.49812	8.55721	8.40072	8.334	8.19963	8.92852	8.92852
ENSG00000234964	FABP5P7	11	fatty acid binding protein 5 pseudogene 7	181.16	-3.15476	0.207484	1.62747e-53	6.09226e-52	9.11004	9.17949	8.9093	9.02277	9.30855	7.8526	7.66755	7.67623	7.76892	7.86319	0.112285	8.90589
ENSG00000008517	IL32	16	interleukin 32	75.0292	3.14563	0.347319	6.63539e-21	7.61414e-20	7.4158	7.45622	7.41019	7.68576	7.51974	8.28274	8.5723	8.32688	8.4296	8.49992	8.8497	8.8497
ENSG00000250073		11	novel transcript, antisense to ESAM	19.5678	-3.14429	0.602824	1.15006e-08	5.95186e-08	7.75773	7.74393	7.63474	7.89758	7.74813	7.28793	7.21726	7.28825	7.24617	7.18432	0.113103	8.84148
ENSG00000070081	NUCB2	11	nucleobindin 2	7040.66	3.14068	0.0847576	1.80493e-302	2.33524e-299	10.8042	10.428	10.9275	10.7622	10.6217	13.8059	13.587	13.7137	13.5873	13.5669	8.81942	8.81942
ENSG00000275993	SIK1B	21	salt inducible kinase 1B (putative)	708.734	-3.13562	0.141981	1.01962e-109	1.18579e-107	10.4245	10.6356	10.2629	10.7181	10.7601	8.46507	8.41571	8.48564	8.52948	8.41201	0.113785	8.78849
ENSG00000162526	TSSK3	1	testis specific serine kinase 3	8.33628	3.13364	1.59829	0.00205406	0.00559047	7.01162	7.01162	7.3374	7.01162	7.01162	7.20715	7.51323	7.92691	7.15189	7.2557	8.77646	8.77646
ENSG00000128165	ADM2	22	adrenomedullin 2	934.343	3.12593	0.217197	1.55981e-49	5.22486e-48	8.62771	8.28975	8.5589	9.05934	8.81908	10.7994	10.945	11.0966	10.8659	10.8078	8.72968	8.72968
ENSG00000165125	TRPV6	7	transient receptor potential cation channel subfamily V member 6	1800.06	3.12396	0.452208	2.03162e-14	1.6188e-13	9.2879	8.71098	8.5983	10.3757	9.02588	11.7576	11.585	11.7868	11.81	11.7578	8.71776	8.71776
ENSG00000234203		17	novel transcript, antisense to CAMTA2	6.45608	3.12279	1.40809	0.000540789	0.00161823	7.26279	7.01162	7.13802	7.01162	7.01162	7.44751	7.4699	7.55256	7.42646	7.31038	8.71072	8.71072
ENSG00000118322	ATP10B	5	ATPase phospholipid transporting 10B (putative)	146.529	-3.12186	0.242637	3.32074e-39	8.116e-38	8.65929	8.8337	8.88884	9.31561	8.85375	7.52659	7.73647	7.72967	7.8707	7.52726	0.114876	8.70507
ENSG00000278448	NA	NA	NA	12.0548	3.11986	0.790589	4.83327e-06	1.92559e-05	7.12406	7.16936	7.25345	7.1816	7.19208	7.52659	7.63552	7.58145	7.59631	7.675	8.69302	8.69302
ENSG00000166562	SEC11C	18	SEC11 homolog C, signal peptidase complex subunit	978.948	3.11915	0.0979112	1.55356e-223	1.00501e-220	8.85964	8.61308	8.68361	8.75825	8.64547	11.1789	10.8201	10.9545	10.8907	10.9798	8.68876	8.68876
ENSG00000147573	TRIM55	8	tripartite motif containing 55	301.801	3.11026	0.237722	7.46752e-41	1.93231e-39	7.69841	8.11177	7.83895	8.14798	8.20226	9.54325	9.52916	9.46262	9.67209	9.75569	8.63538	8.63538
ENSG00000129226	CD68	17	CD68 molecule	78.2587	-3.11018	0.671646	9.23439e-09	4.81757e-08	8.48111	8.41867	8.93154	8.2463	7.88295	7.40179	7.4385	7.58145	7.23766	7.86319	0.115809	8.63492
ENSG00000005884	ITGA3	17	integrin subunit alpha 3	1468.41	3.1081	0.556715	1.02128e-10	6.27716e-10	10.2299	8.7514	9.57977	8.18187	8.36066	11.8044	11.472	11.3994	11.1453	11.3732	8.62248	8.62248
ENSG00000128422	KRT17	17	keratin 17	78.7433	3.10809	0.534138	3.47017e-11	2.21443e-10	7.26279	7.59805	7.35323	7.59675	7.74813	8.17047	8.61643	8.69991	8.50534	8.15354	8.6224	8.6224
ENSG00000186529	CYP4F3	19	cytochrome P450 family 4 subfamily F member 3	27.3154	-3.10742	0.827219	1.39057e-06	5.89089e-06	8.14557	7.57699	7.91165	7.88208	7.82818	7.28793	7.4848	7.28825	7.22881	7.01162	0.116031	8.61839
ENSG00000113494	PRLR	5	prolactin receptor	102.833	3.09774	0.725284	2.09696e-08	1.05902e-07	7.34826	8.122	7.41674	7.35099	7.65729	9.09843	8.33043	8.6217	8.59692	8.30622	8.56079	8.56079
ENSG00000143194	MAEL	1	maelstrom spermatogenic transposon silencer	6.3395	3.09732	1.32566	0.000535794	0.00160444	7.12406	7.01162	7.11484	7.25186	7.01162	7.52659	7.45449	7.4893	7.36573	7.3564	8.55828	8.55828
ENSG00000189052	CGB5	19	chorionic gonadotropin subunit beta 5	54.707	-3.09715	0.385462	3.83091e-17	3.57063e-16	8.18507	8.03672	8.41231	8.21461	8.27319	7.44751	7.24901	7.42902	7.49144	7.52726	0.11686	8.55726
ENSG00000182809	CRIP2	14	cysteine rich protein 2	63.6382	-3.09512	0.417028	3.427e-15	2.85827e-14	8.14557	8.11177	7.83589	8.4783	8.76885	7.40179	7.30219	7.3881	7.37657	7.77544	0.117025	8.54521
ENSG00000132429	POPDC3	6	popeye domain containing 3	476.535	3.09475	0.145315	9.51553e-102	9.80005e-100	8.06669	8.24594	8.22705	8.33582	8.33947	10.0936	10.0714	10.034	10.1998	10.0809	8.54304	8.54304
ENSG00000128228	SDF2L1	22	stromal cell derived factor 2 like 1	2037.57	3.09373	0.125021	3.91634e-137	7.43781e-135	9.12297	9.08738	9.30017	9.61425	9.63115	11.4409	11.7673	12.2064	12.038	12.0697	8.537	8.537
ENSG00000125726	CD70	19	CD70 molecule	27.5538	3.09357	0.644299	3.30056e-08	1.63849e-07	7.26279	7.32662	7.43575	7.1816	7.19208	7.80826	7.93159	7.81241	7.88143	8.0273	8.53607	8.53607
ENSG00000151917	BEND6	6	BEN domain containing 6	99.0691	3.0885	0.386154	9.61676e-18	9.3288e-17	7.78943	7.48296	7.57813	7.45979	7.51974	8.431	8.75897	8.6328	8.70345	8.54951	8.50609	8.50609
ENSG00000049283	EPN3	17	epsin 3	127.64	-3.08232	0.356604	7.8716e-20	8.54484e-19	8.64676	8.88566	9.00294	8.85283	8.59566	7.93425	7.55297	7.74417	7.50337	7.58102	0.118067	8.46978
ENSG00000180316	PNPLA1	6	patatin like phospholipase domain containing 1	7.56044	3.0713	1.1879	0.000285675	0.000894264	7.12406	7.28455	7.13802	7.01162	7.01162	7.52659	7.42186	7.47789	7.47919	7.49806	8.40533	8.40533
ENSG00000152779	SLC16A12	10	solute carrier family 16 member 12	35.5803	3.06575	0.614349	1.26117e-08	6.5025e-08	7.26279	7.36362	7.26418	7.30569	7.41409	7.65526	7.67787	8.43417	7.95276	8.10511	8.37303	8.37303
ENSG00000070729	CNGB1	16	cyclic nucleotide gated channel subunit beta 1	296.843	3.06506	0.291433	4.01582e-28	6.53549e-27	7.99226	8.65075	7.70881	7.99844	7.63235	9.76546	9.97525	9.15873	9.3374	9.41686	8.36905	8.36905
ENSG00000196460	RFX8	2	regulatory factor X8	10.9863	3.06225	0.955945	5.43298e-05	0.000188168	7.01162	7.16936	7.19032	7.1816	7.26666	7.65526	7.4699	7.50043	7.71733	7.49806	8.35273	8.35273
ENSG00000225151	GOLGA2P7	15	GOLGA2 pseudogene 7	916.695	3.05862	0.145817	9.2146e-100	8.91362e-98	8.70512	8.56752	8.84687	8.48661	8.81908	10.8692	10.9013	10.8922	10.8466	10.8978	8.33174	8.33174
ENSG00000107954	NEURL1	10	neuralized E3 ubiquitin protein ligase 1	30.3763	-3.0546	0.677387	9.80907e-08	4.67982e-07	7.78164	7.84963	8.02072	7.66472	8.23835	7.01162	7.4385	7.19287	7.29873	7.43338	0.120358	8.30857
ENSG00000110274	CEP164	11	centrosomal protein 164	671.457	3.04457	0.148759	2.04669e-94	1.82623e-92	8.36198	8.44119	8.38752	8.62668	8.57857	10.5829	10.5238	10.5105	10.4844	10.3633	8.25098	8.25098
ENSG00000150527	MIA2	14	MIA SH3 domain ER export factor 2	2695.98	3.04253	0.105109	4.28708e-186	1.77494e-183	9.81222	9.90956	9.67629	9.67075	9.28434	12.5148	12.3979	12.3138	12.1125	12.1466	8.23936	8.23936
ENSG00000172460	PRSS30P	16	serine protease 30, pseudogene	5.14734	-3.03844	1.39675	0.000997537	0.00286448	7.48663	7.23458	7.38283	7.35099	7.51974	7.01162	7.01162	7.15965	7.13709	7.01162	0.121713	8.21605
ENSG00000213949	ITGA1	5	integrin subunit alpha 1	67.8561	-3.03462	0.503224	2.02657e-11	1.31264e-10	8.58866	8.01406	8.4429	8.75168	7.72658	7.34977	7.4848	7.62645	7.40233	7.3564	0.122036	8.19427
ENSG00000251201	TMED7-TICAM2	5	TMED7-TICAM2 readthrough	1138.65	3.03418	0.173066	2.34128e-71	1.35382e-69	8.86227	8.57414	8.97384	8.63399	9.26959	10.8052	11.0635	11.2535	11.2641	11.3187	8.19177	8.19177
ENSG00000142188	TMEM50B	21	transmembrane protein 50B	1104.89	3.03292	0.180579	1.06741e-65	5.38939e-64	8.65617	8.80688	8.72779	8.64846	9.43218	11.0871	11.0275	11.1509	11.0705	11.2008	8.18467	8.18467
ENSG00000255314		11	novel transcript	4.28754	-3.0315	1.61197	0.00160513	0.00445711	7.30866	7.36362	7.41674	7.35099	7.41409	7.01162	7.01162	7.11631	7.16527	7.01162	0.1223	8.17659
ENSG00000150048	CLEC1A	12	C-type lectin domain family 1 member A	1507.9	-3.02695	0.107418	4.49197e-176	1.63137e-173	11.7489	11.2234	11.7554	11.5506	11.2129	9.38799	8.87774	9.45686	9.07265	8.75637	0.122687	8.15082
ENSG00000245573	BDNF-AS	11	BDNF antisense RNA	11.7337	3.02535	0.853224	2.10317e-05	7.67996e-05	7.17059	7.23458	7.17477	7.25186	7.01162	7.52659	7.49923	7.66009	7.51883	7.73707	8.14181	8.14181
ENSG00000155660	PDIA4	7	protein disulfide isomerase family A member 4	33717.6	3.02445	0.0601836	0	0	12.8388	12.7402	12.9185	13.0525	12.9259	15.8974	15.742	15.9835	15.8815	15.8861	8.13675	8.13675
ENSG00000180758	GPR157	1	G protein-coupled receptor 157	815.627	-3.02227	0.700948	6.97893e-08	3.37155e-07	10.4187	10.8522	10.8238	11.0342	10.2194	8.18522	8.00043	8.21539	8.76714	9.73018	0.123085	8.12445
ENSG00000133661	SFTPD	10	surfactant protein D	17.703	-3.01795	0.653201	2.02391e-07	9.3125e-07	7.86308	7.50821	7.69393	7.83364	7.63235	7.28793	7.17957	7.19287	7.21958	7.3564	0.123454	8.10018
ENSG00000162645	GBP2	1	guanylate binding protein 2	1438.44	-3.01518	0.141762	2.08642e-102	2.15955e-100	11.2291	11.5081	11.4469	11.6378	11.4308	9.09843	8.75897	9.07663	9.25373	9.22082	0.123692	8.08462
ENSG00000169891	REPS2	X	RALBP1 associated Eps domain containing 2	60.556	3.00973	0.414934	1.53351e-14	1.23043e-13	7.26279	7.48296	7.43575	7.42678	7.48722	7.8526	8.38063	7.97058	7.97205	8.92694	8.05414	8.05414
ENSG00000186471	AKAP14	X	A-kinase anchoring protein 14	5.56364	-3.00946	1.61847	0.00120377	0.00341125	7.40004	7.53219	7.53015	7.30569	7.26666	7.01162	7.17957	7.01162	7.15189	7.01162	0.124183	8.05261
ENSG00000256690		11	novel transcript	6.68997	3.00839	1.32973	0.000647188	0.00191666	7.01162	7.23458	7.20462	7.01162	7.01162	7.48875	7.4385	7.51131	7.43112	7.39686	8.04664	8.04664
ENSG00000170255	MRGPRX1	11	MAS related GPR family member X1	72.0548	-3.00587	0.309735	1.96366e-23	2.59589e-22	8.36198	8.25485	8.6849	8.25665	8.35012	7.52659	7.4385	7.7223	7.38709	7.46691	0.124492	8.03264
ENSG00000140961	OSGIN1	16	oxidative stress induced growth inhibitor 1	144.713	3.00541	0.271268	4.89653e-30	8.57555e-29	7.76579	7.87723	7.51999	7.70612	7.74813	9.03053	8.84539	8.81432	8.8601	8.96759	8.03004	8.03004
ENSG00000168209	DDIT4	10	DNA damage inducible transcript 4	10152	3.00311	0.113382	6.1042e-157	1.59953e-154	11.1479	11.1884	10.9558	11.5138	11.5928	13.964	14.1992	14.2109	14.1167	14.2836	8.01727	8.01727
ENSG00000174564	IL20RB	3	interleukin 20 receptor subunit beta	891.497	2.99962	0.102399	1.80033e-189	7.76432e-187	8.67784	8.66915	8.68747	8.85889	8.6125	10.9037	10.8067	10.9163	10.9598	10.5828	7.99787	7.99787
ENSG00000102781	KATNAL1	13	katanin catalytic subunit A1 like 1	15.1698	-2.99566	0.875367	1.68744e-05	6.23335e-05	7.34826	7.39703	7.74806	7.97085	7.70431	7.20715	7.21726	7.26778	7.20992	7.01162	0.125377	7.97596
ENSG00000051108	HERPUD1	16	homocysteine inducible ER protein with ubiquitin like domain 1	17764.8	2.99172	0.0867766	1.75441e-261	1.51325e-258	12.1271	11.7611	11.9053	12.2214	12.1909	14.9848	14.9938	14.7897	14.9986	15.0042	7.95422	7.95422
ENSG00000164362	TERT	5	telomerase reverse transcriptase	48.2779	-2.99003	0.436583	2.44884e-13	1.8235e-12	7.74957	8.4486	8.10216	8.32625	8.02781	7.28793	7.34696	7.42902	7.58304	7.3564	0.125867	7.94492
ENSG00000259429	UBE2Q2P2	15	ubiquitin conjugating enzyme E2 Q2 pseudogene 2	71.6634	2.98955	0.317878	3.12865e-22	3.88752e-21	7.5593	7.42771	7.57813	7.42678	7.51974	8.60176	8.38508	8.40749	8.301	8.24364	7.94228	7.94228
ENSG00000109576	AADAT	4	aminoadipate aminotransferase	321.029	-2.98074	0.196512	2.32618e-53	8.67646e-52	9.62244	9.64533	9.79142	9.6378	9.5614	8.34707	8.03286	8.05651	8.01298	7.87957	0.12668	7.8939
ENSG00000276043	UHRF1	19	ubiquitin like with PHD and ring finger domains 1	187.98	-2.97846	0.234074	2.142e-38	5.07922e-37	9.15683	9.09603	9.04296	9.18208	9.16686	8.07675	7.79893	7.75836	7.69273	7.82934	0.12688	7.88144
ENSG00000138623	SEMA7A	15	semaphorin 7A (John Milton Hagen blood group)	1099.89	-2.9777	0.175029	3.66371e-67	1.92983e-65	11.4117	10.8486	11.3295	11.0612	10.7786	8.74168	8.8893	8.94056	8.68366	9.02348	0.126947	7.87731
ENSG00000171848	RRM2	2	ribonucleotide reductase regulatory subunit M2	5657.15	-2.97295	0.0851078	5.77237e-269	5.69018e-266	13.4939	13.2282	13.2884	13.2808	13.339	10.6445	10.4584	10.7333	10.3481	10.6663	0.127366	7.85139
ENSG00000173193	PARP14	3	poly(ADP-ribose) polymerase family member 14	9.20462	2.97251	1.16617	0.00045373	0.00137581	7.17059	7.16936	7.23041	7.01162	7.01162	7.87382	7.32539	7.66821	7.16527	7.2557	7.849	7.849
ENSG00000141469	SLC14A1	18	solute carrier family 14 member 1 (Kidd blood group)	8.47509	-2.96988	1.25945	0.000420149	0.00128074	7.51208	7.79116	7.50434	7.35099	7.19208	7.20715	7.17957	7.01162	7.18901	7.01162	0.127637	7.8347
ENSG00000139985	ADAM21	14	ADAM metallopeptidase domain 21	5.15962	-2.96319	1.35492	0.000756109	0.00221108	7.36638	7.36362	7.40354	7.45979	7.41409	7.01162	7.21726	7.11631	7.10036	7.01162	0.12823	7.79846
ENSG00000155066	PROM2	2	prominin 2	403.501	-2.96282	0.324624	2.01819e-22	2.52439e-21	9.59262	9.73914	10.5155	9.80111	9.61977	8.55112	8.24265	8.14369	7.79812	8.11746	0.128263	7.79647
ENSG00000229891	LINC01315	22	long intergenic non-protein coding RNA 1315	4.35023	2.95878	1.57526	0.00195516	0.00534307	7.12406	7.01162	7.13802	7.01162	7.01162	7.34977	7.4385	7.32515	7.27002	7.46691	7.77465	7.77465
ENSG00000168918	INPP5D	2	inositol polyphosphate-5-phosphatase D	135.33	-2.95465	0.466105	7.37007e-13	5.29198e-12	8.74926	8.68726	8.56461	9.02277	9.07843	7.48875	8.02647	7.53236	7.44027	8.0273	0.128992	7.75242
ENSG00000006611	USH1C	11	USH1 protein network component harmonin	13.1603	-2.95448	0.700989	1.70224e-06	7.12598e-06	7.64278	7.74393	7.58269	7.57216	7.57899	7.01162	7.24901	7.22087	7.19976	7.2557	0.129006	7.75155
ENSG00000223850	MYCNUT	2	MYCN upstream transcript	10.9886	-2.95266	0.854215	3.14315e-05	0.000112261	7.51208	7.48296	7.84199	7.51922	7.41409	7.01162	7.13042	7.26778	7.16527	7.2557	0.12917	7.74176
ENSG00000215875	ST13P20	1	ST13, Hsp70 interacting protein pseudogene 20	11.6572	2.94733	0.767545	8.63473e-06	3.33112e-05	7.17059	7.28455	7.23041	7.1816	7.01162	7.52659	7.61315	7.62645	7.62817	7.55484	7.71322	7.71322
ENSG00000196890	H2BU1	1	H2B.U histone 1	18.6471	2.94673	0.596416	5.16574e-08	2.52446e-07	7.32909	7.16936	7.26418	7.1816	7.32378	7.78503	7.67787	7.77912	7.72267	7.71703	7.70999	7.70999
ENSG00000103044	HAS3	16	hyaluronan synthase 3	30.3223	-2.94143	0.50334	2.12237e-10	1.26724e-09	7.96183	7.89067	7.93085	7.98475	7.88295	7.20715	7.21726	7.41585	7.40233	7.3564	0.130179	7.68172
ENSG00000261512		16	novel transcript	125.562	2.94121	0.62501	9.49057e-09	4.94748e-08	7.82718	7.01162	7.94696	7.72586	7.6063	8.60176	8.75255	8.75099	8.77245	9.00697	7.68054	7.68054
ENSG00000140678	ITGAX	16	integrin subunit alpha X	7.59966	2.93771	1.04758	0.000254577	0.0008036	7.17059	7.01162	7.20462	7.01162	7.19208	7.48875	7.4385	7.44177	7.49144	7.55484	7.66194	7.66194
ENSG00000274173		20	novel transcript	329.776	2.93636	0.16159	5.71582e-75	3.56395e-73	8.02164	8.122	8.00845	8.12469	8.20226	9.62585	9.80591	9.6764	9.71568	9.56628	7.65478	7.65478
ENSG00000128815	WDFY4	10	WDFY family member 4	11.2183	2.93533	1.37528	0.000255444	0.000806213	7.26279	7.36362	7.08462	7.01162	7.01162	7.48875	7.58987	7.7513	7.53749	7.46691	7.64933	7.64933
ENSG00000101104	PABPC1L	20	poly(A) binding protein cytoplasmic 1 like	2562.14	2.93481	0.10019	2.80584e-190	1.26269e-187	9.72471	9.70949	9.46547	9.83331	9.72249	12.1068	12.1283	12.151	12.2347	12.4719	7.64654	7.64654
ENSG00000237289	CKMT1B	15	creatine kinase, mitochondrial 1B	1110.42	-2.93101	0.115187	1.23274e-144	2.63083e-142	11.282	10.7903	11.1326	11.2446	11.0527	9.13752	8.68644	8.76837	9.14091	8.77654	0.131123	7.62644
ENSG00000100867	DHRS2	14	dehydrogenase/reductase 2	276.477	2.92253	0.22439	3.1655e-40	8.08003e-39	7.98626	7.92967	8.0612	8.15941	7.82818	9.63915	9.34631	9.95886	9.25071	9.14843	7.58173	7.58173
ENSG00000198417	MT1F	16	metallothionein 1F	60.6536	2.91695	0.426704	2.63365e-13	1.9555e-12	7.34826	7.39703	7.60496	7.49046	7.45223	8.17047	8.64141	8.3836	7.9909	8.14167	7.5525	7.5525
ENSG00000003987	MTMR7	8	myotubularin related protein 7	22.7188	-2.91573	0.727038	1.32452e-06	5.62669e-06	7.74957	8.18118	7.82974	7.59675	7.55021	7.34977	7.17957	7.22087	7.25439	7.31038	0.132519	7.54609
ENSG00000105398	SULT2A1	19	sulfotransferase family 2A member 1	9.48828	-2.91458	0.997253	0.000106848	0.000355147	7.53624	7.42771	7.57352	7.57216	7.55021	7.20715	7.24901	7.22087	7.10036	7.01162	0.132625	7.54006
ENSG00000203740	METTL11B	1	methyltransferase like 11B	4.8013	2.91192	1.51035	0.00173896	0.00479743	7.12406	7.01162	7.20462	7.01162	7.01162	7.44751	7.27695	7.47789	7.40233	7.31038	7.52621	7.52621
ENSG00000164687	FABP5	8	fatty acid binding protein 5	1110.21	-2.91124	0.0931737	5.29717e-216	2.9637e-213	11.1976	11.054	11.1085	11.0168	11.1742	8.97349	8.92614	8.91457	8.91316	8.82234	0.132932	7.52266
ENSG00000166598	HSP90B1	12	heat shock protein 90 beta family member 1	251647	2.90997	0.0616803	0	0	15.726	15.7509	15.956	16.0026	15.8361	18.7729	18.7287	18.8066	18.7758	18.7218	7.51603	7.51603
ENSG00000188613	NANOS1	10	nanos C2HC-type zinc finger 1	128.506	2.90052	0.274307	1.51239e-27	2.39907e-26	7.81978	7.80622	7.56419	7.68576	7.63235	8.90607	8.84539	8.91019	8.66354	8.67213	7.46697	7.46697
ENSG00000197506	SLC28A3	9	solute carrier family 28 member 3	104.056	-2.89711	0.308692	1.59575e-22	2.0069e-21	8.93887	8.25485	8.49106	8.69774	8.7615	7.65526	7.62444	7.54256	7.70378	7.49806	0.13424	7.44935
ENSG00000141161	UNC45B	17	unc-45 myosin chaperone B	3.04445	-2.89706	2.69387	0.00649827	0.0160583	7.20627	7.32662	7.28436	7.49046	7.19208	7.01162	7.01162	7.11631	7.07437	7.01162	0.134245	7.44908
ENSG00000070669	ASNS	7	asparagine synthetase (glutamine-hydrolyzing)	9641.25	2.89511	0.12189	1.36966e-127	2.23255e-125	11.6434	11.253	10.8227	11.2753	11.4899	14.185	14.0662	14.0626	13.9985	14.0441	7.43902	7.43902
ENSG00000142178	SIK1	21	salt inducible kinase 1	323.663	-2.89112	0.295894	7.98121e-25	1.13164e-23	9.78104	9.48491	9.88696	9.1632	9.79142	8.34707	8.33043	8.30479	7.59958	7.89561	0.134799	7.41844
ENSG00000171033	PKIA	8	cAMP-dependent protein kinase inhibitor alpha	246.315	-2.888	0.159736	1.87026e-74	1.14885e-72	9.47623	9.4458	9.27226	9.29427	9.41899	7.99049	7.94582	7.89255	7.98903	7.97132	0.135091	7.40243
ENSG00000187889	FYB2	1	FYN binding protein 2	14.1413	2.88511	0.748512	6.16728e-06	2.41928e-05	7.28669	7.01162	7.24222	7.25186	7.19208	7.68338	7.66755	7.59075	7.59631	7.69636	7.38762	7.38762
ENSG00000243696		3	novel MUSTN1-ITIH4 readthrough	28.4916	2.8829	0.529025	2.0224e-09	1.11109e-08	7.28669	7.28455	7.41674	7.30569	7.26666	7.78503	7.85637	7.83168	8.0274	7.99976	7.37631	7.37631
ENSG00000155269	GPR78	4	G protein-coupled receptor 78	867.758	-2.8827	0.13253	2.58435e-106	2.89182e-104	10.7953	10.5839	10.8359	11.0317	10.6873	8.75916	8.54959	8.89026	8.66257	8.79638	0.135588	7.37527
ENSG00000274286	ADRA2B	2	adrenoceptor alpha 2B	8.91564	-2.8765	0.846019	3.70526e-05	0.000131205	7.43096	7.48296	7.58722	7.49046	7.57899	7.01162	7.21726	7.15965	7.15189	7.2557	0.136172	7.34365
ENSG00000136770	DNAJC1	10	DnaJ heat shock protein family (Hsp40) member C1	3050.28	2.87053	0.125528	8.57106e-118	1.18286e-115	9.95147	9.98753	10.1494	9.99949	9.50871	12.413	12.3934	12.4993	12.4919	12.478	7.31333	7.31333
ENSG00000249641	HOXC13-AS	12	HOXC13 antisense RNA	141.495	2.8692	0.226014	6.2344e-38	1.45172e-36	7.633	7.83544	7.73051	7.79951	7.70431	8.89059	9.08842	8.89915	8.7969	8.70088	7.30662	7.30662
ENSG00000092295	TGM1	14	transglutaminase 1	1788.17	2.86895	0.0870411	2.19147e-241	1.6202e-238	9.62538	9.27683	9.31274	9.34492	9.24465	11.9097	11.5945	11.7234	11.6659	11.747	7.30535	7.30535
ENSG00000261114		16	novel transcript, sense intronic to HERPUD1	139.531	2.86126	0.287561	7.6766e-25	1.08994e-23	7.77376	7.61834	7.61363	7.83364	7.84688	8.8749	8.94003	8.96603	8.77949	8.76986	7.2665	7.2665
ENSG00000104783	KCNN4	19	potassium calcium-activated channel subfamily N member 4	222.171	-2.8546	0.334421	7.55371e-20	8.22131e-19	9.43284	9.231	9.09845	9.3857	9.19854	7.87382	7.64639	8.16961	7.76644	8.14167	0.138255	7.23303
ENSG00000230937	MIR205HG	1	MIR205 host gene	96.0441	2.85251	0.399301	2.23709e-14	1.7791e-13	7.65241	7.55508	7.75152	7.25186	7.72658	8.54072	8.40704	9.06696	8.39582	8.34593	7.22256	7.22256
ENSG00000272808		15	novel transcript	16.4692	2.84989	0.698857	2.08415e-06	8.6236e-06	7.34826	7.16936	7.2939	7.25186	7.01162	7.68338	7.73647	7.7223	7.69828	7.62991	7.20944	7.20944
ENSG00000175305	CCNE2	8	cyclin E2	539.465	-2.83565	0.193263	1.02552e-50	3.56794e-49	10.5294	10.3037	9.54207	10.1526	10.4004	8.39583	8.50275	8.34493	8.20098	8.47427	0.140083	7.13864
ENSG00000187800	PEAR1	1	platelet endothelial aggregation receptor 1	38.7656	2.82936	0.415032	5.86501e-13	4.23923e-12	7.34826	7.32662	7.41674	7.39082	7.41409	7.89448	8.10618	7.95987	7.94492	8.26493	7.10757	7.10757
ENSG00000013588	GPRC5A	12	G protein-coupled receptor class C group 5 member A	163.537	2.82277	0.355195	3.30221e-17	3.09597e-16	7.89738	7.82098	7.64705	7.72586	7.68124	9.16922	9.43612	9.3392	8.34563	8.34593	7.07521	7.07521
ENSG00000175265	GOLGA8A	15	golgin A8 family member A	4117.41	2.8216	0.0902216	2.91534e-216	1.6764e-213	10.2194	10.3266	10.2692	10.4689	10.2144	12.8418	12.7605	12.8597	12.8405	13.0213	7.06948	7.06948
ENSG00000242221	PSG2	19	pregnancy specific beta-1-glycoprotein 2	27.0543	-2.82141	0.481402	3.65427e-10	2.1321e-09	7.81231	7.74393	8.24447	7.83364	7.6063	7.34977	7.32539	7.41585	7.29873	7.18432	0.141472	7.06855
ENSG00000165685	TMEM52B	12	transmembrane protein 52B	57.4508	2.8207	0.330607	1.25843e-18	1.28203e-17	7.62304	7.36362	7.51999	7.30569	7.51974	8.56143	7.96672	8.3122	7.94689	8.32627	7.06507	7.06507
ENSG00000248592	STIMATE-MUSTN1	3	STIMATE-MUSTN1 readthrough	134.412	2.81335	0.383916	1.60375e-15	1.36062e-14	7.87698	7.50821	7.93356	7.68576	7.55021	8.66913	8.9036	8.73842	9.0933	8.73586	7.02916	7.02916
ENSG00000225526	MKRN2OS	3	MKRN2 opposite strand	9.07054	2.81228	0.930971	0.000150586	0.000491994	7.01162	7.23458	7.15756	7.25186	7.19208	7.40179	7.58987	7.59075	7.458	7.52726	7.02396	7.02396
ENSG00000197978	GOLGA6L9	15	golgin A6 family like 9	354.702	2.80734	0.23611	1.85798e-34	3.77448e-33	8.22303	8.41867	7.90046	8.0119	8.30686	9.81292	9.55708	9.64784	9.78062	9.89103	6.99995	6.99995
ENSG00000249166		5	novel transcript	6.60961	2.80516	1.03606	0.00041571	0.00126814	7.12406	7.16936	7.17477	7.1816	7.01162	7.52659	7.38633	7.50043	7.42646	7.39686	6.98938	6.98938
ENSG00000163975	MELTF	3	melanotransferrin	36.0564	-2.80265	0.51071	1.0796e-09	6.06562e-09	8.05006	7.92967	7.98337	7.99844	8.0569	7.40179	7.3672	7.32515	7.53382	7.18432	0.143324	6.97722
ENSG00000249396	LINC02212	5	long intergenic non-protein coding RNA 2212	45.903	2.80228	0.483784	2.40886e-10	1.42882e-09	7.30866	7.32662	7.42951	7.57216	7.48722	8.17047	8.17955	8.26302	8.05381	7.91133	6.97541	6.97541
ENSG00000253981	ALG1L13P	8	ALG1 like 13, pseudogene	77.5213	2.80191	0.32621	4.4922e-19	4.69187e-18	7.61291	7.50821	7.45982	7.54637	7.70431	8.49812	8.34896	8.51969	8.39214	8.38419	6.97363	6.97363
ENSG00000253282		8	novel transcript	4.55905	2.7983	1.62837	0.00262316	0.00699409	7.01162	7.23458	7.11484	7.01162	7.01162	7.20715	7.4699	7.42902	7.37119	7.3564	6.95622	6.95622
ENSG00000171766	GATM	15	glycine amidinotransferase	59.5945	2.79479	0.415718	5.81912e-13	4.20753e-12	7.45969	7.55508	7.63887	7.42678	7.26666	8.12478	8.31156	8.34493	8.17393	8.38419	6.93931	6.93931
ENSG00000204165	CXorf65	X	chromosome X open reading frame 65	6.27206	-2.79365	1.19937	0.000968612	0.00278838	7.51208	7.67529	7.27447	7.25186	7.32378	7.01162	7.27695	7.11631	7.07437	7.01162	0.144221	6.9338
ENSG00000214050	FBXO16	8	F-box protein 16	27.8331	2.79349	0.6383	3.11726e-07	1.40865e-06	7.32909	7.16936	7.36834	7.1816	7.51974	7.95342	7.8158	7.75836	7.97205	7.91133	6.93307	6.93307
ENSG00000185664	PMEL	12	premelanosome protein	644.302	-2.79349	0.128209	1.80251e-106	2.02792e-104	10.4019	10.4362	10.3957	10.5821	10.2704	8.71499	8.41571	8.49191	8.69218	8.45684	0.144237	6.93306
ENSG00000124772	CPNE5	6	copine 5	5.34932	-2.78595	1.47877	0.00140802	0.0039447	7.36638	7.32662	7.35323	7.51922	7.45223	7.01162	7.01162	7.22087	7.15189	7.01162	0.144992	6.89693
ENSG00000162073	PAQR4	16	progestin and adipoQ receptor family member 4	99.186	-2.77627	0.289044	3.11735e-23	4.07401e-22	8.64045	8.66305	8.7315	8.49486	8.46073	7.59468	7.49923	7.7859	7.60606	7.675	0.145969	6.85077
ENSG00000128590	DNAJB9	7	DnaJ heat shock protein family (Hsp40) member B9	5857.56	2.77275	0.114207	3.28607e-132	5.8141e-130	10.8797	10.4587	10.6168	10.862	10.9907	13.4143	13.368	13.4032	13.2955	13.2827	6.83407	6.83407
ENSG00000163393	SLC22A15	1	solute carrier family 22 member 15	333.016	2.77035	0.188357	1.81417e-50	6.2384e-49	8.13543	8.38004	8.26536	7.88208	8.02781	9.87376	9.79434	9.85592	9.50858	9.2487	6.82274	6.82274
ENSG00000270276	H4C15	1	H4 clustered histone 15	113.344	2.76929	0.434787	2.61718e-12	1.80836e-11	7.59209	7.97893	7.86001	7.72586	7.01162	8.70596	8.88064	8.6973	8.73299	8.36523	6.8177	6.8177
ENSG00000077232	DNAJC10	2	DnaJ heat shock protein family (Hsp40) member C10	8233.41	2.76739	0.0809056	3.70117e-258	2.94684e-255	11.1145	11.3681	11.2544	11.1632	11.0934	13.9285	13.8561	13.7463	13.7728	13.8662	6.80874	6.80874
ENSG00000181350	LRRC75A	17	leucine rich repeat containing 75A	10.5984	2.76354	0.797053	3.34247e-05	0.00011899	7.26279	7.01162	7.17477	7.25186	7.19208	7.59468	7.56556	7.47789	7.62817	7.52726	6.79063	6.79063
ENSG00000136531	SCN2A	2	sodium voltage-gated channel alpha subunit 2	6.67494	-2.76026	1.08852	0.000591043	0.00175894	7.17059	7.48296	7.47703	7.57216	7.45223	7.01162	7.21726	7.19287	7.15189	7.01162	0.147597	6.7752
ENSG00000100368	CSF2RB	22	colony stimulating factor 2 receptor subunit beta	463.16	-2.75766	0.128378	2.79852e-103	2.94072e-101	10.2767	9.65954	10.0063	10.1082	10.0485	8.46507	8.10029	8.36268	8.31697	8.48288	0.147863	6.763
ENSG00000074964	ARHGEF10L	1	Rho guanine nucleotide exchange factor 10 like	57.6459	-2.75708	0.385003	3.17326e-14	2.49961e-13	8.05006	8.08036	8.18516	8.30684	8.56122	7.40179	7.4699	7.59989	7.44923	7.43338	0.147923	6.76027
ENSG00000185561	TLCD2	17	TLC domain containing 2	190.291	2.75508	0.216178	1.97365e-38	4.69076e-37	7.94934	7.9908	7.8014	7.83364	7.84688	9.28312	9.06109	9.25121	9.12501	8.88493	6.75092	6.75092
ENSG00000259374	NDUFB4P11	14	NADH:ubiquinone oxidoreductase subunit B4 pseudogene 11	15.9515	-2.74859	1.16694	0.000161253	0.000524117	7.48663	7.71052	7.75152	7.68576	7.72658	7.40179	7.32539	7.01162	7.23766	7.01162	0.148796	6.72061
ENSG00000113532	ST8SIA4	5	ST8 alpha-N-acetyl-neuraminide alpha-2,8-sialyltransferase 4	2470.98	-2.74282	0.0759393	1.57848e-286	1.7198e-283	12.3188	12.0474	12.2424	12.2203	11.8908	10.0185	9.63103	9.87947	9.73865	9.63352	0.149393	6.69377
ENSG00000166432	ZMAT1	X	zinc finger matrin-type 1	23.2114	2.73925	0.564119	6.63317e-08	3.20975e-07	7.28669	7.28455	7.37566	7.30569	7.19208	7.56174	7.89488	7.88667	7.79812	7.89561	6.67723	6.67723
ENSG00000232743	ELF2P3	9	ELF2 pseudogene 3	7.47946	-2.73671	0.924885	0.000168979	0.000547852	7.43096	7.50821	7.51483	7.45979	7.45223	7.01162	7.13042	7.19287	7.15189	7.2557	0.150026	6.6655
ENSG00000261270		16	novel transcript, sense intronic to HERPUD1	173.895	2.73633	0.199755	8.37195e-44	2.37734e-42	7.82718	7.84963	7.84502	7.98475	7.72658	9.09843	9.08349	9.0395	9.02744	8.99024	6.66372	6.66372
ENSG00000149564	ESAM	11	endothelial cell adhesion molecule	167.652	-2.73495	0.196203	1.81089e-45	5.37067e-44	9.01339	8.96452	8.95853	8.91785	9.20893	7.73614	7.84041	7.74417	7.84206	7.98566	0.15021	6.65735
ENSG00000272024		8	novel transcript	4.04958	2.73353	1.57194	0.00246535	0.00660822	7.12406	7.01162	7.08462	7.01162	7.19208	7.28793	7.3672	7.40223	7.36573	7.3564	6.65079	6.65079
ENSG00000137460	FHDC1	4	FH2 domain containing 1	2807.21	-2.73094	0.0893675	4.71525e-207	2.50283e-204	12.3562	12.1193	12.3612	12.4747	12.2985	10.0744	9.8231	10.0566	9.90577	9.74618	0.150628	6.63889
ENSG00000149328	GLB1L2	11	galactosidase beta 1 like 2	66.7902	-2.72658	0.305878	4.05795e-20	4.47542e-19	8.43653	8.16186	8.3113	8.51119	8.21444	7.62576	7.55297	7.4893	7.54836	7.43338	0.151084	6.61885
ENSG00000138639	ARHGAP24	4	Rho GTPase activating protein 24	161.904	-2.72517	0.20197	1.27875e-42	3.50614e-41	9.0615	8.77945	8.8625	9.1632	9.03183	7.78503	7.82409	7.77227	7.83303	7.87957	0.151231	6.61239
ENSG00000184992	BRI3BP	12	BRI3 binding protein	500.392	-2.72299	0.11523	1.05278e-124	1.60247e-122	10.3451	10.0844	10.1276	10.0046	10.0146	8.48721	8.46628	8.37667	8.35076	8.34593	0.15146	6.6024
ENSG00000134323	MYCN	2	MYCN proto-oncogene, bHLH transcription factor	4503.27	-2.71591	0.0792405	7.34636e-259	6.08308e-256	12.9171	12.873	13.0738	13.058	12.9585	10.49	10.2647	10.4425	10.6075	10.6243	0.152206	6.57006
ENSG00000224712	NPIPA3	16	nuclear pore complex interacting protein family member A3	24.5868	-2.71361	2.94756	0.000742658	0.00217605	8.10434	7.63794	7.62639	8.0511	7.01162	7.01162	7.86423	7.01162	7.24617	7.01162	0.152448	6.55961
ENSG00000167676	PLIN4	19	perilipin 4	142.678	-2.70745	0.218036	1.6084e-36	3.52706e-35	8.78343	8.55416	8.80342	9.2594	8.89409	7.65526	7.71752	7.73696	7.88143	7.84645	0.153101	6.53166
ENSG00000219891	ZSCAN12P1	6	zinc finger and SCAN domain containing 12 pseudogene 1	380.04	2.70454	0.167333	2.75247e-60	1.23599e-58	8.26852	8.11177	8.23095	8.41826	8.13896	10.1679	9.70429	9.61353	9.84069	9.67099	6.51849	6.51849
ENSG00000188985	DHFRP1	18	dihydrofolate reductase pseudogene 1	259.255	-2.70236	0.201694	2.00727e-42	5.46742e-41	9.42945	9.36749	9.23466	9.60061	9.43655	7.99049	8.03286	8.1393	7.96246	8.04075	0.153642	6.50864
ENSG00000089101	CFAP61	20	cilia and flagella associated protein 61	9.17171	2.70189	1.47652	0.00252259	0.00674504	7.01162	7.01162	7.27447	7.30569	7.01162	7.56174	7.4385	7.72967	7.56251	7.01162	6.50653	6.50653
ENSG00000110881	ASIC1	12	acid sensing ion channel subunit 1	85.4353	-2.70052	0.271698	1.4919e-24	2.08816e-23	8.64676	8.46327	8.63103	8.37325	8.31784	7.68338	7.62444	7.55256	7.59958	7.55484	0.153837	6.50038
ENSG00000105173	CCNE1	19	cyclin E1	7251.61	-2.69785	0.0742301	4.92552e-291	5.66462e-288	13.6695	13.4708	13.533	13.777	13.7573	10.9462	11.0694	10.9092	11.2119	11.2955	0.154122	6.48835
ENSG00000240241		3	novel transcript	7.26195	-2.69773	1.17648	0.00057426	0.00171121	7.45969	7.45622	7.58722	7.30569	7.51974	7.01162	7.13042	7.19287	7.20992	7.01162	0.154135	6.4878
ENSG00000148926	ADM	11	adrenomedullin	628.615	-2.69369	0.162836	3.37376e-63	1.62419e-61	10.6342	10.2911	10.4289	10.4391	10.0707	8.45383	8.53806	8.77819	8.48406	8.56557	0.154567	6.46968
ENSG00000240303	ACAD11	3	acyl-CoA dehydrogenase family member 11	815.234	2.69304	0.154325	7.1054e-70	3.954e-68	8.92141	8.95011	8.53138	8.91207	8.54361	10.811	10.7881	10.7076	10.576	10.5723	6.46674	6.46674
ENSG00000196950	SLC39A10	2	solute carrier family 39 member 10	4603.88	-2.69206	0.103286	5.92482e-151	1.39375e-148	13.2455	13.0035	12.7834	13.1293	12.81	10.8338	10.487	10.2566	10.3869	10.6563	0.154742	6.46237
ENSG00000147535	PLPP5	8	phospholipid phosphatase 5	810.882	2.68518	0.116129	1.17289e-119	1.6517e-117	8.68396	8.63833	8.80226	8.70462	9.03183	10.5185	10.6629	10.8127	10.6432	10.7852	6.43161	6.43161
ENSG00000261556	SMG1P7	16	SMG1 pseudogene 7	290.661	2.68352	0.157142	2.35606e-66	1.22238e-64	8.21368	8.04783	8.04	8.07629	8.16479	9.70376	9.53619	9.55166	9.37211	9.45284	6.42419	6.42419
ENSG00000147174	GCNA	X	germ cell nuclear acidic peptidase	128.022	2.68157	0.281627	7.23395e-23	9.21539e-22	7.78164	7.77577	7.64297	7.85013	7.65729	8.84293	8.74933	9.04148	8.70625	8.54951	6.41553	6.41553
ENSG00000137507	LRRC32	11	leucine rich repeat containing 32	8.74699	-2.67656	1.02012	0.000324037	0.00100704	7.47336	7.71052	7.56419	7.39082	7.26666	7.01162	7.38633	7.15965	7.13709	7.01162	0.156414	6.39331
ENSG00000197077	KIAA1671	22	KIAA1671	108.339	-2.67588	0.292469	1.5794e-21	1.8651e-20	8.7778	8.4486	8.58298	8.50306	8.93318	7.52659	7.64639	7.56237	7.72533	7.87957	0.156487	6.39029
ENSG00000139182	CLSTN3	12	calsyntenin 3	103.141	-2.67528	0.402359	4.02452e-13	2.94075e-12	8.47013	8.47053	8.49864	8.97965	8.55245	7.65526	7.49923	7.46618	7.66714	8.06704	0.156553	6.38763
ENSG00000117472	TSPAN1	1	tetraspanin 1	46.7552	2.67001	0.446338	8.94419e-11	5.52367e-10	7.32909	7.45622	7.3374	7.57216	7.57899	7.95342	8.21685	8.21945	8.18001	8.01364	6.36433	6.36433
ENSG00000125850	OVOL2	20	ovo like zinc finger 2	96.3326	2.66897	0.309701	3.161e-19	3.32499e-18	7.53624	7.76004	7.56419	7.81677	7.55021	8.39583	8.64141	8.6161	8.52404	8.66483	6.35975	6.35975
ENSG00000135750	KCNK1	1	potassium two pore domain channel subfamily K member 1	1461.13	-2.66755	0.108492	1.3279e-134	2.43265e-132	11.3453	11.2131	11.8632	11.4467	11.23	9.44515	9.16478	9.40833	9.30874	9.09783	0.157394	6.35349
ENSG00000266074	BAHCC1	17	BAH domain and coiled-coil containing 1	39.0501	-2.66662	0.473034	5.93322e-10	3.40515e-09	8.1899	7.79116	7.75496	7.74503	8.47969	7.28793	7.30219	7.26778	7.41217	7.606	0.157495	6.34939
ENSG00000239402	CYP4F62P	2	cytochrome P450 family 4 subfamily F member 62, pseudogene	28.702	2.66537	1.38458	0.000141131	0.000462636	7.30866	7.53219	7.01162	7.01162	7.65729	8.00844	8.02003	7.83799	7.75891	7.69636	6.34391	6.34391
ENSG00000155926	SLA	8	Src like adaptor	13.2661	-2.66432	1.12557	0.000242669	0.000768706	7.4158	7.89067	7.34541	7.54637	7.74813	7.40179	7.17957	7.15965	7.15189	7.01162	0.157747	6.33928
ENSG00000213139	CRYGS	3	crystallin gamma S	18.0317	2.66375	0.690652	4.3679e-06	1.74893e-05	7.20627	7.23458	7.42951	7.1816	7.26666	7.76102	7.63552	7.73696	7.69551	7.75652	6.33678	6.33678
ENSG00000131061	ZNF341	20	zinc finger protein 341	297.816	-2.66022	0.155061	4.17683e-67	2.18898e-65	9.54351	9.26173	9.46128	9.83042	9.60445	8.17047	8.0884	8.0321	8.20689	8.10511	0.158195	6.3213
ENSG00000145685	LHFPL2	5	LHFPL tetraspan subfamily member 2	3856.99	2.65659	0.101421	8.06557e-153	1.98768e-150	10.4394	10.4017	10.244	10.035	10.5859	12.7424	12.7402	12.7193	12.7498	12.8155	6.30539	6.30539
ENSG00000102445	RUBCNL	13	rubicon like autophagy enhancer	17.4365	2.65548	0.694521	7.83628e-06	3.03724e-05	7.17059	7.28455	7.28436	7.25186	7.26666	7.40179	7.90977	8.01208	7.50729	7.49806	6.30058	6.30058
ENSG00000088340	FER1L4	20	fer-1 like family member 4 (pseudogene)	180.992	-2.65415	0.274993	1.42897e-23	1.90355e-22	8.8437	8.84427	9.10121	9.48255	9.0139	7.97216	7.872	7.79262	7.80994	7.94187	0.158862	6.29476
ENSG00000174827	PDZK1	1	PDZ domain containing 1	28.4003	2.65289	0.672621	2.06893e-06	8.56408e-06	7.45969	7.23458	7.44796	7.35099	7.01162	7.97216	7.99379	7.83799	7.72797	7.91133	6.28925	6.28925
ENSG00000120675	DNAJC15	13	DnaJ heat shock protein family (Hsp40) member C15	10.6822	-2.64982	0.892037	0.00011473	0.000379942	7.32909	7.79116	7.53015	7.1816	7.74813	7.20715	7.21726	7.15965	7.12029	7.18432	0.15934	6.27588
ENSG00000157851	DPYSL5	2	dihydropyrimidinase like 5	44.3948	-2.64771	0.460261	3.08729e-10	1.81048e-09	8.33731	8.09095	7.85405	7.98475	8.18993	7.28793	7.3672	7.45415	7.39224	7.58102	0.159573	6.26673
ENSG00000089127	OAS1	12	2'-5'-oligoadenylate synthetase 1	4.84236	2.64067	2.00276	0.00791627	0.0192228	7.12406	7.01162	7.19032	7.01162	7.01162	7.40179	7.32539	7.64351	7.29183	7.01162	6.23621	6.23621
ENSG00000105329	TGFB1	19	transforming growth factor beta 1	341.954	-2.6403	0.187311	1.89927e-46	5.82471e-45	9.84146	9.15912	9.91086	9.83042	9.57328	8.57164	7.9871	8.25132	8.16935	8.01364	0.160395	6.23462
ENSG00000153982	GDPD1	17	glycerophosphodiester phosphodiesterase domain containing 1	97.3859	2.64007	0.288214	3.33185e-21	3.88797e-20	7.5593	7.69315	7.72694	7.81677	7.45223	8.55112	8.63433	8.63556	8.61721	8.44802	6.2336	6.2336
ENSG00000261101		X	novel transcript, overlapping to ARMCX3	57.0907	2.63786	0.345589	1.61614e-15	1.37058e-14	7.52431	7.55508	7.54988	7.42678	7.41409	8.39583	8.12363	8.23152	8.12709	8.29606	6.22409	6.22409
ENSG00000169258	GPRIN1	5	G protein regulated inducer of neurite outgrowth 1	69.5686	-2.6372	0.301777	1.60964e-19	1.71581e-18	8.36604	8.35618	8.38082	8.42704	8.23835	7.59468	7.4699	7.66821	7.56944	7.46691	0.16074	6.22121
ENSG00000169231	THBS3	1	thrombospondin 3	329.993	2.63681	0.160893	8.74211e-62	4.07591e-60	8.14051	8.20012	8.28767	7.98475	8.30686	9.53851	9.738	9.79864	9.57674	9.60561	6.21956	6.21956
ENSG00000268964	ERVV-2	19	endogenous retrovirus group V member 2, envelope	466.44	-2.62978	0.172209	2.57115e-54	9.83834e-53	9.95843	9.71493	10.3698	10.0425	9.99729	8.07675	8.38951	8.5468	8.42006	8.47427	0.161568	6.18933
ENSG00000230178	OR4F3	5	olfactory receptor family 4 subfamily F member 3	8.51369	2.62864	1.29629	0.000708895	0.00208687	7.34826	7.01162	7.13802	7.01162	7.19208	7.40179	7.52683	7.4893	7.458	7.606	6.18442	6.18442
ENSG00000139278	GLIPR1	12	GLI pathogenesis related 1	17.0088	-2.62715	0.932192	8.35086e-05	0.000281503	7.93666	7.6569	7.45393	7.39082	7.93412	7.01162	7.24901	7.32515	7.17757	7.18432	0.161863	6.17805
ENSG00000153294	ADGRF4	6	adhesion G protein-coupled receptor F4	118.878	-2.62397	0.287746	4.27705e-21	4.96853e-20	8.61484	8.77389	8.94199	8.91207	8.27319	7.80826	7.64639	7.86878	7.64346	7.65288	0.162221	6.16444
ENSG00000139597	N4BP2L1	13	NEDD4 binding protein 2 like 1	9.20728	2.62258	0.969906	0.000310558	0.000967978	7.01162	7.16936	7.21792	7.25186	7.19208	7.59468	7.45449	7.46618	7.50729	7.58102	6.15848	6.15848
ENSG00000166839	ANKDD1A	15	ankyrin repeat and death domain containing 1A	183.347	-2.62042	0.207373	8.19832e-38	1.8878e-36	9.22598	8.97404	8.94199	9.19142	9.06115	8.00844	7.698	7.92691	7.89831	7.97132	0.162621	6.14927
ENSG00000010219	DYRK4	12	dual specificity tyrosine phosphorylation regulated kinase 4	155.384	2.61847	0.233344	2.07669e-30	3.68693e-29	7.79714	7.90389	7.72335	7.86627	7.90038	9.01651	8.8893	9.0175	8.94195	8.82234	6.14101	6.14101
ENSG00000182492	BGN	X	biglycan	46.123	-2.61776	0.753994	3.65504e-06	1.47348e-05	8.01584	7.77577	8.3131	8.08863	8.23835	7.01162	7.56556	7.34203	7.31204	7.81181	0.16292	6.13797
ENSG00000132334	PTPRE	10	protein tyrosine phosphatase receptor type E	619.393	-2.61675	0.217033	1.15244e-35	2.4294e-34	10.7609	10.1174	10.2388	10.244	10.3561	8.29593	8.64141	8.48564	8.6322	8.7898	0.163035	6.13366
ENSG00000177337	DLGAP1-AS1	18	DLGAP1 antisense RNA 1	142.529	2.61535	0.267533	6.02063e-24	8.15662e-23	7.90406	7.69315	7.8805	7.88208	7.55021	9.12462	8.71995	8.88579	8.73208	8.85403	6.1277	6.1277
ENSG00000224462	C4BPAP1	1	C4BPA pseudogene 1	18.7132	2.61123	0.631571	1.93778e-06	8.0437e-06	7.30866	7.42771	7.27447	7.01162	7.26666	7.8526	7.71752	7.7073	7.60283	7.73707	6.11022	6.11022
ENSG00000105855	ITGB8	7	integrin subunit beta 8	11.0934	-2.6112	0.959176	0.000172146	0.000557682	7.6026	7.53219	7.48815	7.51922	7.68124	7.28793	7.17957	7.32515	7.12029	7.01162	0.163663	6.11011
ENSG00000278291		13	novel transcript, antisense to IL17D	599.647	-2.61053	0.115301	2.60382e-114	3.30685e-112	10.2039	10.1906	10.2535	10.4854	10.4263	8.60176	8.54959	8.5557	8.56475	8.63518	0.163738	6.1073
ENSG00000007968	E2F2	1	E2F transcription factor 2	406.434	-2.60074	0.188151	2.77364e-45	8.19075e-44	10.1414	9.67359	9.84213	9.80111	9.88879	8.21408	8.17955	8.43417	8.48406	8.21082	0.164854	6.06598
ENSG00000122644	ARL4A	7	ADP ribosylation factor like GTPase 4A	251.673	2.60062	0.158947	2.29473e-61	1.06034e-59	8.1556	8.10142	8.00349	7.98475	8.04248	9.52419	9.33414	9.42766	9.27113	9.31591	6.06549	6.06549
ENSG00000155893	PXYLP1	3	2-phosphoxylose phosphatase 1	149.795	2.59743	0.278398	3.51362e-22	4.35542e-21	7.53624	7.91688	7.92814	8.06378	7.63235	8.77638	8.83941	8.98687	9.14616	8.72199	6.05208	6.05208
ENSG00000228775	WEE2-AS1	7	WEE2 antisense RNA 1	55.4867	2.59734	0.400892	4.52269e-12	3.07873e-11	7.4158	7.39703	7.40354	7.49046	7.82818	8.19976	8.24773	8.10798	8.08951	8.36523	6.05169	6.05169
ENSG00000169499	PLEKHA2	8	pleckstrin homology domain containing A2	598.693	-2.59718	0.116446	1.29853e-111	1.60964e-109	10.9945	9.97858	10.4082	9.76814	10.0762	9.05128	8.27769	8.67352	8.34306	8.39354	0.165261	6.05104
ENSG00000020181	ADGRA2	8	adhesion G protein-coupled receptor A2	146.235	2.59706	0.252288	2.46215e-26	3.71223e-25	7.70722	7.79116	7.95753	7.68576	7.88295	8.90607	8.88642	8.86546	8.83689	8.95611	6.05051	6.05051
ENSG00000239467		2	glutamate rich 2	28.6323	2.59595	0.432585	1.8585e-10	1.11289e-09	7.26279	7.39703	7.37566	7.39082	7.37184	7.7103	7.94582	7.95987	7.95276	7.86319	6.04587	6.04587
ENSG00000259706	HSP90B2P	15	heat shock protein 90 beta family member 2, pseudogene	96.1378	2.59455	0.256121	3.43718e-25	4.96532e-24	7.633	7.74393	7.64705	7.57216	7.70431	8.53022	8.47857	8.6328	8.42365	8.74958	6.04	6.04
ENSG00000257069	KCNK4-TEX40	11	KCNK4-TEX40 readthrough	63.1899	-2.59436	1.00108	2.56059e-05	9.24751e-05	7.87698	8.43374	8.35528	8.06378	8.58715	7.44751	7.13042	7.77912	7.74876	7.18432	0.165585	6.0392
ENSG00000005961	ITGA2B	17	integrin subunit alpha 2b	244.856	-2.5939	0.220844	1.38404e-33	2.7391e-32	9.57594	9.10462	9.29781	9.32405	9.40568	8.07675	7.70783	8.16104	8.16321	8.05399	0.165638	6.03727
ENSG00000223572	CKMT1A	15	creatine kinase, mitochondrial 1A	753.035	-2.59312	0.22849	4.60654e-32	8.59873e-31	10.0876	10.3231	10.9957	10.7396	10.5588	8.15548	8.42857	8.76837	9.0768	9.26696	0.165727	6.034
ENSG00000280670	CCDC163	1	coiled-coil domain containing 163	420.862	2.58931	0.147416	3.17526e-70	1.79104e-68	8.42892	8.17157	8.35701	8.4783	8.30686	10.0084	9.85545	9.99936	9.83165	9.84737	6.01811	6.01811
ENSG00000204520	MICA	6	MHC class I polypeptide-related sequence A	12.6919	2.58636	0.751597	3.24095e-05	0.000115535	7.17059	7.23458	7.23041	7.01162	7.37184	7.40179	7.68801	7.56237	7.63126	7.69636	6.00582	6.00582
ENSG00000246350		6	novel transcript	14.1641	2.58578	0.782125	4.07356e-05	0.000143437	7.12406	7.32662	7.24222	7.1816	7.32378	7.65526	7.55297	7.7223	7.68431	7.55484	6.00341	6.00341
ENSG00000275995		15	novel transcript	5.4282	2.57816	1.66184	0.00181114	0.00497642	7.12406	7.01162	7.08462	7.01162	7.32378	7.44751	7.40451	7.42902	7.35454	7.3564	5.97177	5.97177
ENSG00000105141	CASP14	19	caspase 14	623.301	-2.56905	0.136515	1.48078e-80	1.01839e-78	10.6067	10.1945	10.6396	10.1912	10.0735	8.68768	8.44968	8.67885	8.58973	8.66483	0.168515	5.93418
ENSG00000143412	ANXA9	1	annexin A9	603.65	2.56899	0.136392	1.27592e-80	8.80424e-79	8.59855	8.69918	8.67717	8.37325	8.63732	10.2668	10.3783	10.3984	10.3448	10.2053	5.93392	5.93392
ENSG00000185267	CDNF	10	cerebral dopamine neurotrophic factor	98.8045	2.56651	0.320404	3.70641e-17	3.46082e-16	7.61291	7.55508	7.83282	7.81677	7.48722	8.41941	8.57978	8.6328	8.64306	8.64267	5.92375	5.92375
ENSG00000223685	LINC00571	13	long intergenic non-protein coding RNA 571	21.6227	2.56594	0.645774	2.68308e-06	1.0992e-05	7.30866	7.16936	7.26418	7.51922	7.26666	7.73614	7.79034	7.86272	7.79812	7.675	5.92143	5.92143
ENSG00000270882	H4C14	1	H4 clustered histone 14	141.961	2.5657	4.11171	0.000273151	0.000858434	7.51208	7.01162	7.01162	7.83364	7.84688	9.08513	8.87192	8.94271	8.74297	8.97329	5.92043	5.92043
ENSG00000267943		19	novel transcript	397.568	-2.56472	0.147369	4.11367e-69	2.25881e-67	9.90178	9.47847	9.99925	9.99435	9.80814	8.29593	8.2826	8.40749	8.30234	8.28579	0.169021	5.91642
ENSG00000160145	KALRN	3	kalirin RhoGEF kinase	150.441	-2.56469	0.203744	1.3616e-37	3.10766e-36	9.0411	8.58727	8.75232	8.8946	9.20374	7.76102	7.71752	7.74417	7.87501	7.98566	0.169025	5.9163
ENSG00000164764	SBSPON	8	somatomedin B and thrombospondin type 1 domain containing	4.13364	2.56385	1.68252	0.00445343	0.0113465	7.01162	7.01162	7.15756	7.1816	7.01162	7.28793	7.4385	7.44177	7.34296	7.2557	5.91284	5.91284
ENSG00000176473	WDR25	14	WD repeat domain 25	302.804	2.56169	0.153688	1.19814e-63	5.83595e-62	8.17045	8.25485	8.17285	8.06378	8.15196	9.53851	9.61788	9.58885	9.63302	9.40873	5.90398	5.90398
ENSG00000186369	LINC00643	14	long intergenic non-protein coding RNA 643	27.1161	-2.5575	0.512424	3.61396e-08	1.78721e-07	7.81231	7.95467	8.01828	7.76367	7.72658	7.40179	7.3672	7.53236	7.24617	7.18432	0.169869	5.88689
ENSG00000100167	SEPTIN3	22	septin 3	12.897	-2.55596	1.06973	0.000291806	0.000912764	7.61291	7.42771	7.58722	7.64293	7.70431	7.28793	7.01162	7.45415	7.19976	7.01162	0.170051	5.8806
ENSG00000166763	STRCP1	15	stereocilin pseudogene 1	22.863	2.55566	0.66862	4.80114e-06	1.91463e-05	7.40004	7.01162	7.38986	7.35099	7.26666	7.68338	7.78164	7.89838	7.76892	7.86319	5.87938	5.87938
ENSG00000135517	MIP	12	major intrinsic protein of lens fiber	5.68089	-2.55552	1.35939	0.00186409	0.00511039	7.43096	7.23458	7.25345	7.57216	7.51974	7.01162	7.13042	7.15965	7.13709	7.01162	0.170103	5.8788
ENSG00000189334	S100A14	1	S100 calcium binding protein A14	1428.73	2.5554	0.116636	8.48399e-108	9.70315e-106	8.9189	9.4491	9.02457	9.41353	9.80148	11.0455	11.459	10.9864	11.6745	11.6429	5.8783	5.8783
ENSG00000232160	RAP2C-AS1	X	RAP2C antisense RNA 1	74.3273	2.55473	0.606434	1.8835e-07	8.70515e-07	7.43096	7.50821	7.41019	7.51922	8.04248	8.41941	8.58349	8.55865	8.13981	8.07991	5.87557	5.87557
ENSG00000226125	LINC01907	2	long intergenic non-protein coding RNA 1907	4.32694	-2.54859	1.38923	0.00251977	0.00673837	7.36638	7.32662	7.41674	7.35099	7.37184	7.01162	7.01162	7.11631	7.15189	7.18432	0.170922	5.85063
ENSG00000187017	ESPN	1	espin	19.5068	-2.54193	0.702329	9.74301e-06	3.73431e-05	7.86308	7.55508	7.72694	7.68576	7.84688	7.01162	7.34696	7.22087	7.26233	7.43338	0.171713	5.82368
ENSG00000203761	MSTO2P	1	misato family member 2, pseudogene	114.632	2.54188	0.362218	5.18426e-14	4.01945e-13	7.72448	7.82098	7.77524	7.35099	7.88295	8.38385	8.72654	8.81195	8.65967	8.82874	5.82348	5.82348
ENSG00000112494	UNC93A	6	unc-93 homolog A	30.4903	2.53874	0.689949	3.82778e-06	1.54101e-05	7.28669	7.32662	7.21792	7.66472	7.37184	7.99049	7.872	8.01713	7.88569	7.73707	5.8108	5.8108
ENSG00000107742	SPOCK2	10	SPARC (osteonectin), cwcv and kazal like domains proteoglycan 2	27.6021	2.53871	0.475012	7.24952e-09	3.80605e-08	7.20627	7.39703	7.32075	7.39082	7.48722	7.73614	7.80741	7.88075	7.91687	7.98566	5.8107	5.8107
ENSG00000112964	GHR	5	growth hormone receptor	521.634	-2.53445	0.151744	5.54779e-64	2.71501e-62	10.1585	10.0698	10.3511	10.045	10.0707	8.46507	8.40704	8.62448	8.32355	8.74958	0.172606	5.79356
ENSG00000262420		16	novel transcript, antisense to TXNDC11	17.8296	2.53014	0.571138	7.20567e-07	3.14893e-06	7.34826	7.28455	7.23041	7.30569	7.26666	7.78503	7.67787	7.7223	7.61564	7.73707	5.77626	5.77626
ENSG00000255769	GOLGA2P10	15	GOLGA2 pseudogene 10	238.523	2.52233	0.154992	1.37206e-60	6.25619e-59	8.1096	8.11177	8.04712	7.99844	7.98226	9.44005	9.28218	9.31534	9.28713	9.26696	5.74509	5.74509
ENSG00000254806	SYS1-DBNDD2	20	SYS1-DBNDD2 readthrough (NMD candidate)	21.8143	2.51982	0.659162	5.14059e-06	2.04056e-05	7.26279	7.39703	7.39676	7.30569	7.01162	7.78503	7.72706	7.74417	7.78367	7.87957	5.73509	5.73509
ENSG00000253130		8	novel transcript	3.02256	2.51921	2.03802	0.00682695	0.0167964	7.12406	7.01162	7.11484	7.01162	7.01162	7.34977	7.24901	7.35809	7.29873	7.31038	5.73267	5.73267
ENSG00000141854	MISP3	19	MISP family member 3	74.8871	-2.51396	0.26043	4.78783e-23	6.1791e-22	8.39005	8.20012	8.45396	8.61194	8.27319	7.59468	7.52683	7.64351	7.6613	7.55484	0.175074	5.71186
ENSG00000112576	CCND3	6	cyclin D3	1851.51	-2.51333	0.118558	1.75603e-101	1.78194e-99	11.9509	11.6278	11.92	11.4779	11.6366	9.78543	9.43234	9.4967	9.59326	9.74936	0.175151	5.70936
ENSG00000279047		5	novel transcript, antisense to PCDHB1 and PCDHB2	10.1234	2.50787	0.842346	0.00017591	0.000569077	7.17059	7.23458	7.24222	7.25186	7.01162	7.68338	7.4699	7.52195	7.55901	7.46691	5.6878	5.6878
ENSG00000086570	FAT2	5	FAT atypical cadherin 2	5384.33	-2.50778	0.0629492	0	0	13.0934	13.2402	13.3393	13.273	13.0394	10.8469	10.9457	10.9371	10.8157	10.7278	0.175826	5.68745
ENSG00000197934	CYYR1-AS1	21	CYYR1 antisense RNA 1	12.6928	2.50699	0.963176	0.000235972	0.000748867	7.32909	7.01162	7.26418	7.1816	7.19208	7.40179	7.62444	7.67623	7.55548	7.73707	5.68434	5.68434
ENSG00000243708	PLA2G4B	15	phospholipase A2 group IVB	88.01	2.50685	0.499472	1.04048e-08	5.40093e-08	7.40004	7.89067	7.34541	7.42678	7.78928	7.97216	8.54192	8.42756	7.6188	9.276	5.68377	5.68377
ENSG00000187840	EIF4EBP1	8	eukaryotic translation initiation factor 4E binding protein 1	1100.65	2.50588	0.0921745	3.60797e-164	1.11476e-161	9.23781	9.03423	9.07429	9.12461	9.1234	11.0209	10.9636	11.0542	11.1161	11.0994	5.67995	5.67995
ENSG00000134548	SPX	12	spexin hormone	4.31303	2.50358	1.64398	0.00350164	0.00909619	7.17059	7.01162	7.13802	7.01162	7.01162	7.28793	7.4385	7.35809	7.31848	7.43338	5.67089	5.67089
ENSG00000138449	SLC40A1	2	solute carrier family 40 member 1	2214.63	-2.50141	0.129811	1.13028e-84	8.20978e-83	12.0191	11.5256	11.7551	12.0585	12.3889	9.85126	9.74253	9.80425	9.74202	9.80839	0.176604	5.66239
ENSG00000105048	TNNT1	19	troponin T1, slow skeletal type	6438.57	-2.50011	0.0882384	1.23082e-177	4.63258e-175	13.5976	13.4759	13.3504	13.3974	13.4125	11.332	10.9875	10.9009	11.2931	10.9394	0.176763	5.6573
ENSG00000175764	TTLL11	9	tubulin tyrosine ligase like 11	43.6888	2.49916	0.474573	5.43171e-09	2.8787e-08	7.53624	7.55508	7.36087	7.51922	7.26666	8.15548	7.93874	8.18231	8.05727	8.06704	5.65357	5.65357
ENSG00000112561	TFEB	6	transcription factor EB	882.948	-2.49898	0.302958	6.88396e-19	7.10748e-18	10.6654	10.7827	9.6715	11.4978	10.7786	9.03748	8.53031	8.71546	8.66451	9.22551	0.176902	5.65284
ENSG00000204856	FAM216A	12	family with sequence similarity 216 member A	126.595	-2.49872	0.258608	1.96376e-23	2.59589e-22	8.81394	8.64456	8.92628	8.75168	8.6696	7.83076	7.92438	7.7513	7.68431	7.69636	0.176933	5.65185
ENSG00000135127	BICDL1	12	BICD family like cargo adaptor 1	97.1714	2.49831	0.288993	2.30297e-19	2.43856e-18	7.5479	7.86355	7.67869	7.64293	7.57899	8.30895	8.79054	8.31957	8.62622	8.73586	5.65022	5.65022
ENSG00000167874	TMEM88	17	transmembrane protein 88	47.9592	2.49563	0.476401	5.90039e-09	3.1199e-08	7.49952	7.39703	7.46563	7.64293	7.26666	8.06015	7.95981	8.11704	8.10111	8.39354	5.63973	5.63973
ENSG00000124212	PTGIS	20	prostaglandin I2 synthase	11.1975	-2.49511	0.887899	0.000188016	0.000605494	7.53624	7.79116	7.42318	7.57216	7.48722	7.01162	7.21726	7.28825	7.20992	7.18432	0.177376	5.63773
ENSG00000131037	EPS8L1	19	EPS8 like 1	1413.03	-2.48804	0.159976	1.5702e-56	6.39857e-55	11.7617	10.93	11.4396	11.3347	11.3059	9.16294	9.3321	9.36109	9.38311	9.43297	0.178249	5.61014
ENSG00000162298	SYVN1	11	synoviolin 1	3686.11	2.48772	0.0857658	1.01414e-186	4.28444e-184	10.5232	10.2547	10.3968	10.3894	10.4327	12.5851	12.5404	12.5532	12.7481	12.8937	5.60891	5.60891
ENSG00000071537	SEL1L	14	SEL1L adaptor subunit of ERAD E3 ubiquitin ligase	21920.8	2.48504	0.0633363	0	0	12.6632	12.7587	12.6953	12.7421	12.8876	15.1532	15.1073	15.1563	15.328	15.2103	5.59849	5.59849
ENSG00000162929	KIAA1841	2	KIAA1841	449.96	2.48472	0.163239	8.03504e-54	3.02424e-52	8.43653	8.18118	8.40081	8.46147	8.6696	9.94625	10.0005	9.92539	9.97222	10.0117	5.59724	5.59724
ENSG00000267649		19	novel transcript	11.9693	2.48232	1.03493	0.00045281	0.00137322	7.01162	7.01162	7.25345	7.35099	7.32378	7.59468	7.55297	7.58145	7.63126	7.55484	5.58796	5.58796
ENSG00000254585	MAGEL2	15	MAGE family member L2	17.1383	-2.4805	0.671939	9.42548e-06	3.61998e-05	7.51208	7.57699	7.70141	7.85013	7.78928	7.20715	7.38633	7.26778	7.24617	7.2557	0.179183	5.5809
ENSG00000163564	PYHIN1	1	pyrin and HIN domain family member 1	13.1597	-2.47907	0.648886	1.00154e-05	3.83234e-05	7.44557	7.59805	7.82354	7.6203	7.51974	7.20715	7.27695	7.28825	7.24617	7.18432	0.17936	5.57537
ENSG00000068615	REEP1	2	receptor accessory protein 1	2000	-2.47845	0.174068	5.38337e-48	1.71448e-46	11.8518	11.5004	11.6292	11.967	12.1166	10.1405	9.72889	9.52033	9.31395	9.81748	0.179437	5.57298
ENSG00000178031	ADAMTSL1	9	ADAMTS like 1	4.25609	2.47456	1.87444	0.00497394	0.0125583	7.01162	7.01162	7.08462	7.1816	7.01162	7.28793	7.52683	7.15965	7.33702	7.43338	5.55797	5.55797
ENSG00000108509	CAMTA2	17	calmodulin binding transcription activator 2	2158.36	2.47282	0.372	3.87759e-13	2.83941e-12	10.4703	9.58102	9.45778	9.19606	10.0485	11.7841	11.8436	12.1395	12.0487	11.7967	5.55128	5.55128
ENSG00000092470	WDR76	15	WD repeat domain 76	589.257	-2.47044	0.116236	1.17992e-101	1.20918e-99	10.5139	10.2983	10.1897	10.0793	10.2988	8.63111	8.72983	8.6133	8.51857	8.5814	0.180436	5.54212
ENSG00000177570	SAMD12	8	sterile alpha motif domain containing 12	208.825	2.46766	0.30476	1.20781e-17	1.16401e-16	7.78164	8.28114	7.78187	8.11283	7.72658	8.86699	10.0726	8.79759	8.63418	9.07177	5.53145	5.53145
ENSG00000054967	RELT	11	RELT TNF receptor	77.9045	-2.46604	0.294523	4.40287e-18	4.35261e-17	8.45532	8.41105	8.38919	8.39148	8.40181	7.80826	7.56556	7.56237	7.51117	7.69636	0.180988	5.52523
ENSG00000167077	MEI1	22	meiotic double-stranded break formation protein 1	4.93154	2.46324	1.4677	0.00287278	0.00759799	7.17059	7.01162	7.21792	7.01162	7.01162	7.48875	7.32539	7.40223	7.36573	7.3564	5.51453	5.51453
ENSG00000273920		15	novel transcript, antisense to TMC3	5.09	2.4599	1.26376	0.0026384	0.00703019	7.01162	7.01162	7.17477	7.1816	7.19208	7.34977	7.32539	7.44177	7.40233	7.43338	5.50177	5.50177
ENSG00000204128	C2orf72	2	chromosome 2 open reading frame 72	1907.01	-2.45643	0.0971983	2.82888e-142	5.79807e-140	11.8997	11.4309	11.8259	11.9495	11.6603	9.93561	9.59287	9.66405	9.73019	9.46852	0.182197	5.48857
ENSG00000145050	MANF	3	mesencephalic astrocyte derived neurotrophic factor	6621.39	2.45299	0.0772796	1.71419e-222	1.07532e-219	11.0209	11.007	11.16	11.3928	11.2264	13.4551	13.4255	13.5546	13.5289	13.4458	5.4755	5.4755
ENSG00000176884	GRIN1	9	glutamate ionotropic receptor NMDA type subunit 1	22.5725	-2.45244	0.593004	1.67707e-06	7.02915e-06	7.44557	7.97893	7.70141	7.95671	7.76901	7.20715	7.30219	7.42902	7.31848	7.31038	0.182701	5.47342
ENSG00000123977	DAW1	2	dynein assembly factor with WD repeats 1	20.2052	2.45189	0.69644	1.6596e-05	6.14256e-05	7.12406	7.48296	7.23041	7.42678	7.26666	7.7103	7.82409	7.7859	7.82388	7.52726	5.47132	5.47132
ENSG00000105492	SIGLEC6	19	sialic acid binding Ig like lectin 6	136.082	-2.45113	0.328906	2.14817e-15	1.81064e-14	9.0926	8.54743	8.85359	8.72501	8.76885	8.19976	7.8797	7.79262	7.65837	7.49806	0.182867	5.46845
ENSG00000186056	MATN1-AS1	1	MATN1 antisense RNA 1	50.1694	2.45054	0.40059	5.31924e-11	3.35099e-10	7.4158	7.59805	7.499	7.35099	7.6063	8.14026	8.0455	8.23152	8.18605	8.15354	5.4662	5.4662
ENSG00000077264	PAK3	X	p21 (RAC1) activated kinase 3	67.8368	-2.44909	0.406515	4.76959e-11	3.01482e-10	8.42892	7.97893	8.42852	8.30684	8.42181	7.52659	7.60163	7.53236	7.40233	7.79386	0.183127	5.4607
ENSG00000204323	SMIM5	17	small integral membrane protein 5	3.90314	-2.44821	1.78647	0.00447674	0.0113989	7.45969	7.16936	7.49361	7.25186	7.26666	7.01162	7.01162	7.11631	7.07437	7.18432	0.183238	5.45739
ENSG00000105137	SYDE1	19	synapse defective Rho GTPase homolog 1	599.231	-2.44249	0.239848	2.31554e-26	3.49629e-25	9.88115	10.0571	10.8081	10.3114	10.2194	8.40768	8.39392	8.56745	8.5637	9.20666	0.183966	5.4358
ENSG00000277013		19	novel transcript	7.41766	2.44167	0.973193	0.000703867	0.00207442	7.20627	7.16936	7.11484	7.25186	7.01162	7.44751	7.42186	7.34203	7.49545	7.606	5.43272	5.43272
ENSG00000130707	ASS1	9	argininosuccinate synthase 1	5530.37	2.4399	0.0980206	1.84529e-138	3.60372e-136	11.1762	10.8461	10.8427	10.6806	11.0759	13.2538	13.0821	12.9471	13.1704	13.6079	5.42606	5.42606
ENSG00000137198	GMPR	6	guanosine monophosphate reductase	17.1052	2.43543	0.588671	2.76033e-06	1.12906e-05	7.34826	7.23458	7.35323	7.25186	7.19208	7.73614	7.57785	7.81889	7.59958	7.71703	5.40925	5.40925
ENSG00000235652	FBXO30-DT	6	FBXO30 divergent transcript	37.1702	2.43363	1.91095	0.000143071	0.000468402	7.12406	7.92967	7.20462	7.1816	7.26666	8.18522	7.49923	8.48249	7.86418	7.43338	5.40252	5.40252
ENSG00000188038	NRN1L	16	neuritin 1 like	474.463	2.43274	0.140341	1.76751e-68	9.55334e-67	8.28615	8.57414	8.50015	8.45297	8.62911	9.77748	10.0702	10.246	10.0418	9.94995	5.39917	5.39917
ENSG00000273183		7	novel transcript, antisense to PAXIP1	5.35532	2.43207	1.2175	0.00215971	0.00585569	7.17059	7.01162	7.17477	7.01162	7.19208	7.52659	7.30219	7.40223	7.40233	7.3564	5.39667	5.39667
ENSG00000125148	MT2A	16	metallothionein 2A	18.1795	2.4273	0.924403	0.000248909	0.000786786	7.12406	7.42771	7.5251	7.1816	7.01162	7.68338	7.95285	7.7859	7.53749	7.43338	5.37885	5.37885
ENSG00000205212	CCDC144NL	17	CCDC144A N-terminal pseudogene	22.4332	2.42694	0.830719	7.4474e-05	0.000252901	7.32909	7.23458	7.36834	7.01162	7.41409	7.52659	7.872	8.06609	7.82847	7.55484	5.37752	5.37752
ENSG00000230487	PSMG3-AS1	7	PSMG3 antisense RNA 1 (head to head)	42.4456	2.42165	0.400667	1.25551e-10	7.66448e-10	7.4158	7.36362	7.41674	7.51922	7.55021	8.14026	7.91711	8.01208	7.8532	8.33614	5.35783	5.35783
ENSG00000101076	HNF4A	20	hepatocyte nuclear factor 4 alpha	10.6932	2.41686	0.920383	0.000348973	0.00107678	7.26279	7.16936	7.25345	7.1816	7.01162	7.44751	7.56556	7.52195	7.47503	7.75652	5.34008	5.34008
ENSG00000142733	MAP3K6	1	mitogen-activated protein kinase kinase kinase 6	108.147	-2.41597	0.606571	4.01725e-07	1.79769e-06	8.64045	8.27245	8.11542	9.00139	8.87408	7.48875	7.40451	8.13489	7.56599	7.94187	0.187379	5.33676
ENSG00000090520	DNAJB11	3	DnaJ heat shock protein family (Hsp40) member B11	8297.98	2.41591	0.0811843	4.15754e-196	1.95603e-193	11.3544	11.5195	11.4402	11.7307	11.3592	13.8425	13.8151	13.6447	13.8589	13.8137	5.33656	5.33656
ENSG00000161040	FBXL13	7	F-box and leucine rich repeat protein 13	13.1782	2.41575	0.730743	5.83219e-05	0.000201254	7.20627	7.23458	7.2939	7.25186	7.19208	7.83076	7.54007	7.59989	7.47503	7.58102	5.33596	5.33596
ENSG00000274114	ALOX15P1	17	arachidonate 15-lipoxygenase pseudogene 1	44.6204	2.41312	0.471571	1.25232e-08	6.45845e-08	7.43096	7.55508	7.40354	7.35099	7.57899	7.93425	8.25782	8.30479	8.04684	7.82934	5.32624	5.32624
ENSG00000089847	ANKRD24	19	ankyrin repeat domain 24	141.35	-2.41272	0.222859	1.43401e-28	2.37484e-27	9.01572	8.84427	8.69894	8.91785	8.7541	7.73614	7.84843	7.85046	7.8532	7.86319	0.187802	5.32477
ENSG00000161265	U2AF1L4	19	U2 small nuclear RNA auxiliary factor 1 like 4	222.795	2.40946	0.319894	6.49396e-16	5.63182e-15	8.3456	8.20946	7.69393	8.08863	7.90038	9.17546	9.22147	9.2894	9.30816	9.17301	5.31274	5.31274
ENSG00000010810	FYN	6	FYN proto-oncogene, Src family tyrosine kinase	229.925	-2.40557	0.246058	4.05117e-24	5.52824e-23	9.27269	8.99287	9.45004	9.57292	8.96484	7.87382	7.94582	8.38704	7.99276	8.05399	0.188734	5.29846
ENSG00000118503	TNFAIP3	6	TNF alpha induced protein 3	964.729	-2.40509	0.214018	2.95599e-31	5.36771e-30	10.8029	10.3196	11.0937	11.2478	10.7293	9.4298	8.83641	8.91238	8.8268	9.12338	0.188798	5.29667
ENSG00000148357	HMCN2	9	hemicentin 2	15.9682	2.40157	0.647285	1.23793e-05	4.66869e-05	7.26279	7.28455	7.24222	7.35099	7.19208	7.40179	7.66755	7.74417	7.84206	7.62991	5.28379	5.28379
ENSG00000159167	STC1	8	stanniocalcin 1	130.483	-2.40115	0.307931	1.64199e-16	1.47083e-15	8.49198	8.54743	8.93468	8.92359	8.94594	7.68338	7.99379	7.73696	7.84877	7.71703	0.189314	5.28223
ENSG00000272755		1	novel transcript	12.8697	2.4	0.855396	0.000182567	0.000588954	7.17059	7.36362	7.32075	7.01162	7.19208	7.59468	7.60163	7.57199	7.63433	7.62991	5.27804	5.27804
ENSG00000113070	HBEGF	5	heparin binding EGF like growth factor	28.0962	2.39994	0.591532	2.04486e-06	8.46952e-06	7.26279	7.23458	7.30313	7.68576	7.37184	7.83076	7.84041	7.77912	8.01842	7.82934	5.27782	5.27782
ENSG00000174963	ZIC4	3	Zic family member 4	138.625	2.3981	0.209255	1.27475e-31	2.34566e-30	7.86308	7.87723	7.86885	7.85013	7.68124	8.71499	8.94003	8.81906	8.95875	8.70796	5.27108	5.27108
ENSG00000112394	SLC16A10	6	solute carrier family 16 member 10	177.227	-2.39793	0.308134	1.23349e-16	1.11602e-15	9.09698	8.88566	9.00393	8.97965	9.20374	7.59468	8.07635	7.93805	8.08617	7.89561	0.189737	5.27046
ENSG00000228801		8	novel transcript	85.1272	2.39772	0.27176	8.3719e-20	9.06416e-19	7.62304	7.67529	7.63058	7.57216	7.80899	8.50892	8.37168	8.52577	8.44611	8.48288	5.2697	5.2697
ENSG00000198959	TGM2	20	transglutaminase 2	129.087	2.39693	0.281959	9.6183e-19	9.86174e-18	7.82718	7.57699	7.83589	7.88208	7.88295	8.98799	8.68644	8.93627	8.68461	8.50833	5.26681	5.26681
ENSG00000189410	SH2D5	1	SH2 domain containing 5	7.84307	-2.3959	1.09894	0.00114491	0.00325649	7.45969	7.28455	7.28436	7.6203	7.63235	7.01162	7.01162	7.19287	7.16527	7.31038	0.190003	5.26307
ENSG00000123983	ACSL3	2	acyl-CoA synthetase long chain family member 3	5792.76	2.3935	0.11542	2.40522e-97	2.26321e-95	11.2825	11.1941	10.6723	11.0391	10.9199	13.4838	13.3823	13.3842	13.1132	13.0129	5.25432	5.25432
ENSG00000100342	APOL1	22	apolipoprotein L1	95.2356	2.39341	0.370491	3.02374e-12	2.08024e-11	7.88384	7.61834	7.67093	7.81677	7.41409	8.53022	8.51464	8.8609	8.38101	8.37475	5.25398	5.25398
ENSG00000168356	SCN11A	3	sodium voltage-gated channel alpha subunit 11	14.0946	2.38988	0.600738	5.9895e-06	2.35407e-05	7.26279	7.28455	7.24222	7.25186	7.26666	7.62576	7.61315	7.59075	7.65541	7.675	5.24114	5.24114
ENSG00000173068	BNC2	9	basonuclin 2	331.666	-2.38903	0.214745	1.74628e-30	3.10565e-29	9.80449	9.70402	9.4143	9.68048	9.52922	8.10905	8.62362	8.24345	8.15547	8.17686	0.19091	5.23806
ENSG00000152402	GUCY1A2	11	guanylate cyclase 1 soluble subunit alpha 2	100.507	-2.38671	0.369102	2.24383e-12	1.55662e-11	8.72592	8.39566	8.46491	8.82211	8.47969	7.56174	7.8158	7.86878	7.69273	7.52726	0.191218	5.22963
ENSG00000120149	MSX2	5	msh homeobox 2	7462.95	-2.38662	0.0843371	2.16414e-177	7.99997e-175	13.7813	13.3109	13.7322	13.6143	13.7269	11.3159	11.1334	11.2827	11.4492	11.6168	0.19123	5.22931
ENSG00000198380	GFPT1	2	glutamine--fructose-6-phosphate transaminase 1	20148.7	2.38623	0.107617	1.41188e-110	1.68944e-108	12.8993	12.4824	12.4844	12.7775	12.9013	15.2123	15.0103	15.1511	14.9813	14.9008	5.22788	5.22788
ENSG00000196954	CASP4	11	caspase 4	2570.87	2.3857	0.112983	1.38818e-100	1.39498e-98	9.88115	10.0719	10.2388	10.0249	10.0373	12.369	12.0795	12.1505	12.1344	12.0402	5.22598	5.22598
ENSG00000185215	TNFAIP2	14	TNF alpha induced protein 2	1273.8	-2.38258	0.0985662	3.87589e-130	6.63097e-128	11.1845	11.2262	11.1739	11.4195	11.0827	9.47035	9.26512	9.27624	9.33058	9.28497	0.191766	5.21469
ENSG00000162631	NTNG1	1	netrin G1	14.4868	2.38099	0.974979	0.000459526	0.00139237	7.51208	7.32662	7.17477	7.01162	7.01162	7.95342	7.49923	7.7223	7.37657	7.39686	5.20893	5.20893
ENSG00000188883	KLRG2	7	killer cell lectin like receptor G2	320.869	-2.3794	0.149217	2.36697e-58	1.01237e-56	9.70541	9.46223	9.30804	9.50847	9.93806	8.38385	8.25279	8.14369	8.16935	8.28579	0.192189	5.20322
ENSG00000073849	ST6GAL1	3	ST6 beta-galactoside alpha-2,6-sialyltransferase 1	2761.67	-2.37908	0.158761	1.32418e-52	4.85164e-51	12.1719	12.1427	12.3047	12.4163	12.2021	10.1769	10.0376	9.6541	10.2577	10.5437	0.192232	5.20206
ENSG00000140807	NKD1	16	NKD inhibitor of WNT signaling pathway 1	5.05078	-2.37771	1.27581	0.00235394	0.00633336	7.28669	7.28455	7.56888	7.39082	7.37184	7.01162	7.13042	7.11631	7.15189	7.18432	0.192415	5.19711
ENSG00000137393	RNF144B	6	ring finger protein 144B	2621.64	2.37659	0.0915205	2.85174e-150	6.63301e-148	10.1085	10.0465	10.0766	10.0325	10.1431	12.2697	12.3442	12.2456	12.0467	11.9865	5.19308	5.19308
ENSG00000135069	PSAT1	9	phosphoserine aminotransferase 1	12949.7	2.37645	0.10039	4.31506e-125	6.71625e-123	12.2294	12.073	11.7863	12.2121	12.2526	14.4619	14.4622	14.458	14.3845	14.3413	5.19256	5.19256
ENSG00000260916	CCPG1	15	cell cycle progression 1	2593.37	2.37515	0.0808208	9.24774e-192	4.25417e-189	10.0327	10.1574	10.2231	10.0549	9.8762	12.2246	12.1796	12.2054	12.122	12.1114	5.18791	5.18791
ENSG00000214694	ARHGEF33	2	Rho guanine nucleotide exchange factor 33	51.6777	-2.37328	0.702249	7.63781e-06	2.96364e-05	8.13543	7.97893	8.1562	8.18187	8.32871	7.28793	7.73647	7.7223	7.44923	7.18432	0.193007	5.18117
ENSG00000276399	FLJ36000	17	uncharacterized FLJ36000	763.305	2.37296	0.101158	6.60085e-123	9.69107e-121	8.74926	8.85995	9.1058	8.85889	8.73918	10.3724	10.4923	10.8458	10.5557	10.5793	5.18003	5.18003
ENSG00000156535	CD109	6	CD109 molecule	86.1999	2.37211	0.28536	6.52073e-18	6.37026e-17	7.75773	7.57699	7.74806	7.74503	7.45223	8.59181	8.36717	8.58773	8.40193	8.42112	5.17698	5.17698
ENSG00000151790	TDO2	4	tryptophan 2,3-dioxygenase	8.37764	2.37189	1.29179	0.00143277	0.00400755	7.01162	7.23458	7.24222	7.01162	7.19208	7.62576	7.58987	7.52195	7.458	7.18432	5.1762	5.1762
ENSG00000224081	SLC44A3-AS1	1	SLC44A3 antisense RNA 1	103.372	2.37173	0.631988	1.56384e-06	6.59331e-06	7.36638	8.17157	7.50434	7.54637	7.68124	9.31153	8.45386	8.15673	8.31167	8.43016	5.17562	5.17562
ENSG00000241593		3	novel transcript	6.63045	-2.37153	1.12934	0.00130828	0.00368422	7.5479	7.55508	7.45982	7.30569	7.32378	7.01162	7.17957	7.19287	7.18901	7.01162	0.19324	5.17491
ENSG00000142166	IFNAR1	21	interferon alpha and beta receptor subunit 1	1168.08	2.37094	0.166229	4.80093e-48	1.53845e-46	9.34344	9.43917	9.17269	9.05934	9.07269	10.6206	11.515	10.9674	11.0413	11.2751	5.17279	5.17279
ENSG00000139211	AMIGO2	12	adhesion molecule with Ig like domain 2	294.564	-2.37039	0.176793	4.32076e-42	1.1601e-40	9.36144	9.40551	9.27789	9.83042	9.60059	8.34707	8.16312	8.04195	8.23449	8.26493	0.193393	5.17082
ENSG00000172037	LAMB2	3	laminin subunit beta 2	6820.15	2.36873	0.0781096	1.7536e-203	9.07529e-201	11.3819	11.3707	11.0391	11.2012	11.2943	13.5111	13.5731	13.2708	13.7041	13.4721	5.16485	5.16485
ENSG00000141579	ZNF750	17	zinc finger protein 750	693.817	-2.36848	0.184342	1.49878e-39	3.71143e-38	10.3635	10.0293	10.5518	10.5142	10.7102	8.60176	8.59825	8.5468	8.78735	9.39233	0.19365	5.16397
ENSG00000267496	FAM215A	17	family with sequence similarity 215 member A	18.2796	2.36421	0.553031	1.46663e-06	6.19858e-06	7.23633	7.28455	7.3374	7.35099	7.26666	7.62576	7.71752	7.66821	7.76394	7.79386	5.14872	5.14872
ENSG00000154822	PLCL2	3	phospholipase C like 2	277.061	-2.36325	0.182628	4.6631e-39	1.13566e-37	9.43284	9.4655	9.52149	9.5339	9.26464	8.04325	8.11203	8.33051	8.13981	8.27541	0.194353	5.14527
ENSG00000227398	KIF9-AS1	3	KIF9 antisense RNA 1	44.3432	2.36289	0.386744	7.50786e-11	4.66028e-10	7.3836	7.59805	7.45982	7.49046	7.45223	7.95342	8.03286	8.21131	7.99832	8.19963	5.14399	5.14399
ENSG00000146281	PM20D2	6	peptidase M20 domain containing 2	36.1284	2.36211	0.560439	7.86929e-07	3.42016e-06	7.4158	7.50821	7.59616	7.01162	7.41409	8.07675	8.02647	7.95987	7.91687	7.92674	5.14121	5.14121
ENSG00000225532		6	novel transcript	19.0764	2.36157	0.581224	3.67358e-06	1.48037e-05	7.30866	7.28455	7.31207	7.35099	7.26666	7.83076	7.79034	7.86878	7.61246	7.46691	5.13928	5.13928
ENSG00000124216	SNAI1	20	snail family transcriptional repressor 1	409.449	-2.35606	0.159268	4.4139e-51	1.55131e-49	9.85024	9.70402	9.95893	9.98918	9.75048	8.22819	8.37168	8.35562	8.56264	8.54139	0.195324	5.11969
ENSG00000140873	ADAMTS18	16	ADAM metallopeptidase with thrombospondin type 1 motif 18	11.4054	2.35586	0.79205	0.000175617	0.000568216	7.23633	7.16936	7.25345	7.35099	7.01162	7.59468	7.4699	7.62645	7.54836	7.606	5.119	5.119
ENSG00000189058	APOD	3	apolipoprotein D	5.84477	-2.35468	1.35347	0.00224077	0.00605484	7.36638	7.45622	7.32918	7.39082	7.51974	7.28793	7.01162	7.15965	7.12029	7.01162	0.195511	5.1148
ENSG00000159871	LYPD5	19	LY6/PLAUR domain containing 5	25.578	-2.35358	0.475787	5.396e-08	2.63201e-07	7.89738	7.80622	7.87178	7.88208	7.72658	7.28793	7.40451	7.44177	7.36573	7.2557	0.19566	5.1109
ENSG00000138835	RGS3	9	regulator of G protein signaling 3	465.247	2.35266	0.154958	1.9642e-53	7.3395e-52	8.50986	8.27245	8.39086	8.64846	8.70103	9.82838	9.92988	10.0062	9.99239	10.1823	5.10766	5.10766
ENSG00000270933		7	novel transcript	99.1918	2.35071	0.270393	2.85831e-19	3.01272e-18	7.64278	7.71052	7.67483	7.89758	7.68124	8.59181	8.57605	8.60201	8.54885	8.53322	5.10076	5.10076
ENSG00000170542	SERPINB9	6	serpin family B member 9	14959.9	-2.34841	0.100936	1.84221e-121	2.68561e-119	14.6464	14.3614	14.7647	14.6689	14.6599	12.3189	12.416	12.2002	12.2233	12.4596	0.196362	5.09263
ENSG00000182685	BRICD5	16	BRICHOS domain containing 5	82.5209	2.34616	0.358945	2.52902e-12	1.74861e-11	7.6026	7.63794	7.6511	7.70612	7.55021	8.04325	8.63433	8.8813	8.23162	8.28579	5.08469	5.08469
ENSG00000259319		14	novel transcript, antisense to JDP2	33.6217	2.34568	0.442371	7.0404e-09	3.70001e-08	7.51208	7.32662	7.43575	7.45979	7.32378	7.87382	7.96672	8.09423	7.98903	7.81181	5.08301	5.08301
ENSG00000236404	VLDLR-AS1	9	VLDLR antisense RNA 1	141.664	2.3445	0.210728	6.47857e-30	1.1308e-28	7.91726	7.76004	7.90886	7.78181	7.91743	8.86699	8.90075	8.91238	8.77597	8.74958	5.07885	5.07885
ENSG00000181751	MACIR	5	macrophage immunometabolism regulator	252.063	-2.34449	0.189195	1.84988e-36	4.03948e-35	9.2631	9.24645	9.28749	9.52306	9.41899	8.02602	8.11203	8.14806	8.03629	8.34593	0.196897	5.07879
ENSG00000166086	JAM3	11	junctional adhesion molecule 3	7035.78	-2.34197	0.0776508	2.88451e-201	1.42172e-198	13.6306	13.2521	13.3606	13.756	13.7037	11.3213	11.2299	11.1762	11.3299	11.5098	0.197241	5.06993
ENSG00000124570	SERPINB6	6	serpin family B member 6	412.446	-2.34094	0.183658	8.82733e-39	2.12235e-37	10.0195	9.80171	10.0096	9.93645	9.48788	8.18522	8.52641	8.4602	8.53921	8.34593	0.197381	5.06633
ENSG00000092068	SLC7A8	14	solute carrier family 7 member 8	5005.12	-2.33666	0.0677788	8.34288e-262	7.50895e-259	13.2176	12.7265	13.119	12.9604	13.2769	11.123	10.6605	10.8655	10.8115	10.9448	0.197968	5.05132
ENSG00000109099	PMP22	17	peripheral myelin protein 22	127.694	-2.33604	0.356758	1.37055e-12	9.65358e-12	8.58534	8.58727	8.62428	8.935	9.0139	7.83076	7.74574	8.04195	7.7714	7.58102	0.198053	5.04916
ENSG00000163683	SMIM14	4	small integral membrane protein 14	3027.08	2.33421	0.0914244	5.58874e-145	1.20513e-142	10.2029	10.4981	10.2444	10.1822	10.2776	12.3382	12.3398	12.4695	12.4038	12.3092	5.04274	5.04274
ENSG00000175147	TMEM51-AS1	1	TMEM51 antisense RNA 1	12.6138	-2.32878	0.654301	2.91593e-05	0.000104452	7.64278	7.42771	7.41674	7.6203	7.80899	7.20715	7.21726	7.19287	7.25439	7.31038	0.199052	5.0238
ENSG00000143369	ECM1	1	extracellular matrix protein 1	420.646	-2.32619	0.149019	5.4385e-56	2.16504e-54	9.82501	9.76294	10.2665	9.90108	9.51283	8.54072	8.38063	8.82142	8.32487	8.12964	0.199409	5.01481
ENSG00000230212		21	novel transcript	37.8518	2.32536	0.795977	6.93973e-05	0.000236983	7.34826	7.23458	7.20462	7.30569	7.26666	7.52659	7.38633	7.42902	7.83075	8.97329	5.0119	5.0119
ENSG00000078804	TP53INP2	20	tumor protein p53 inducible nuclear protein 2	163.892	2.32355	0.202129	8.73173e-32	1.61822e-30	7.968	7.9908	8.01338	7.86627	7.74813	9.10503	8.93171	8.97441	8.86092	8.93283	5.00563	5.00563
ENSG00000123843	C4BPB	1	complement component 4 binding protein beta	16.0315	2.31672	0.868221	0.000207407	0.000662889	7.28669	7.23458	7.19032	7.25186	7.32378	7.56174	7.76393	7.92691	7.64043	7.3564	4.98199	4.98199
ENSG00000164088	PPM1M	3	protein phosphatase, Mg2+/Mn2+ dependent 1M	176.168	2.31402	0.180191	5.95451e-39	1.44338e-37	7.94302	7.86355	8.04238	8.0511	7.88295	9.00944	8.94279	9.0533	9.11228	8.99584	4.97267	4.97267
ENSG00000160183	TMPRSS3	21	transmembrane serine protease 3	67.6355	2.31187	0.290279	1.34214e-16	1.21062e-15	7.49952	7.59805	7.69393	7.59675	7.6063	8.25584	8.41138	8.35916	8.29292	8.26493	4.96526	4.96526
ENSG00000268864		19	solute carrier family 7 (cationic amino acid transporter, y+ system), member 2 (SLC7A2) pseudogene	19.7776	-2.30516	0.551187	1.91073e-06	7.93778e-06	7.81231	7.59805	7.71975	7.79951	7.76901	7.20715	7.34696	7.34203	7.32478	7.31038	0.202338	4.94224
ENSG00000185745	IFIT1	10	interferon induced protein with tetratricopeptide repeats 1	217.97	2.30292	0.247842	7.279e-22	8.79642e-21	7.90406	8.13212	8.09546	8.0511	8.0711	9.26578	9.1923	9.68985	8.91552	8.85403	4.93456	4.93456
ENSG00000197993	KEL	7	Kell metallo-endopeptidase (Kell blood group)	27.3136	2.30277	0.884403	0.000136528	0.000448329	7.17059	7.36362	7.3374	7.51922	7.19208	8.29593	7.68801	7.69196	7.67003	7.84645	4.93404	4.93404
ENSG00000196517	SLC6A9	1	solute carrier family 6 member 9	1121.15	2.30202	0.129947	2.75517e-71	1.57991e-69	9.2992	9.14259	8.96263	9.51942	9.31811	10.9444	10.9831	10.9918	11.0815	11.1985	4.93146	4.93146
ENSG00000054598	FOXC1	6	forkhead box C1	68.6554	2.30081	0.305087	2.73483e-15	2.29577e-14	7.5479	7.53219	7.73405	7.59675	7.57899	8.19976	8.33509	8.34135	8.30768	8.44802	4.92734	4.92734
ENSG00000185437	SH3BGR	21	SH3 domain binding glutamate rich protein	73.55	2.29991	0.35197	3.18622e-12	2.18766e-11	7.49952	7.77577	7.57813	7.54637	7.72658	8.4762	8.27769	8.29732	8.44494	8.32627	4.92425	4.92425
ENSG00000153404	PLEKHG4B	5	pleckstrin homology and RhoGEF domain containing G4B	102.066	-2.29655	0.389686	9.57504e-11	5.89569e-10	8.61484	8.37214	8.80109	8.51119	8.50753	7.95342	7.55297	8.14806	7.60927	7.39686	0.20355	4.9128
ENSG00000132846	ZBED3	5	zinc finger BED-type containing 3	16.115	2.29301	0.79087	0.000156657	0.000510622	7.12406	7.32662	7.45982	7.25186	7.19208	7.7103	7.698	7.75836	7.66714	7.46691	4.90078	4.90078
ENSG00000266050		17	family with sequence similarity 27-like (FAM27L) pseudogene	43.9786	2.2924	1.08771	0.000326029	0.00101293	7.36638	7.76004	7.01162	7.54637	7.37184	7.93425	8.00701	8.28222	8.07269	8.06704	4.89871	4.89871
ENSG00000129173	E2F8	11	E2F transcription factor 8	1437.39	-2.29068	0.0877922	4.59061e-152	1.105e-149	11.3233	11.4081	11.4151	11.3566	11.3288	9.52898	9.39781	9.51757	9.59934	9.40873	0.204379	4.89286
ENSG00000187244	BCAM	19	basal cell adhesion molecule (Lutheran blood group)	2020.08	-2.28591	0.192852	1.62634e-34	3.3104e-33	11.3721	11.9949	12.2476	11.6675	11.6782	9.89224	9.76794	9.62378	10.1492	9.63006	0.205056	4.87671
ENSG00000166961	MS4A15	11	membrane spanning 4-domains A15	93.7321	-2.28582	0.236491	5.16048e-23	6.64761e-22	8.58202	8.40338	8.73026	8.57423	8.30686	7.68338	7.72706	7.82531	7.70103	7.606	0.205068	4.87642
ENSG00000173905	GOLIM4	3	golgi integral membrane protein 4	47.1922	2.28533	0.386112	1.84571e-10	1.10588e-09	7.44557	7.48296	7.63474	7.51922	7.37184	7.95342	8.302	8.13046	8.0845	8.07991	4.87475	4.87475
ENSG00000112182	BACH2	6	BTB domain and CNC homolog 2	488.564	2.28493	0.119926	7.74984e-82	5.38354e-80	8.67477	8.58072	8.52549	8.45297	8.58715	10.247	10.0714	9.85376	10.0322	9.97715	4.87341	4.87341
ENSG00000176170	SPHK1	17	sphingosine kinase 1	17.9466	-2.28135	0.58549	6.34613e-06	2.48621e-05	7.633	7.74393	7.66702	7.79951	7.65729	7.20715	7.27695	7.32515	7.2775	7.43338	0.205705	4.86134
ENSG00000261824	LINC00662	19	long intergenic non-protein coding RNA 662	529.478	2.28003	0.138787	8.66855e-62	4.05074e-60	8.57534	8.60668	8.53577	8.69774	8.73164	10.2153	10.2709	10.0834	10.108	9.95816	4.8569	4.8569
ENSG00000224090		2	novel transcript, antisense to CCDC108	8.61622	2.27897	0.892313	0.000586678	0.00174645	7.12406	7.16936	7.19032	7.1816	7.32378	7.40179	7.61315	7.4893	7.52262	7.43338	4.8533	4.8533
ENSG00000164112	SMIM43	4	small integral membrane protein 43	4.43958	-2.27814	2.45973	0.00727492	0.0177844	7.3836	7.01162	7.2939	7.54637	7.41409	7.01162	7.01162	7.11631	7.07437	7.18432	0.206163	4.85054
ENSG00000233429	HOTAIRM1	7	HOXA transcript antisense RNA, myeloid-specific 1	261.073	2.27699	0.404037	1.64487e-10	9.91854e-10	7.84174	8.06965	8.71658	7.97085	7.90038	9.26578	8.57978	9.51204	9.14878	10.0196	4.84666	4.84666
ENSG00000186318	BACE1	11	beta-secretase 1	15.8633	2.27619	0.674687	4.20535e-05	0.000147726	7.23633	7.23458	7.28436	7.25186	7.37184	7.65526	7.85637	7.62645	7.65245	7.49806	4.84397	4.84397
ENSG00000111344	RASAL1	12	RAS protein activator like 1	36.3789	-2.27526	0.505738	3.11171e-07	1.40645e-06	7.91068	7.76004	8.36215	7.95671	7.78928	7.52659	7.30219	7.46618	7.31848	7.55484	0.206575	4.84085
ENSG00000157470	FAM81A	15	family with sequence similarity 81 member A	73.6182	-2.27519	0.513095	2.17801e-07	9.98385e-07	8.24603	8.38788	8.38752	8.28706	8.52571	7.62576	7.65706	7.75836	7.72533	7.18432	0.206586	4.8406
ENSG00000259803	SLC22A31	16	solute carrier family 22 member 31	394.967	2.27513	0.174161	2.03332e-40	5.20293e-39	8.53789	8.05881	8.48191	8.56654	8.43167	9.77748	9.48618	10.117	9.70578	9.85915	4.84041	4.84041
ENSG00000160182	TFF1	21	trefoil factor 1	18.9258	-2.2744	0.502384	5.20181e-07	2.30732e-06	7.67122	7.63794	7.66702	7.76367	7.84688	7.28793	7.30219	7.26778	7.33096	7.39686	0.206699	4.83796
ENSG00000071073	MGAT4A	2	alpha-1,3-mannosyl-glycoprotein 4-beta-N-acetylglucosaminyltransferase A	7201.52	-2.27336	0.088765	3.3614e-145	7.32468e-143	13.7367	13.3541	13.4909	13.819	13.4109	11.6368	11.38	11.4519	11.4094	11.1092	0.206848	4.83447
ENSG00000138031	ADCY3	2	adenylate cyclase 3	27.4814	-2.27302	0.497564	2.95047e-07	1.3362e-06	8.1947	7.61834	7.74806	7.78181	7.86513	7.34977	7.32539	7.32515	7.30546	7.52726	0.206896	4.83334
ENSG00000162814	SPATA17	1	spermatogenesis associated 17	83.0317	2.26773	0.249763	9.19419e-21	1.04749e-19	7.73295	7.71052	7.57813	7.6203	7.72658	8.46507	8.50275	8.26689	8.48857	8.48288	4.81564	4.81564
ENSG00000229616		10	double homeobox (DUX) pseudogene	3.87771	-2.26636	1.43323	0.00441434	0.0112566	7.26279	7.36362	7.28436	7.45979	7.32378	7.01162	7.13042	7.11631	7.10036	7.18432	0.207853	4.81109
ENSG00000220517	ASS1P1	6	argininosuccinate synthetase 1 pseudogene 1	5.36217	2.26602	1.1133	0.00243031	0.00652106	7.17059	7.16936	7.13802	7.1816	7.01162	7.34977	7.3672	7.42902	7.42646	7.43338	4.80994	4.80994
ENSG00000111674	ENO2	12	enolase 2	23.3421	-2.26404	0.621309	9.39078e-06	3.60799e-05	7.78943	7.76004	7.91442	7.70612	7.74813	7.62576	7.27695	7.24551	7.30546	7.31038	0.208188	4.80334
ENSG00000175170	FAM182B	20	family with sequence similarity 182 member B	8.88038	2.26333	1.0615	0.00143665	0.00401784	7.17059	7.16936	7.2939	7.1816	7.01162	7.48875	7.49923	7.4893	7.74104	7.18432	4.80099	4.80099
ENSG00000120742	SERP1	3	stress associated endoplasmic reticulum protein 1	9902.76	2.26142	0.0662417	8.90739e-257	6.82933e-254	11.8964	11.7351	11.851	11.8554	11.855	14.0216	14.0958	14.0604	13.9302	14.0032	4.79464	4.79464
ENSG00000139209	SLC38A4	12	solute carrier family 38 member 4	130.621	-2.26109	0.297758	1.04865e-15	8.98143e-15	8.6341	8.66915	8.92733	8.66275	8.93318	7.76102	7.93874	8.04195	7.79812	7.58102	0.208615	4.79352
ENSG00000272168	CASC15	6	cancer susceptibility 15	267.143	2.25541	0.146588	1.59846e-54	6.13908e-53	8.21837	8.20012	8.11102	8.1707	8.2501	9.44005	9.49885	9.17847	9.47676	9.39233	4.77468	4.77468
ENSG00000243403		15	ribosomal protein S26 (RPS26) pseudogene	27.128	-2.25436	0.815261	0.000224702	0.000714965	7.40004	7.96689	8.03282	8.1707	7.01162	7.01162	7.71752	7.30728	7.43112	7.01162	0.20959	4.77123
ENSG00000198842	STYXL2	1	serine/threonine/tyrosine interacting like 2	26.0387	-2.25229	0.610589	8.46721e-06	3.26953e-05	7.81978	7.61834	7.68254	8.2463	7.70431	7.40179	7.3672	7.28825	7.29873	7.39686	0.20989	4.7644
ENSG00000270504		6	novel transcript, antisense to PXDC1	221.912	-2.24999	0.154795	7.56907e-49	2.50299e-47	9.08158	9.12164	9.35278	9.35318	9.1828	7.97216	8.0824	8.19899	8.11581	8.0926	0.210225	4.7568
ENSG00000186603	HPDL	1	4-hydroxyphenylpyruvate dioxygenase like	649.639	-2.24747	0.111634	2.46201e-91	2.09737e-89	10.2251	10.3664	10.1494	10.3952	10.653	8.74168	8.71333	8.75099	8.86992	8.87266	0.210592	4.74851
ENSG00000204428	LY6G5C	6	lymphocyte antigen 6 family member G5C	12.1208	2.24711	0.851219	0.000319887	0.00099474	7.20627	7.39703	7.19032	7.01162	7.32378	7.52659	7.54007	7.66009	7.53011	7.62991	4.7473	4.7473
ENSG00000154102	C16orf74	16	chromosome 16 open reading frame 74	25.2108	-2.24695	0.467548	1.18824e-07	5.63522e-07	7.88384	7.71052	7.82974	7.89758	7.80899	7.28793	7.38633	7.40223	7.3488	7.39686	0.210669	4.74679
ENSG00000278662	GOLGA6L10	15	golgin A6 family like 10	40.9634	2.2458	0.667213	1.66323e-05	6.15489e-05	7.5593	7.71052	7.45393	7.01162	7.37184	7.87382	8.10618	8.05651	8.09946	8.0273	4.74301	4.74301
ENSG00000137404	NRM	6	nurim	182.466	-2.24569	0.228345	3.10197e-24	4.26104e-23	9.02038	9.08304	9.21797	8.94631	8.93957	7.91461	7.94582	7.92129	8.00201	8.18831	0.210853	4.74264
ENSG00000143195	ILDR2	1	immunoglobulin like domain containing receptor 2	33.6216	-2.24489	0.78643	5.45237e-05	0.000188776	8.05564	8.04783	7.58269	8.03822	7.95048	7.28793	7.27695	7.59989	7.52262	7.2557	0.21097	4.74001
ENSG00000131871	SELENOS	15	selenoprotein S	2131.46	2.243	0.0952362	7.08171e-124	1.05467e-121	9.81863	9.93063	9.82775	10.1503	9.97684	11.8599	11.8228	11.9408	11.8697	11.908	4.73382	4.73382
ENSG00000249631		4	novel transcript	3.14415	2.24158	2.41917	0.00554162	0.0138715	7.01162	7.01162	7.08462	7.1816	7.01162	7.28793	7.34696	7.35809	7.21958	7.3564	4.72914	4.72914
ENSG00000013392	RWDD2A	6	RWD domain containing 2A	536.998	2.2404	0.112796	9.8781e-89	8.08247e-87	8.67784	8.73424	8.60657	8.58946	8.69325	10.2007	10.1478	10.1995	10.0769	10.0759	4.72527	4.72527
ENSG00000198885	ITPRIPL1	2	ITPRIP like 1	133.784	-2.2401	0.271454	5.46209e-18	5.36388e-17	8.70212	8.97404	8.74011	8.65562	8.86056	7.78503	7.79893	7.95987	7.95666	7.71703	0.211671	4.72431
ENSG00000167311	ART5	11	ADP-ribosyltransferase 5	107.827	-2.24007	0.214069	1.28109e-26	1.94998e-25	8.5063	8.52697	8.52549	8.70462	8.81908	7.73614	7.65706	7.7513	7.82158	7.89561	0.211676	4.72421
ENSG00000150347	ARID5B	10	AT-rich interaction domain 5B	624.602	-2.23857	0.179868	3.66909e-37	8.20236e-36	10.407	10.0507	10.418	10.4466	10.2194	8.91374	8.78742	8.93842	8.85846	8.28579	0.211897	4.71928
ENSG00000137474	MYO7A	11	myosin VIIA	1658.88	-2.23789	0.10354	7.95048e-105	8.75441e-103	11.4365	11.5644	11.519	11.6443	11.5535	9.78146	9.4586	9.60319	9.75209	9.7714	0.211996	4.71708
ENSG00000158270	COLEC12	18	collectin subfamily member 12	1477.05	-2.23746	0.0852838	8.37428e-153	2.03948e-150	11.4907	11.1922	11.5974	11.3566	11.292	9.71215	9.37033	9.57171	9.56673	9.53694	0.212059	4.71566
ENSG00000230006	ANKRD36BP2	2	ankyrin repeat domain 36B pseudogene 2	17.1743	2.23379	0.847069	0.000267434	0.000841487	7.26279	7.32662	7.26418	7.01162	7.37184	8.02602	7.4699	7.59075	7.68431	7.58102	4.70369	4.70369
ENSG00000224699	LAMTOR5-AS1	1	LAMTOR5 antisense RNA 1	135.752	2.2331	0.33513	6.16677e-13	4.44803e-12	8.12002	7.6569	7.85405	7.76367	7.84688	8.57164	8.86607	8.97441	8.51857	8.99024	4.70142	4.70142
ENSG00000157350	ST3GAL2	16	ST3 beta-galactoside alpha-2,3-sialyltransferase 2	378.984	2.23104	0.180445	1.88981e-36	4.12234e-35	8.56525	8.28114	8.38752	8.50306	8.27319	9.97422	9.9469	9.67271	9.49554	9.64041	4.69471	4.69471
ENSG00000154146	NRGN	11	neurogranin	9.93766	-2.23012	0.912593	0.000638245	0.00189099	7.45969	7.55508	7.57352	7.51922	7.55021	7.28793	7.01162	7.24551	7.27002	7.18432	0.213141	4.69172
ENSG00000119242	CCDC92	12	coiled-coil domain containing 92	188.497	2.22842	0.209905	1.61799e-27	2.5607e-26	7.87698	8.1907	8.00597	7.98475	8.01289	8.91374	8.95649	9.14418	9.18237	9.14346	4.68619	4.68619
ENSG00000145287	PLAC8	4	placenta associated 8	617.22	2.22819	0.130941	2.93588e-66	1.51183e-64	8.82485	8.96452	9.08829	8.53524	8.30686	10.3982	10.2975	10.7385	10.1381	9.743	4.68546	4.68546
ENSG00000184254	ALDH1A3	15	aldehyde dehydrogenase 1 family member A3	16.2942	-2.22798	0.619882	2.32129e-05	8.41855e-05	7.61291	7.61834	7.85703	7.64293	7.57899	7.40179	7.30219	7.35809	7.26233	7.01162	0.213457	4.68479
ENSG00000165905	LARGE2	11	LARGE xylosyl- and glucuronyltransferase 2	1514.1	-2.22273	0.157415	4.59854e-47	1.44016e-45	11.4369	11.4708	11.576	11.2658	11.3458	9.76948	9.50246	9.24106	9.70448	9.67099	0.214236	4.66775
ENSG00000234719	NPIPB2	16	nuclear pore complex interacting protein family member B2	150.371	2.22009	0.541553	4.70052e-07	2.09169e-06	7.91068	8.44119	7.60931	7.59675	7.45223	8.30895	9.23252	8.36268	8.38721	9.57712	4.65923	4.65923
ENSG00000102962	CCL22	16	C-C motif chemokine ligand 22	16.1896	-2.2186	0.587908	1.19165e-05	4.50236e-05	7.61291	7.59805	7.82354	7.66472	7.6063	7.34977	7.24901	7.28825	7.25439	7.3564	0.21485	4.6544
ENSG00000213070	HMGB3P6	1	high mobility group box 3 pseudogene 6	21.5739	-2.21463	0.608817	1.1967e-05	4.51979e-05	7.64278	7.72744	7.81728	7.78181	7.82818	7.20715	7.54007	7.35809	7.26233	7.31038	0.215442	4.64162
ENSG00000134339	SAA2	11	serum amyloid A2	10.9254	-2.21306	0.759663	0.000201216	0.000644695	7.72448	7.6569	7.58269	7.49046	7.19208	7.20715	7.27695	7.22087	7.21958	7.18432	0.215676	4.63658
ENSG00000186642	PDE2A	11	phosphodiesterase 2A	10.1171	-2.21234	0.744979	0.000228489	0.000726566	7.45969	7.50821	7.30313	7.6203	7.70431	7.20715	7.21726	7.11631	7.29183	7.2557	0.215784	4.63426
ENSG00000173221	GLRX	5	glutaredoxin	315.875	2.21119	0.163678	8.43652e-43	2.3224e-41	8.36604	8.24594	8.50166	8.15941	8.15196	9.87003	9.5674	9.91301	9.30177	8.96186	4.63058	4.63058
ENSG00000203914	HSP90B3P	1	heat shock protein 90 beta family member 3, pseudogene	58.3571	2.20922	0.290417	2.88046e-15	2.41508e-14	7.45969	7.61834	7.56888	7.54637	7.65729	8.06015	8.31631	8.15673	8.10276	8.43913	4.62426	4.62426
ENSG00000187792	ZNF70	22	zinc finger protein 70	194.023	2.20918	0.195635	7.79861e-31	1.39895e-29	8.07217	8.04783	8.19126	7.89758	7.93412	9.05128	9.25434	9.13869	9.08714	8.93869	4.62413	4.62413
ENSG00000119042	SATB2	2	SATB homeobox 2	215.901	2.2074	0.36051	1.45343e-11	9.51835e-11	8.01584	7.92967	8.04949	8.44439	7.86513	9.64794	9.09577	9.1749	8.74568	9.15832	4.61842	4.61842
ENSG00000076770	MBNL3	X	muscleblind like splicing regulator 3	16000.8	-2.20724	0.0855233	5.10641e-149	1.149e-146	14.9399	14.4899	14.7554	14.6981	14.5762	12.5352	12.4091	12.4435	12.5853	12.6383	0.216548	4.61792
ENSG00000142511	GPR32	19	G protein-coupled receptor 32	839.269	-2.20479	0.184497	1.25428e-34	2.56569e-33	10.757	10.4133	10.7713	10.8295	10.5012	9.11159	8.68644	8.79035	9.14025	9.40056	0.216917	4.61006
ENSG00000112759	SLC29A1	6	solute carrier family 29 member 1 (Augustine blood group)	7397.93	-2.20465	0.0829526	4.51583e-157	1.19849e-154	13.7167	13.4484	13.6067	13.5916	13.6221	11.411	11.2944	11.4156	11.6076	11.7179	0.216937	4.60964
ENSG00000134363	FST	5	follistatin	435.976	-2.20447	0.187728	2.91282e-33	5.69388e-32	9.98364	9.84438	9.82346	9.71559	10.1141	8.62141	8.54959	8.74849	8.26413	8.36523	0.216964	4.60906
ENSG00000115594	IL1R1	2	interleukin 1 receptor type 1	1675.92	-2.2013	0.0777763	1.14079e-177	4.37325e-175	11.6195	11.4692	11.5694	11.589	11.5231	9.71215	9.67292	9.71876	9.83007	9.5699	0.217442	4.59892
ENSG00000270923	TAS2R6P	7	taste 2 receptor member 6 pseudogene	4.68649	2.19714	1.35069	0.00460549	0.0116965	7.12406	7.01162	7.19032	7.01162	7.19208	7.28793	7.40451	7.42902	7.36018	7.39686	4.58569	4.58569
ENSG00000166825	ANPEP	15	alanyl aminopeptidase, membrane	39.3638	-2.19467	0.470633	1.45736e-07	6.82553e-07	8.09374	8.05881	7.69768	8.03822	8.09885	7.28793	7.45449	7.32515	7.44478	7.77544	0.218443	4.57786
ENSG00000148225	WDR31	9	WD repeat domain 31	191.333	2.19457	0.371607	5.50376e-11	3.46091e-10	8.04445	7.89067	7.94696	7.66472	8.53469	8.98076	8.97005	8.99511	9.32887	9.04517	4.57754	4.57754
ENSG00000204054	LINC00963	9	long intergenic non-protein coding RNA 963	1240.18	2.1934	0.226503	2.9235e-24	4.02389e-23	9.68443	9.0743	9.3543	9.33661	9.33703	10.7721	11.6447	11.2819	11.0431	10.9339	4.57382	4.57382
ENSG00000167244	IGF2	11	insulin like growth factor 2	41958.7	-2.19332	0.176236	1.45593e-37	3.31563e-36	15.8398	16.1509	16.1012	16.0764	16.132	13.3632	13.8172	13.2565	14.2751	14.607	0.218647	4.57357
ENSG00000274760		20		1540.32	2.19266	0.0820475	1.56194e-158	4.1992e-156	9.65738	9.50405	9.6202	9.57292	9.76083	11.463	11.4491	11.481	11.3451	11.4613	4.57147	4.57147
ENSG00000119535	CSF3R	1	colony stimulating factor 3 receptor	6263.17	-2.19059	0.118468	2.72191e-78	1.79447e-76	13.4971	13.1616	13.4931	13.4462	13.1768	11.4495	10.9812	11.1132	11.2606	11.5541	0.219061	4.56494
ENSG00000120594	PLXDC2	10	plexin domain containing 2	859.243	-2.18873	0.14312	3.01126e-54	1.14589e-52	10.2896	10.5984	10.7833	10.9978	10.6944	8.61162	9.17631	8.87454	9.41452	9.16323	0.219344	4.55905
ENSG00000166016	ABTB2	11	ankyrin repeat and BTB domain containing 2	209.874	-2.18837	0.242248	5.70345e-21	6.55928e-20	9.01339	8.76831	9.40193	9.29427	9.27453	7.8526	8.1741	8.13489	8.04334	8.11746	0.219399	4.5579
ENSG00000149260	CAPN5	11	calpain 5	53.3786	2.18332	0.367919	1.89114e-10	1.13211e-09	7.40004	7.72744	7.53015	7.54637	7.51974	8.12478	8.19035	8.01208	8.21715	8.29606	4.54198	4.54198
ENSG00000139880	CDH24	14	cadherin 24	165.047	-2.18319	0.185976	6.22501e-33	1.20546e-31	8.99694	9.0297	8.97384	8.8096	8.94594	7.97216	7.91711	7.93805	7.95276	8.05399	0.220189	4.54155
ENSG00000260398		8	novel transcript, overlapping to PKIA	7.81252	-2.18294	0.882158	0.000743164	0.00217722	7.57045	7.39703	7.54502	7.42678	7.41409	7.20715	7.24901	7.15965	7.16527	7.18432	0.220226	4.54079
ENSG00000066923	STAG3	7	stromal antigen 3	240.814	-2.18264	0.188648	4.55812e-32	8.51603e-31	9.224	9.33915	9.24293	9.47505	9.14531	8.21408	8.24773	8.0896	8.06244	8.19963	0.220273	4.53983
ENSG00000169684	CHRNA5	15	cholinergic receptor nicotinic alpha 5 subunit	18.2905	-2.17898	0.625662	2.7584e-05	9.9152e-05	7.77376	7.53219	7.72694	7.64293	7.82818	7.28793	7.13042	7.42902	7.3488	7.31038	0.220832	4.52832
ENSG00000170745	KCNS3	2	potassium voltage-gated channel modifier subfamily S member 3	77.778	-2.17866	0.269086	5.09335e-17	4.72178e-16	8.41354	8.29829	8.42691	8.54315	8.26171	7.68338	7.52683	7.67623	7.73323	7.73707	0.22088	4.52734
ENSG00000198832	SELENOM	22	selenoprotein M	118.578	2.17751	0.26893	3.15205e-17	2.96055e-16	7.64278	7.92967	7.97827	7.78181	7.68124	8.25584	8.57978	8.90358	8.78124	8.83511	4.52371	4.52371
ENSG00000132141	CCT6B	17	chaperonin containing TCP1 subunit 6B	73.9981	2.17739	0.330393	2.26949e-12	1.57389e-11	7.68042	7.74393	7.73051	7.51922	7.51974	8.17047	8.32574	8.51664	8.39949	8.39354	4.52334	4.52334
ENSG00000231744		9	RAN binding protein 1 (RANBP1) pseudogene	14.4895	-2.17692	0.846183	0.000310909	0.000968859	7.57045	7.77577	7.74109	7.45979	7.57899	7.01162	7.21726	7.24551	7.28476	7.43338	0.221148	4.52186
ENSG00000179776	CDH5	16	cadherin 5	2220.13	-2.17169	0.132024	2.76822e-62	1.32039e-60	11.8373	11.6872	12.1781	12.0085	11.8534	10.3084	9.69026	10.1497	9.80174	10.1612	0.221951	4.5055
ENSG00000160062	ZBTB8A	1	zinc finger and BTB domain containing 8A	1071.17	2.17023	0.100362	5.84281e-105	6.46803e-103	9.2992	9.43917	9.35883	9.10488	9.14531	10.9925	11.0498	10.9816	10.9231	10.8893	4.50097	4.50097
ENSG00000172818	OVOL1	11	ovo like transcriptional repressor 1	1526.9	-2.17	0.111805	2.97603e-85	2.23213e-83	11.5133	10.875	11.5117	11.5771	11.5613	9.69532	9.47888	9.57436	9.60354	9.69761	0.22221	4.50025
ENSG00000184205	TSPYL2	X	TSPY like 2	5171.33	2.16818	0.10085	4.08132e-104	4.37759e-102	11.1099	10.9138	11.2997	10.8252	11.0948	13.0645	12.9782	13.0422	13.1408	13.2107	4.49457	4.49457
ENSG00000169418	NPR1	1	natriuretic peptide receptor 1	21.5212	-2.16604	0.627019	2.75532e-05	9.90586e-05	7.57045	7.80622	7.63887	7.89758	7.80899	7.01162	7.27695	7.26778	7.43572	7.58102	0.222821	4.4879
ENSG00000266714	MYO15B	17	myosin XVB	33.7662	2.16433	1.27358	0.000530319	0.00159034	7.28669	7.01162	7.17477	7.35099	7.57899	7.80826	8.69996	7.66009	7.63433	7.49806	4.4826	4.4826
ENSG00000177410	ZFAS1	20	ZNFX1 antisense RNA 1	8743.73	2.16226	0.0674812	2.36209e-226	1.57734e-223	11.845	11.6179	11.7898	11.6667	11.8061	13.8658	13.7821	13.7056	13.8295	13.9531	4.47615	4.47615
ENSG00000173540	GMPPB	3	GDP-mannose pyrophosphorylase B	2122.35	2.16186	0.110722	2.87473e-86	2.21226e-84	10.1096	9.76294	9.89972	9.96833	10.1767	11.8909	11.7753	12.0574	11.7444	11.8198	4.47493	4.47493
ENSG00000107864	CPEB3	10	cytoplasmic polyadenylation element binding protein 3	589.401	2.16179	0.100357	5.2585e-104	5.61115e-102	8.78904	8.82839	8.77754	8.67687	8.72406	10.2752	10.3015	10.2146	10.1967	10.2076	4.47471	4.47471
ENSG00000269526	ERVV-1	19	endogenous retrovirus group V member 1, envelope	318.991	-2.16104	0.146022	1.52718e-50	5.28666e-49	9.64002	9.12586	9.79032	9.62102	9.56933	8.44248	8.16863	8.41086	8.25434	8.35562	0.223596	4.47236
ENSG00000267681		17	high mobility group nucleosome binding domain 1 (HMGN1) pseudogene	44.3875	2.16029	0.355213	1.07561e-10	6.60133e-10	7.3836	7.48296	7.499	7.57216	7.6063	7.99049	8.16863	8.05168	8.11094	8.0273	4.47005	4.47005
ENSG00000121552	CSTA	3	cystatin A	41.9327	2.15881	0.423072	2.15072e-08	1.08441e-07	7.47336	7.50821	7.51483	7.35099	7.57899	7.99049	8.09437	8.20311	8.07777	7.82934	4.46545	4.46545
ENSG00000136193	SCRN1	7	secernin 1	93.1182	2.15758	0.285118	3.89169e-15	3.23153e-14	8.01584	7.63794	7.57813	7.74503	7.55021	9.15029	8.2826	8.29357	8.19503	8.36523	4.46166	4.46166
ENSG00000135678	CPM	12	carboxypeptidase M	246.338	-2.15415	0.244046	2.97998e-20	3.31303e-19	9.45971	8.81229	9.61521	9.14887	9.41013	8.04325	8.16863	8.44726	8.09284	7.98566	0.224665	4.45106
ENSG00000215252	GOLGA8B	15	golgin A8 family member B	2581.68	2.15329	0.115054	1.34036e-79	8.97956e-78	10.1199	10.1335	10.2296	10.0475	10.5234	12.2877	12.0557	12.2114	12.0075	12.0446	4.44841	4.44841
ENSG00000202198	7SK	6	7SK RNA	94.5238	2.15172	0.371521	2.1517e-10	1.2829e-09	7.93024	7.71052	7.66702	7.72586	7.51974	8.33452	8.95921	8.28601	8.44377	8.49992	4.44358	4.44358
ENSG00000087266	SH3BP2	4	SH3 domain binding protein 2	1227.06	2.15169	0.146705	2.3529e-50	8.05082e-49	9.59713	9.15912	9.233	9.73125	9.24465	10.8983	10.796	11.0722	11.4817	11.3354	4.44349	4.44349
ENSG00000260296		4	novel transcript, overlapping N4BP2	41.7182	2.15111	0.48169	3.77642e-07	1.69468e-06	7.59209	7.53219	7.59616	7.1816	7.45223	8.07675	8.12363	8.03704	7.96631	7.99976	4.4417	4.4417
ENSG00000104205	SGK3	8	serum/glucocorticoid regulated kinase family member 3	1227.31	2.15057	0.137965	2.27364e-56	9.24687e-55	9.30853	9.57201	9.17789	9.58684	9.36491	11.0552	11.4414	11.2349	11.1526	10.7262	4.44002	4.44002
ENSG00000111348	ARHGDIB	12	Rho GDP dissociation inhibitor beta	1286.46	-2.14438	0.135327	5.27154e-58	2.23162e-56	11.0399	11.1486	11.8596	11.0367	10.6657	9.3059	9.25	9.7494	9.4546	9.37572	0.226192	4.42102
ENSG00000146267	FAXC	6	failed axon connections homolog, metaxin like GST domain containing	46.995	-2.14275	0.601161	9.45697e-06	3.63073e-05	8.0884	8.31516	8.06353	7.89758	8.12578	7.01162	7.4699	7.65186	7.59958	7.55484	0.226448	4.41602
ENSG00000274104		19	novel transcript	20.5549	2.14205	0.489968	1.08627e-06	4.65375e-06	7.36638	7.36362	7.35323	7.25186	7.37184	7.80826	7.7549	7.7513	7.69551	7.71703	4.4139	4.4139
ENSG00000125730	C3	19	complement C3	231.459	2.14129	0.32032	4.44016e-13	3.23192e-12	8.1096	8.02546	7.84199	8.10081	8.50753	8.68768	9.38806	9.47692	8.99909	9.52578	4.41155	4.41155
ENSG00000178795	GDPD4	11	glycerophosphodiester phosphodiesterase domain containing 4	15.9554	-2.13884	0.869156	0.000344991	0.00106608	7.73295	7.71052	7.7917	7.6203	7.41409	7.20715	7.17957	7.22087	7.36018	7.39686	0.227063	4.40407
ENSG00000135643	KCNMB4	12	potassium calcium-activated channel subfamily M regulatory beta subunit 4	70.7569	2.13689	0.405619	4.45338e-09	2.38093e-08	7.84892	7.39703	7.82041	7.45979	7.63235	8.25584	8.27769	8.49503	8.31565	8.27541	4.39814	4.39814
ENSG00000260276	NA	NA	NA	193.605	2.13633	0.180408	1.6889e-33	3.33289e-32	8.07761	7.96689	8.01338	8.03822	8.17744	8.97349	9.15781	9.09004	8.93346	9.25329	4.39641	4.39641
ENSG00000119630	PGF	14	placental growth factor	6212.08	-2.13349	0.0952617	8.9311e-113	1.11375e-110	13.3808	12.9145	13.2565	13.6012	13.4797	11.3306	11.1295	11.346	11.2476	11.4441	0.227906	4.38778
ENSG00000123444	KBTBD4	11	kelch repeat and BTB domain containing 4	359.335	-2.133	0.168621	8.18663e-38	1.88721e-36	9.82119	9.65954	9.43229	9.68371	9.81807	8.49812	8.45801	8.42756	8.40193	8.23282	0.227983	4.38629
ENSG00000164307	ERAP1	5	endoplasmic reticulum aminopeptidase 1	3379.91	2.128	0.0973867	2.47005e-107	2.79413e-105	10.4053	10.7532	10.7185	10.4744	10.385	12.4367	12.5102	12.4527	12.5631	12.4887	4.3711	4.3711
ENSG00000162981	LRATD1	2	LRAT domain containing 1	72.6923	-2.12509	0.280691	3.31656e-15	2.77062e-14	8.26406	8.31516	8.43013	8.27702	8.44144	7.7103	7.73647	7.68414	7.56599	7.58102	0.229236	4.36232
ENSG00000144746	ARL6IP5	3	ADP ribosylation factor like GTPase 6 interacting protein 5	1743.03	-2.12269	0.087379	1.52472e-131	2.67485e-129	11.722	11.3991	11.6107	11.8491	11.3288	9.83986	9.75305	9.82427	9.84656	9.67099	0.229618	4.35507
ENSG00000065675	PRKCQ	10	protein kinase C theta	22.6311	-2.11645	0.516053	2.65192e-06	1.08708e-05	7.84892	7.67529	7.86001	7.79951	7.70431	7.34977	7.45449	7.32515	7.3488	7.31038	0.230614	4.33625
ENSG00000134539	KLRD1	12	killer cell lectin like receptor D1	5.78216	2.11626	1.05059	0.00282397	0.0074794	7.12406	7.16936	7.15756	7.25186	7.01162	7.34977	7.38633	7.34203	7.58304	7.3564	4.33567	4.33567
ENSG00000084636	COL16A1	1	collagen type XVI alpha 1 chain	49.8737	-2.11615	0.687217	3.56721e-05	0.000126447	8.76931	7.72744	7.71247	8.3547	7.63235	7.52659	7.68801	7.15965	7.55194	7.39686	0.230662	4.33535
ENSG00000152463	OLAH	10	oleoyl-ACP hydrolase	145.777	2.11411	0.23856	5.82159e-20	6.35616e-19	7.61291	8.01406	8.05887	8.15941	7.74813	8.60176	9.01508	8.97649	8.96254	8.54951	4.32923	4.32923
ENSG00000065328	MCM10	10	minichromosome maintenance 10 replication initiation factor	1797.55	-2.11118	0.112348	2.71267e-80	1.8533e-78	11.8548	11.8258	11.5058	11.4633	11.4684	9.92848	9.73951	9.97382	9.79163	9.67435	0.231457	4.32046
ENSG00000183580	FBXL7	5	F-box and leucine rich repeat protein 7	65.6729	2.10645	0.304861	3.87605e-13	2.83928e-12	7.5593	7.83544	7.71612	7.54637	7.41409	8.14026	8.51069	8.3662	8.23162	8.11746	4.30629	4.30629
ENSG00000261468		3	novel transcript	18.4215	-2.10446	0.519571	4.36437e-06	1.7482e-05	7.73295	7.55508	7.72694	7.81677	7.68124	7.34977	7.32539	7.30728	7.33702	7.31038	0.232538	4.30036
ENSG00000206538	VGLL3	3	vestigial like family member 3	3856.04	-2.1035	0.110427	1.54867e-82	1.09791e-80	12.8728	12.5124	12.9111	12.6601	12.2968	10.8186	10.4438	10.7912	11.1131	10.3896	0.232693	4.2975
ENSG00000099960	SLC7A4	22	solute carrier family 7 member 4	2100.58	2.10205	0.105535	1.42045e-89	1.18092e-87	9.87747	10.1234	9.99499	10.1364	9.89816	11.8918	11.9956	11.9996	11.6857	11.5762	4.2932	4.2932
ENSG00000105270	CLIP3	19	CAP-Gly domain containing linker protein 3	45.3665	2.10157	0.413547	2.49335e-08	1.25248e-07	7.45969	7.57699	7.56888	7.54637	7.37184	8.38385	7.95981	8.06131	8.02918	7.92674	4.29177	4.29177
ENSG00000280809	LINC00836	10	long intergenic non-protein coding RNA 836	401.421	-2.09857	0.20623	1.09489e-25	1.61895e-24	9.33251	9.98306	10.0997	9.82751	9.61596	8.48721	8.63077	8.78793	8.47498	8.0273	0.23349	4.28284
ENSG00000265263	NA	NA	NA	6.85649	2.09685	1.03153	0.0021381	0.00580089	7.20627	7.01162	7.15756	7.25186	7.19208	7.40179	7.49923	7.46618	7.39224	7.46691	4.27776	4.27776
ENSG00000197272	IL27	16	interleukin 27	34.539	-2.09671	0.368499	1.18144e-09	6.61715e-09	7.98022	7.90389	7.99349	7.99844	7.86513	7.48875	7.4385	7.41585	7.48331	7.46691	0.23379	4.27734
ENSG00000197841	ZNF181	19	zinc finger protein 181	202.813	2.09656	0.182478	9.50613e-32	1.75859e-30	8.01584	8.29829	8.19731	7.91277	7.98226	9.00944	9.42665	9.14601	9.07819	8.89708	4.27688	4.27688
ENSG00000163406	SLC15A2	3	solute carrier family 15 member 2	240.017	2.09525	0.349654	4.51401e-11	2.85851e-10	8.44409	7.92967	8.19328	7.97085	7.82818	9.2482	9.48253	10.1232	8.4818	8.44802	4.27301	4.27301
ENSG00000164066	INTU	4	inturned planar cell polarity protein	56.2451	-2.0916	0.727037	5.42117e-05	0.000187791	8.92392	7.59805	7.57813	7.70612	8.62083	7.48875	7.40451	7.46618	7.37119	7.31038	0.234621	4.2622
ENSG00000035499	DEPDC1B	5	DEP domain containing 1B	2092.05	-2.09101	0.107345	1.31206e-85	9.87669e-84	11.8161	11.4794	11.8237	12.07	11.9144	9.92848	10.0266	9.9047	10.0576	10.1155	0.234717	4.26046
ENSG00000163328	GPR155	2	G protein-coupled receptor 155	91.9657	2.09071	0.263658	1.44154e-16	1.29745e-15	7.82718	7.69315	7.83589	7.72586	7.57899	8.56143	8.33974	8.50125	8.6674	8.41201	4.25957	4.25957
ENSG00000250903	GMDS-DT	6	GMDS divergent transcript	143.781	2.09063	0.238459	1.32143e-19	1.41442e-18	7.77376	8.16186	7.91993	7.92768	7.84688	8.80176	8.80602	8.91019	8.84772	8.76313	4.25935	4.25935
ENSG00000268153		19	lectin, galactoside-binding, soluble, 14 (LGALS14) pseudogene	53.6793	-2.09024	0.375626	1.44023e-09	8.0146e-09	8.32476	8.10142	8.21921	8.0119	8.13896	7.73614	7.698	7.42902	7.47084	7.49806	0.234842	4.25818
ENSG00000279608		9	TEC	31.9289	2.08884	0.444319	1.9897e-07	9.1653e-07	7.32909	7.55508	7.43575	7.45979	7.37184	7.99049	7.93874	7.80588	7.94295	7.89561	4.25405	4.25405
ENSG00000150961	SEC24D	4	SEC24 homolog D, COPII coat complex component	4455.57	2.08872	0.151513	5.80857e-45	1.71287e-43	10.968	10.7661	10.5524	11.0551	11.1704	13.1612	12.7266	13.012	12.6192	12.7549	4.25371	4.25371
ENSG00000111252	SH2B3	12	SH2B adaptor protein 3	303.63	2.08839	0.169582	3.37418e-36	7.29112e-35	8.41741	8.30676	8.46024	8.25665	8.12578	9.58976	9.5132	9.46118	9.43313	9.54434	4.25273	4.25273
ENSG00000004399	PLXND1	3	plexin D1	2847.99	-2.08801	0.0774119	3.24291e-161	9.32382e-159	12.2579	12.226	12.0996	12.3051	12.3441	10.1918	10.3463	10.3277	10.4331	10.5545	0.235204	4.25163
ENSG00000204934	ATP6V0E2-AS1	7	ATP6V0E2 antisense RNA 1	4.9876	2.08649	1.15509	0.00410894	0.0105454	7.12406	7.16936	7.17477	7.01162	7.19208	7.28793	7.38633	7.44177	7.31848	7.46691	4.24714	4.24714
ENSG00000228554		7	novel transcript	52.0261	2.08631	0.326178	1.30888e-11	8.62081e-11	7.6026	7.50821	7.51483	7.64293	7.48722	8.10905	8.11785	7.99675	8.24305	8.28579	4.24661	4.24661
ENSG00000187193	MT1X	16	metallothionein 1X	11.9977	2.08184	0.713781	0.000259202	0.000817325	7.26279	7.28455	7.3374	7.25186	7.01162	7.68338	7.65706	7.63504	7.55194	7.2557	4.23346	4.23346
ENSG00000116990	MYCL	1	MYCL proto-oncogene, bHLH transcription factor	485.787	2.08158	0.136385	6.33499e-54	2.38872e-52	8.80293	8.69323	8.85359	8.48661	8.33947	10.0904	9.91264	10.2574	9.98817	9.72373	4.2327	4.2327
ENSG00000186496	ZNF396	18	zinc finger protein 396	63.172	2.07991	0.354567	3.21195e-10	1.88146e-09	7.49952	7.67529	7.56419	7.64293	7.70431	8.431	8.23754	8.3122	8.12709	8.16527	4.22782	4.22782
ENSG00000177694	NAALADL2	3	N-acetylated alpha-linked acidic dipeptidase like 2	80.4877	2.07801	0.761672	6.32672e-05	0.000217413	7.26279	8.15205	7.73051	7.39082	7.76901	8.53022	7.96672	8.48564	8.17698	8.65749	4.22224	4.22224
ENSG00000166803	PCLAF	15	PCNA clamp associated factor	3236.58	-2.07722	0.0658159	6.5656e-220	3.99749e-217	12.5256	12.4089	12.3081	12.4087	12.4475	10.6552	10.4611	10.3476	10.5681	10.6463	0.236971	4.21992
ENSG00000247121		5	novel transcript, antisense to LNPEP and ERAP2	13.7785	2.07666	0.703754	0.000205027	0.000655788	7.32909	7.28455	7.34541	7.25186	7.01162	7.62576	7.70783	7.60888	7.53749	7.606	4.2183	4.2183
ENSG00000183688	RFLNB	17	refilin B	496.866	-2.07612	0.122	8.66473e-66	4.38554e-64	10.036	10.1415	10.0472	10.0962	9.80148	8.80176	8.73962	8.74095	8.64601	8.39354	0.237151	4.21672
ENSG00000156042	CFAP70	10	cilia and flagella associated protein 70	29.3229	2.07538	0.604883	2.26455e-05	8.22719e-05	7.28669	7.28455	7.32918	7.45979	7.70431	8.04325	7.79893	7.82531	7.7861	7.86319	4.21455	4.21455
ENSG00000154639	CXADR	21	CXADR Ig-like cell adhesion molecule	438.283	2.07469	0.147611	2.97202e-46	9.06095e-45	8.49557	8.60668	8.57313	8.53524	8.58715	9.75739	10.0266	9.58885	10.0646	9.99055	4.21253	4.21253
ENSG00000158079	PTPDC1	9	protein tyrosine phosphatase domain containing 1	1255.55	2.07026	0.089263	1.07192e-120	1.53033e-118	9.45638	9.4524	9.53215	9.40564	9.5454	11.0109	11.2194	11.1313	11.2214	11.1894	4.19962	4.19962
ENSG00000275221	H2AC15	6	H2A clustered histone 15	7.8693	2.06986	1.24187	0.00287758	0.00760777	7.01162	7.01162	7.20462	7.30569	7.26666	7.40179	7.54007	7.57199	7.43112	7.39686	4.19845	4.19845
ENSG00000104738	MCM4	8	minichromosome maintenance complex component 4	4979.85	-2.0695	0.0858747	1.35102e-129	2.29242e-127	13.0365	12.9128	13.158	12.8831	13.0841	11.1951	11.0922	10.9669	10.8676	11.2533	0.238241	4.19743
ENSG00000159915	ZNF233	19	zinc finger protein 233	85.9515	2.06701	0.261311	1.88872e-16	1.68309e-15	7.86308	7.72744	7.75838	7.59675	7.63235	8.54072	8.42857	8.42756	8.31167	8.54139	4.19016	4.19016
ENSG00000244055		7	novel transcript, antisense to ERVW-1 and PEX1	9.11022	2.06514	0.81811	0.000837022	0.00243257	7.20627	7.01162	7.23041	7.30569	7.26666	7.48875	7.3672	7.59075	7.49545	7.55484	4.18475	4.18475
ENSG00000132646	PCNA	20	proliferating cell nuclear antigen	4411.73	-2.06475	0.0824616	1.27959e-139	2.547e-137	12.9678	12.82	12.7494	12.8024	12.8964	11.0871	10.9019	11.0417	10.7815	10.8063	0.239027	4.18363
ENSG00000248429	FAM198B-AS1	4	FAM198B antisense RNA 1	202.638	-2.06442	0.17894	6.63279e-32	1.23365e-30	8.96824	9.31384	9.49035	8.91785	8.78341	7.97216	8.0884	8.30479	8.04509	8.0273	0.239082	4.18267
ENSG00000235720	GABPAP	7	GABPA pseudogene	11.4222	-2.06404	1.40731	0.00166592	0.00461109	7.4158	7.63794	7.67869	7.57216	7.45223	7.01162	7.24901	7.01162	7.22881	7.46691	0.239146	4.18155
ENSG00000272841	MAP3K4-AS1	6	MAP3K4 antisense RNA 1	130.83	-2.06384	0.218312	3.10402e-22	3.85924e-21	8.83026	8.61308	8.67846	8.81587	8.81908	7.93425	7.89488	7.94903	7.81462	7.84645	0.239178	4.18098
ENSG00000167900	TK1	17	thymidine kinase 1	1570.2	-2.06345	0.089012	3.52693e-120	5.00075e-118	11.5833	11.435	11.3952	11.3831	11.4202	9.87003	9.73193	9.78848	9.68092	9.49172	0.239243	4.17984
ENSG00000141639	MAPK4	18	mitogen-activated protein kinase 4	103.291	-2.06147	0.250033	1.36376e-17	1.31064e-16	8.64676	8.33996	8.5343	8.61194	8.70103	7.7103	7.70783	7.72967	7.75891	8.05399	0.239572	4.17411
ENSG00000129151	BBOX1	11	gamma-butyrobetaine hydroxylase 1	13.9486	-2.06068	0.832172	0.000566796	0.00169116	7.5593	7.84963	7.53015	7.51922	7.48722	7.01162	7.60163	7.22087	7.27002	7.01162	0.239703	4.17184
ENSG00000138346	DNA2	10	DNA replication helicase/nuclease 2	1312.87	-2.0605	0.106573	9.37673e-85	6.83477e-83	11.3848	11.215	11.0293	11.1956	11.2178	9.41428	9.65374	9.40233	9.65471	9.49554	0.239733	4.17131
ENSG00000006016	CRLF1	19	cytokine receptor like factor 1	9.85107	-2.05955	0.969018	0.00144717	0.00404399	7.3836	7.28455	7.66702	7.66472	7.55021	7.20715	7.21726	7.32515	7.18901	7.01162	0.239891	4.16855
ENSG00000081181	ARG2	14	arginase 2	670.681	2.05896	0.147058	8.8761e-46	2.6824e-44	8.83296	9.12164	8.74011	8.8709	8.98346	10.551	10.2863	10.3567	10.2469	10.4096	4.16685	4.16685
ENSG00000156006	NAT2	8	N-acetyltransferase 2	11.2488	-2.05748	0.793628	0.000496349	0.0014954	7.6026	7.61834	7.63058	7.35099	7.57899	7.01162	7.21726	7.28825	7.22881	7.31038	0.240235	4.1626
ENSG00000178381	ZFAND2A	7	zinc finger AN1-type containing 2A	415.096	2.05697	0.149431	1.93901e-44	5.57493e-43	8.83566	8.48491	8.46491	8.28706	8.62911	10.0352	9.79143	9.79864	9.72892	9.75253	4.16112	4.16112
ENSG00000239704	CDRT4	17	CMT1A duplicated region transcript 4	914.161	2.05482	0.141341	1.92511e-49	6.42769e-48	9.25537	9.02059	9.06865	9.3977	9.08982	10.8052	10.7302	10.3918	10.7427	11.0332	4.15493	4.15493
ENSG00000158786	PLA2G2F	1	phospholipase A2 group IIF	28.8395	-2.05244	0.429186	1.51799e-07	7.10146e-07	7.92377	7.76004	7.86297	8.02516	7.74813	7.40179	7.34696	7.3881	7.458	7.49806	0.241076	4.14807
ENSG00000225434	LINC01504	9	long intergenic non-protein coding RNA 1504	119.307	2.04965	0.26153	2.56807e-16	2.27186e-15	7.89064	7.90389	7.996	7.83364	7.57899	8.7678	8.74933	8.64106	8.61217	8.63518	4.14006	4.14006
ENSG00000229043	ZFAND2A-DT	7	ZFAND2A divergent transcript	86.9265	2.04872	0.258269	1.70188e-16	1.5225e-15	7.78164	7.71052	7.73051	7.59675	7.84688	8.41941	8.50673	8.54978	8.37102	8.42112	4.13738	4.13738
ENSG00000187091	PLCD1	3	phospholipase C delta 1	114.36	2.04856	0.360173	4.4994e-10	2.60319e-09	7.93024	7.59805	7.71975	7.79951	8.0569	8.65974	8.8979	8.6815	8.41646	8.54139	4.13694	4.13694
ENSG00000163069	SGCB	4	sarcoglycan beta	515.645	-2.04835	0.170783	1.44411e-34	2.94237e-33	10.0855	9.9422	10.1617	10.0793	10.068	8.38385	8.86314	8.67619	8.76448	8.7898	0.241761	4.13632
ENSG00000204792	LINC01291	2	long intergenic non-protein coding RNA 1291	3.96408	2.04466	1.51106	0.00762634	0.0185602	7.01162	7.01162	7.13802	7.1816	7.19208	7.28793	7.27695	7.40223	7.38709	7.3564	4.12576	4.12576
ENSG00000160323	ADAMTS13	9	ADAM metallopeptidase with thrombospondin type 1 motif 13	51.618	2.04374	0.366247	1.5353e-09	8.52073e-09	7.72448	7.45622	7.57352	7.54637	7.48722	8.09304	8.0455	8.28222	8.05033	8.23282	4.12314	4.12314
ENSG00000105880	DLX5	7	distal-less homeobox 5	872.816	-2.04359	0.129272	1.14631e-57	4.81334e-56	10.6924	10.578	10.8314	10.6742	10.6676	9.11159	9.09087	8.98065	9.23365	9.32028	0.242559	4.12271
ENSG00000184012	TMPRSS2	21	transmembrane serine protease 2	151.991	2.04183	0.214702	1.95185e-22	2.44584e-21	7.80477	7.92967	8.05184	8.06378	7.96652	8.8184	8.90927	9.08623	8.76891	8.72895	4.11767	4.11767
ENSG00000134278	SPIRE1	18	spire type actin nucleation factor 1	76.5897	2.0418	0.433606	7.46338e-08	3.59552e-07	7.51208	7.59805	8.12849	7.57216	7.51974	8.04325	8.59089	8.43417	8.19354	8.47427	4.11758	4.11758
ENSG00000198848	CES1	16	carboxylesterase 1	52.9701	-2.04116	0.371847	3.07575e-09	1.66853e-08	8.1899	8.08036	7.99349	8.12469	8.31784	7.78503	7.58987	7.40223	7.42175	7.69636	0.242969	4.11576
ENSG00000203727	SAMD5	6	sterile alpha motif domain containing 5	4.8463	-2.03975	1.56426	0.00451087	0.011483	7.40004	7.23458	7.42318	7.42678	7.41409	7.01162	7.21726	7.11631	7.15189	7.01162	0.243206	4.11174
ENSG00000062038	CDH3	16	cadherin 3	1081.25	2.0394	0.134826	6.00961e-53	2.22152e-51	9.06823	9.63674	8.99098	9.55177	9.49625	10.7443	11.2278	10.8474	10.9288	10.9664	4.11075	4.11075
ENSG00000234350		2	novel transcript (FLJ13453)	56.8209	2.03793	0.978015	0.000408352	0.00124735	7.26279	7.28455	7.37566	7.1816	7.32378	7.73614	7.4699	7.37341	7.50337	9.46852	4.10656	4.10656
ENSG00000254874		11	novel transcript	7.0799	-2.03686	0.859447	0.0012744	0.00359663	7.40004	7.48296	7.41674	7.42678	7.51974	7.01162	7.21726	7.19287	7.18901	7.2557	0.243693	4.10352
ENSG00000177354	C10orf71	10	chromosome 10 open reading frame 71	7.565	-2.03486	0.854889	0.00120359	0.00341121	7.40004	7.53219	7.32918	7.45979	7.57899	7.20715	7.17957	7.19287	7.19976	7.18432	0.244031	4.09784
ENSG00000223813		7	novel transcript, antisense to CHN2	29.2683	2.03358	0.47413	1.1567e-06	4.94322e-06	7.3836	7.45622	7.499	7.30569	7.41409	7.91461	7.84843	7.7859	7.91891	7.92674	4.09421	4.09421
ENSG00000079308	TNS1	2	tensin 1	150.15	-2.03354	0.460058	1.87807e-07	8.68199e-07	9.21204	8.36419	8.54014	9.31137	8.63732	8.12478	7.78164	7.80588	7.56599	8.21082	0.244255	4.09408
ENSG00000258947	TUBB3	16	tubulin beta 3 class III	240.174	-2.03116	0.224171	5.34817e-21	6.15753e-20	9.50708	8.79598	9.17269	9.34077	9.45388	8.19976	8.23241	8.01208	8.16166	8.31629	0.244658	4.08734
ENSG00000178445	GLDC	9	glycine decarboxylase	13001.5	-2.02869	0.0490845	0	0	14.4717	14.3228	14.3614	14.4042	14.2702	12.5288	12.333	12.3192	12.4172	12.3512	0.245078	4.08033
ENSG00000197043	ANXA6	5	annexin A6	7235.48	2.02816	0.106246	2.01341e-82	1.41767e-80	11.1273	11.7668	11.5432	11.6434	11.8415	13.3906	13.5414	13.3436	13.7759	13.5796	4.07883	4.07883
ENSG00000237595	LINC01275	20	long intergenic non-protein coding RNA 1275	3.61009	2.02773	1.97647	0.00793664	0.0192678	7.12406	7.01162	7.17477	7.01162	7.01162	7.28793	7.38633	7.34203	7.36573	7.31038	4.07762	4.07762
ENSG00000142910	TINAGL1	1	tubulointerstitial nephritis antigen like 1	5069.83	-2.02665	0.0998493	5.81361e-93	5.14306e-91	13.1518	12.9462	13.1007	13.0202	12.9468	11.123	11.3676	11.266	10.916	10.9543	0.245424	4.07458
ENSG00000240280	TCAM1P	17	testicular cell adhesion molecule 1, pseudogene	5.81152	-2.02526	1.42409	0.00671573	0.0165463	7.17059	7.63794	7.20462	7.1816	7.6063	7.01162	7.13042	7.11631	7.07437	7.2557	0.245661	4.07065
ENSG00000008283	CYB561	17	cytochrome b561	1361.7	2.02398	0.113136	9.25303e-73	5.52009e-71	9.57135	9.44249	9.51747	9.83331	9.58505	11.2068	11.1669	11.4533	11.2845	11.1188	4.06703	4.06703
ENSG00000227199	ST7-AS1	7	ST7 antisense RNA 1	9.29278	2.02044	0.883606	0.00126182	0.00356552	7.20627	7.23458	7.27447	7.01162	7.26666	7.59468	7.49923	7.52195	7.53749	7.39686	4.05707	4.05707
ENSG00000214274	ANG	14	angiogenin	21.1335	2.01972	0.535953	1.38993e-05	5.2087e-05	7.28669	7.36362	7.39676	7.39082	7.32378	7.87382	7.82409	7.81241	7.69551	7.49806	4.05506	4.05506
ENSG00000174697	LEP	7	leptin	6.08171	-2.01879	1.56777	0.00392499	0.0101147	7.43096	7.23458	7.42951	7.49046	7.41409	7.40179	7.01162	7.11631	7.15189	7.01162	0.246765	4.05244
ENSG00000136895	GARNL3	9	GTPase activating Rap/RanGAP domain like 3	15.6628	-2.01756	0.641592	0.000106213	0.000353264	7.62304	7.6569	7.64297	7.6203	7.70431	7.20715	7.21726	7.41585	7.25439	7.39686	0.246976	4.04897
ENSG00000164742	ADCY1	7	adenylate cyclase 1	326.076	-2.01499	0.130528	9.61864e-55	3.70792e-53	9.64148	9.44249	9.65036	9.65107	9.44524	8.41941	8.31156	8.53483	8.38597	8.31629	0.247415	4.04179
ENSG00000105711	SCN1B	19	sodium voltage-gated channel beta subunit 1	11.7141	2.01444	0.759404	0.000525992	0.00157828	7.17059	7.32662	7.21792	7.25186	7.26666	7.68338	7.51323	7.46618	7.42175	7.71703	4.04024	4.04024
ENSG00000128045	RASL11B	4	RAS like family 11 member B	1943.97	-2.01312	0.16545	1.07676e-35	2.27449e-34	11.637	11.7305	11.7291	11.8804	11.5652	10.1436	9.90595	10.4678	9.82572	9.48788	0.247736	4.03655
ENSG00000140941	MAP1LC3B	16	microtubule associated protein 1 light chain 3 beta	6071.19	2.01249	0.0800989	2.47409e-140	4.97244e-138	11.5083	11.2658	11.3136	11.3879	11.3944	13.3149	13.3353	13.3935	13.171	13.2062	4.03477	4.03477
ENSG00000231806	PCAT7	9	prostate cancer associated transcript 7	85.6167	2.01143	0.246192	2.43505e-17	2.30069e-16	7.74131	7.77577	7.8014	7.66472	7.65729	8.34707	8.49072	8.48564	8.44611	8.45684	4.03181	4.03181
ENSG00000158828	PINK1	1	PTEN induced kinase 1	674.898	2.01021	0.127365	3.15309e-57	1.30284e-55	8.9339	8.97404	8.8625	9.05934	8.86734	10.2752	10.3658	10.5966	10.3797	10.228	4.02842	4.02842
ENSG00000157388	CACNA1D	3	calcium voltage-gated channel subunit alpha1 D	16.8236	-2.00991	0.643062	0.000114601	0.000379577	7.74131	7.77577	7.72694	7.59675	7.51974	7.01162	7.3672	7.3881	7.29873	7.31038	0.248289	4.02756
ENSG00000104856	RELB	19	RELB proto-oncogene, NF-kB subunit	46.1173	2.00799	0.524841	6.04971e-06	2.37683e-05	7.28669	7.48296	7.51999	7.86627	7.48722	7.95342	8.05797	8.0321	8.10604	8.19963	4.02222	4.02222
ENSG00000233080	LINC01399	22	long intergenic non-protein coding RNA 1399	59.9787	-2.00774	0.383476	8.1513e-09	4.26364e-08	7.87698	8.33176	8.41557	8.21461	8.20226	7.40179	7.60163	7.51131	7.76143	7.73707	0.248662	4.02152
ENSG00000115325	DOK1	2	docking protein 1	21.9388	-2.00723	0.54671	1.62302e-05	6.02009e-05	7.74131	7.74393	7.73758	7.78181	7.80899	7.34977	7.32539	7.50043	7.28476	7.3564	0.24875	4.0201
ENSG00000142798	HSPG2	1	heparan sulfate proteoglycan 2	5037.26	-2.00671	0.190041	7.29809e-28	1.17296e-26	12.914	13.2626	13.1218	12.759	12.9904	10.9566	10.8151	10.7408	11.34	11.6809	0.24884	4.01865
ENSG00000249348	UGDH-AS1	4	UGDH antisense RNA 1	55.1134	2.00608	0.335198	1.70455e-10	1.02635e-09	7.58138	7.6569	7.60496	7.59675	7.45223	8.06015	8.12363	8.16104	8.26273	8.28579	4.0169	4.0169
ENSG00000234805		3	family with sequence similarity 151, member A (FAM151A) pseudogene	5.99072	-2.00491	1.2884	0.00383019	0.00989009	7.4158	7.48296	7.38283	7.42678	7.37184	7.01162	7.17957	7.01162	7.22881	7.2557	0.24915	4.01365
ENSG00000121073	SLC35B1	17	solute carrier family 35 member B1	2475.09	2.00478	0.0755649	6.71586e-156	1.71636e-153	10.3434	10.1848	10.1772	10.3298	10.2965	12.0927	11.9795	12.1112	12.0437	11.9753	4.01327	4.01327
ENSG00000131730	CKMT2	5	creatine kinase, mitochondrial 2	36.6722	2.00469	0.45577	7.90939e-07	3.4347e-06	7.36638	7.39703	7.54988	7.49046	7.51974	8.22819	7.70783	8.04683	7.8793	7.94187	4.01303	4.01303
ENSG00000198336	MYL4	17	myosin light chain 4	8.51145	-2.00294	1.28544	0.00247843	0.00663725	7.47336	7.55508	7.50434	7.39082	7.51974	7.34977	7.21726	7.01162	7.23766	7.01162	0.249491	4.00816
ENSG00000176890	TYMS	18	thymidylate synthetase	1956.79	-2.00269	0.0831041	1.46121e-129	2.45923e-127	11.8211	11.7358	11.7399	11.6369	11.6898	9.95329	9.9534	10.1628	9.86439	10.0274	0.249534	4.00747
ENSG00000173262	SLC2A14	12	solute carrier family 2 member 14	349.7	-2.00182	0.2205	3.45923e-21	4.03434e-20	9.74374	9.84191	9.51141	9.38972	9.66842	8.15548	8.50673	8.25524	8.54885	8.67938	0.249685	4.00504
ENSG00000189051	RNF222	17	ring finger protein 222	13.9054	-2.00078	0.80392	0.000486443	0.00146769	7.69841	7.32662	7.61792	7.72586	7.65729	7.28793	7.32539	7.19287	7.22881	7.31038	0.249865	4.00217
ENSG00000119969	HELLS	10	helicase, lymphoid specific	1851.09	-2.0002	0.185102	4.44343e-29	7.52113e-28	11.8478	11.6037	11.4834	11.6683	11.532	10.809	9.54145	9.86131	9.71996	9.61615	0.249965	4.00056
ENSG00000259985		18	novel transcript, antisense to B4GALT6	13.0483	1.9994	0.730354	0.000382536	0.00117183	7.3836	7.28455	7.25345	7.01162	7.32378	7.65526	7.66755	7.61774	7.52262	7.49806	3.99833	3.99833
ENSG00000133460	SLC2A11	22	solute carrier family 2 member 11	107.741	1.99926	0.26551	3.52124e-15	2.93333e-14	7.78164	7.87723	7.66308	7.86627	7.91743	8.28274	8.70332	8.63556	8.55524	8.76986	3.99796	3.99796
ENSG00000073111	MCM2	3	minichromosome maintenance complex component 2	4668.1	-1.99884	0.115798	2.73949e-68	1.46918e-66	13.0933	12.9143	12.7763	12.7849	12.9811	11.3452	10.9661	11.1448	11.028	10.6794	0.250202	3.99678
ENSG00000274922		13	novel transcript	76.2568	1.99711	0.272841	2.57593e-14	2.03995e-13	7.57045	7.71052	7.74459	7.76367	7.68124	8.38385	8.28748	8.39732	8.34691	8.42112	3.99199	3.99199
ENSG00000029993	HMGB3	X	high mobility group box 3	12185.1	-1.99702	0.0799935	1.89403e-138	3.66432e-136	14.2479	14.3719	14.2206	14.2363	14.2637	12.3382	12.2152	12.1643	12.4751	12.4192	0.250518	3.99173
ENSG00000078487	ZCWPW1	7	zinc finger CW-type and PWWP domain containing 1	85.1154	1.99577	0.309441	8.14773e-12	5.44612e-11	7.6026	7.6569	7.74109	7.89758	7.72658	8.34707	8.45801	8.43087	8.28205	8.6501	3.9883	3.9883
ENSG00000232533		7	novel transcript	35.7044	1.99445	0.381412	1.57047e-08	8.04112e-08	7.44557	7.50821	7.51483	7.39082	7.48722	8.00844	7.8797	7.92691	7.91891	8.06704	3.98464	3.98464
ENSG00000115738	ID2	2	inhibitor of DNA binding 2	365.13	-1.99155	0.132584	4.00775e-52	1.44286e-50	9.53253	9.4021	9.61083	9.89001	9.91056	8.35947	8.39831	8.33414	8.66932	8.59703	0.251468	3.97664
ENSG00000272990		3	novel transcript, antisense to KCNAB1	24.5009	1.98948	0.434944	4.98967e-07	2.21702e-06	7.36638	7.39703	7.39676	7.39082	7.41409	7.8526	7.77284	7.7859	7.81229	7.79386	3.97094	3.97094
ENSG00000148516	ZEB1	10	zinc finger E-box binding homeobox 1	27.1595	1.98838	0.606918	4.56719e-05	0.000159597	7.30866	7.28455	7.32075	7.64293	7.45223	7.87382	7.76393	7.79262	7.69551	8.0273	3.96792	3.96792
ENSG00000250041		11	novel transcript	4.21078	-1.98619	1.49082	0.00631308	0.0156324	7.34826	7.39703	7.41019	7.30569	7.32378	7.01162	7.01162	7.15965	7.15189	7.18432	0.252404	3.9619
ENSG00000212719	LINC02693	17	long intergenic non-protein coding RNA 2693	52.0337	1.98612	0.661266	6.68598e-05	0.000228809	7.32909	7.6569	7.6511	7.1816	7.65729	7.68338	8.21685	7.90991	8.53813	8.24364	3.96169	3.96169
ENSG00000153885	KCTD15	19	potassium channel tetramerization domain containing 15	321.578	1.98578	0.141966	1.76325e-45	5.23687e-44	8.25057	8.24594	8.30046	8.64124	8.49832	9.40906	9.4171	9.32493	9.72082	9.81446	3.96077	3.96077
ENSG00000137727	ARHGAP20	11	Rho GTPase activating protein 20	4.33385	-1.98538	1.34844	0.00588805	0.0146624	7.44557	7.28455	7.36087	7.35099	7.37184	7.01162	7.17957	7.15965	7.13709	7.01162	0.252546	3.95968
ENSG00000240891	PLCXD2	3	phosphatidylinositol specific phospholipase C X domain containing 2	27.1779	1.98504	0.506354	5.72638e-06	2.25794e-05	7.51208	7.23458	7.41019	7.49046	7.37184	7.78503	7.86423	7.92129	7.8793	7.75652	3.95874	3.95874
ENSG00000114698	PLSCR4	3	phospholipid scramblase 4	19.1572	-1.98498	0.556929	2.51042e-05	9.08058e-05	7.73295	7.69315	7.60931	7.74503	7.74813	7.28793	7.32539	7.24551	7.31204	7.55484	0.252617	3.95856
ENSG00000168282	MGAT2	14	alpha-1,6-mannosyl-glycoprotein 2-beta-N-acetylglucosaminyltransferase	1169.6	1.98454	0.0836628	1.45001e-125	2.29134e-123	9.4037	9.52916	9.47312	9.43693	9.45817	11.0982	11.057	11.1167	10.9191	11.0472	3.95737	3.95737
ENSG00000278959		7	tec	74.5317	1.98401	0.259658	2.16709e-15	1.82584e-14	7.74957	7.74393	7.66702	7.64293	7.63235	8.38385	8.34436	8.26689	8.41525	8.35562	3.95591	3.95591
ENSG00000089692	LAG3	12	lymphocyte activating 3	5.15094	1.98176	1.3105	0.00570586	0.0142602	7.12406	7.01162	7.17477	7.01162	7.26666	7.28793	7.27695	7.37341	7.4666	7.49806	3.94975	3.94975
ENSG00000241839	PLEKHO2	15	pleckstrin homology domain containing O2	1232.35	-1.98157	0.0979863	2.52529e-92	2.19647e-90	11.3492	10.9773	11.0796	11.1733	10.9748	9.52898	9.52209	9.48402	9.47113	9.53323	0.253214	3.94923
ENSG00000266306		17	leucine rich repeat containing 37, member A3 (LRRC37A3) pseudogene	10.8561	-1.98131	0.83156	0.000900675	0.00260403	7.36638	7.6569	7.60496	7.57216	7.48722	7.01162	7.34696	7.19287	7.36018	7.18432	0.25326	3.94852
ENSG00000140104	CLBA1	14	clathrin binding box of aftiphilin containing 1	132.452	1.9812	0.313699	1.18258e-11	7.80382e-11	7.72448	7.92967	7.91165	8.2463	7.72658	8.75916	8.75255	8.74849	8.67604	8.80292	3.94822	3.94822
ENSG00000146592	CREB5	7	cAMP responsive element binding protein 5	249.334	-1.98094	0.378344	3.19275e-09	1.72883e-08	9.41921	8.84427	9.90074	9.40564	8.70876	8.18522	8.14639	7.95447	8.19055	8.36523	0.253325	3.9475
ENSG00000123374	CDK2	12	cyclin dependent kinase 2	7462.89	-1.97924	0.113052	4.35843e-70	2.43848e-68	13.7665	13.5388	13.3851	13.6616	13.4604	11.8873	11.5504	11.4178	11.4603	11.9911	0.253623	3.94286
ENSG00000163513	TGFBR2	3	transforming growth factor beta receptor 2	1125.61	-1.97866	0.0867111	2.86262e-116	3.77446e-114	11.028	10.8179	11.0836	11.0995	10.9513	9.44005	9.41902	9.43941	9.44155	9.38405	0.253725	3.94127
ENSG00000172738	TMEM217	6	transmembrane protein 217	21.0479	1.97837	0.542093	2.10075e-05	7.67247e-05	7.36638	7.42771	7.35323	7.39082	7.19208	7.73614	7.7549	7.7223	7.66714	7.86319	3.94048	3.94048
ENSG00000204387	SNHG32	6	small nucleolar RNA host gene 32	5791.33	1.97803	0.0600823	1.79519e-238	1.28146e-235	11.326	11.2936	11.4149	11.3547	11.3105	13.1416	13.2863	13.2191	13.206	13.2099	3.93956	3.93956
ENSG00000198756	COLGALT2	1	collagen beta(1-O)galactosyltransferase 2	7.81545	1.97705	0.899677	0.00169295	0.00468088	7.23633	7.23458	7.17477	7.1816	7.19208	7.40179	7.58987	7.56237	7.40233	7.3564	3.93688	3.93688
ENSG00000146904	EPHA1	7	EPH receptor A1	149.583	1.97225	0.346262	3.53561e-10	2.0652e-09	8.02164	7.74393	8.02315	7.66472	8.35012	8.83481	8.98079	8.74598	8.80122	8.82874	3.9238	3.9238
ENSG00000130222	GADD45G	9	growth arrest and DNA damage inducible gamma	219.585	-1.9708	0.191207	6.41825e-26	9.53799e-25	8.83834	8.95011	9.3182	9.29427	9.4234	8.15548	8.13508	8.18231	8.13506	8.21082	0.255111	3.91986
ENSG00000130382	MLLT1	19	MLLT1 super elongation complex subunit	3279.65	-1.96905	0.0803651	1.69482e-133	3.02452e-131	12.3572	12.2256	12.4223	12.5076	12.5562	10.4411	10.4915	10.5009	10.7432	10.9256	0.25542	3.91511
ENSG00000105143	SLC1A6	19	solute carrier family 1 member 6	55.3833	-1.96795	0.38275	1.60978e-08	8.23017e-08	8.57198	7.86355	8.33966	7.99844	7.96652	7.65526	7.42186	7.54256	7.53011	7.71703	0.255615	3.91213
ENSG00000126878	AIF1L	9	allograft inflammatory factor 1 like	3058.15	-1.96754	0.0883161	3.84515e-111	4.68226e-109	12.0826	12.1559	12.213	12.5959	12.4948	10.3327	10.5186	10.2493	10.6912	10.8535	0.25569	3.91099
ENSG00000203857	HSD3B1	1	hydroxy-delta-5-steroid dehydrogenase, 3 beta- and steroid delta-isomerase 1	635.118	-1.9662	0.545504	7.45698e-06	2.89673e-05	10.2804	10.3647	10.2244	10.2696	10.2194	9.47533	8.58349	9.57701	8.42484	8.12964	0.255927	3.90736
ENSG00000243279	PRAF2	X	PRA1 domain family member 2	141.233	1.96554	0.214297	4.78155e-21	5.52977e-20	7.71591	8.02546	8.02315	7.89758	8.04248	8.53022	8.63077	8.96182	8.74388	9.06649	3.90559	3.90559
ENSG00000226578		10	novel transcript	10.7156	1.96423	0.808428	0.00090011	0.00260313	7.28669	7.32662	7.21792	7.01162	7.26666	7.56174	7.45449	7.52195	7.51883	7.65288	3.90203	3.90203
ENSG00000172243	CLEC7A	12	C-type lectin domain containing 7A	27.2844	-1.96317	0.715681	0.000232804	0.000739606	7.84892	7.48296	7.63474	8.11283	7.93412	7.62576	7.21726	7.26778	7.65245	7.01162	0.256464	3.89918
ENSG00000186854	TRABD2A	2	TraB domain containing 2A	1166.12	-1.96248	0.085518	1.00471e-117	1.37738e-115	11.3392	10.9994	10.9853	10.9302	10.9093	9.71632	9.46601	9.37958	9.48542	9.25786	0.256587	3.89732
ENSG00000211584	SLC48A1	12	solute carrier family 48 member 1	214.234	1.96147	0.215567	4.77424e-21	5.52749e-20	8.16552	8.36419	8.29134	7.89758	8.04248	9.29456	9.10551	9.20491	9.07888	9.07702	3.8946	3.8946
ENSG00000113368	LMNB1	5	lamin B1	10915.7	-1.96058	0.0668847	7.84376e-190	3.45476e-187	14.2851	14.1437	14.0621	14.0066	14.0162	12.2417	12.1975	12.0973	12.2095	12.2473	0.256925	3.89218
ENSG00000147649	MTDH	8	metadherin	3143.75	1.95714	0.191118	2.5471e-26	3.83473e-25	10.4823	10.3984	10.8427	10.0842	10.9229	12.1238	12.4893	12.029	12.5748	12.504	3.88291	3.88291
ENSG00000105971	CAV2	7	caveolin 2	462.554	-1.95363	0.135544	3.01689e-48	9.7735e-47	10.1695	9.66799	10.1032	9.78323	9.8762	8.85902	8.56478	8.86774	8.56264	8.39354	0.258165	3.87349
ENSG00000139112	GABARAPL1	12	GABA type A receptor associated protein like 1	1508.3	1.94909	0.0826463	6.55751e-124	9.83673e-122	9.90538	9.6077	9.7969	9.70292	9.69752	11.4847	11.3757	11.4876	11.2383	11.2478	3.86131	3.86131
ENSG00000166188	ZNF319	16	zinc finger protein 319	336.064	1.94744	0.230729	1.1168e-18	1.14111e-17	8.30778	8.41105	8.37913	8.42704	8.38143	9.01651	9.62611	9.27789	9.56482	10.2548	3.8569	3.8569
ENSG00000233822	H2BC15	6	H2B clustered histone 15	508.938	1.94627	0.13652	2.28621e-47	7.19252e-46	8.75214	8.79598	8.77397	8.551	8.79781	10.0808	10.1433	9.95485	10.0904	9.91377	3.85376	3.85376
ENSG00000223496	EXOSC6	16	exosome component 6	2809.91	1.94508	0.0815138	5.88663e-127	9.44644e-125	10.5424	10.3715	10.3875	10.4963	10.4663	12.2153	12.276	12.2688	12.1263	12.1252	3.85059	3.85059
ENSG00000102053	ZC3H12B	X	zinc finger CCCH-type containing 12B	42.5405	1.94482	0.430083	4.6563e-07	2.0729e-06	7.34826	7.59805	7.56419	7.57216	7.48722	8.14026	8.22206	8.04683	7.97585	7.75652	3.84991	3.84991
ENSG00000179698	WDR97	8	WD repeat domain 97	9.65358	1.94415	0.870591	0.0015239	0.00424693	7.17059	7.23458	7.34541	7.01162	7.26666	7.44751	7.42186	7.59075	7.53382	7.58102	3.8481	3.8481
ENSG00000140459	CYP11A1	15	cytochrome P450 family 11 subfamily A member 1	2224.17	-1.94184	0.071139	7.94147e-166	2.49085e-163	12.1682	11.5518	11.8423	11.9838	11.8287	10.2891	9.95986	10.1953	10.2646	10.1204	0.260283	3.84197
ENSG00000100994	PYGB	20	glycogen phosphorylase B	1005.75	1.9414	0.0875954	2.015e-110	2.39728e-108	9.54195	9.17544	9.4458	9.24161	9.23961	10.9704	10.7421	11.0172	10.7421	10.7544	3.84079	3.84079
ENSG00000159199	ATP5MC1	17	ATP synthase membrane subunit c locus 1	1691.47	-1.9399	0.0946546	1.75552e-94	1.5732e-92	11.5859	11.459	11.387	11.4834	11.6747	10.0185	9.7856	9.92025	9.82334	9.78693	0.260634	3.8368
ENSG00000129195	PIMREG	17	PICALM interacting mitotic regulator	243.402	-1.93912	0.160225	1.17578e-34	2.41467e-33	9.33251	9.20351	9.26337	9.28996	9.26959	8.28274	8.27276	8.33775	8.16782	8.12964	0.260775	3.83473
ENSG00000267077		16	novel transcript, antisense to novel protein	5.25187	1.93888	1.23155	0.00533542	0.0133975	7.12406	7.23458	7.13802	7.01162	7.19208	7.52659	7.34696	7.34203	7.36573	7.3564	3.83408	3.83408
ENSG00000235559	NOP56P1	6	NOP56 ribonucleoprotein pseudogene 1	37.2269	-1.93861	0.406614	1.31907e-07	6.2158e-07	8.1096	8.01406	7.7917	7.85013	8.11241	7.44751	7.45449	7.50043	7.49545	7.46691	0.260867	3.83337
ENSG00000130816	DNMT1	19	DNA methyltransferase 1	6827.43	-1.93823	0.081855	2.31196e-125	3.62575e-123	13.8599	13.3208	13.367	13.3048	13.2508	11.8319	11.6822	11.4296	11.5753	11.3145	0.260936	3.83236
ENSG00000091128	LAMB4	7	laminin subunit beta 4	292.19	1.93714	0.287306	5.44122e-13	3.94117e-12	8.12518	8.33176	8.35872	8.50306	8.20226	9.75739	9.56912	9.80872	9.15791	8.74958	3.82947	3.82947
ENSG00000103021	CCDC113	16	coiled-coil domain containing 113	408.779	1.9354	0.180104	3.44834e-28	5.62523e-27	8.65617	8.53383	8.44608	8.77777	8.45113	9.79728	9.993	9.84618	9.62387	9.68769	3.82483	3.82483
ENSG00000140057	AK7	14	adenylate kinase 7	312.725	-1.93537	0.170609	4.46642e-31	8.06801e-30	9.5896	9.25029	9.53348	9.42138	9.74005	8.37173	8.32574	8.20722	8.48293	8.55757	0.261455	3.82475
ENSG00000237940	LINC01238	2	long intergenic non-protein coding RNA 1238	31.7885	-1.93419	0.482086	3.4024e-06	1.37753e-05	7.93666	7.86355	8.22705	7.76367	7.65729	7.44751	7.3672	7.46618	7.53749	7.3564	0.261668	3.82164
ENSG00000102290	PCDH11X	X	protocadherin 11 X-linked	156.635	1.93416	0.207643	8.22894e-22	9.91544e-21	7.96183	8.17157	8.11322	7.85013	7.88295	8.79336	9.11035	8.86318	8.90764	8.70796	3.82156	3.82156
ENSG00000187045	TMPRSS6	22	transmembrane serine protease 6	6.5674	-1.93347	1.27834	0.00396968	0.0102197	7.52431	7.28455	7.45393	7.42678	7.48722	7.01162	7.24901	7.22087	7.15189	7.01162	0.261798	3.81973
ENSG00000163703	CRELD1	3	cysteine rich with EGF like domains 1	2240.23	1.93266	0.0989729	4.40345e-86	3.36369e-84	10.0458	10.014	10.1405	10.5284	10.2194	11.8654	11.7107	11.9851	11.9496	11.9322	3.81758	3.81758
ENSG00000196369	SRGAP2B	1	SLIT-ROBO Rho GTPase activating protein 2B	2470.6	1.93222	0.0977003	2.83539e-88	2.29279e-86	10.5216	10.3214	10.4131	9.984	10.2585	12.2607	11.8423	12.0285	11.9636	12.001	3.81641	3.81641
ENSG00000265933	LINC00668	18	long intergenic non-protein coding RNA 668	111.669	-1.93191	0.381149	1.55029e-08	7.94372e-08	8.64361	8.54743	8.39916	8.66983	8.81203	8.10905	7.78164	7.89838	7.8443	7.49806	0.262083	3.81559
ENSG00000198796	ALPK2	18	alpha kinase 2	46.2908	1.93153	0.367439	1.21213e-08	6.259e-08	7.47336	7.55508	7.53516	7.39082	7.72658	7.89448	7.93159	8.01208	8.11905	8.37475	3.8146	3.8146
ENSG00000117114	ADGRL2	1	adhesion G protein-coupled receptor L2	7343.86	1.93129	0.0795782	2.13607e-131	3.71586e-129	11.6316	11.8202	11.5102	11.7045	11.7187	13.7463	13.7049	13.2999	13.4537	13.4479	3.81395	3.81395
ENSG00000275778		12	PRH1-PRR4 readthrough	28.904	1.93046	1.00087	0.000869603	0.00252124	7.48663	7.59805	7.55946	7.01162	7.01162	7.73614	7.97357	7.80588	7.80994	7.98566	3.81176	3.81176
ENSG00000167081	PBX3	9	PBX homeobox 3	95.9266	-1.92911	0.311914	3.25252e-11	2.08002e-10	8.4251	8.28114	8.59275	8.40048	8.82609	7.78503	7.79893	7.67623	7.87286	7.73707	0.262591	3.8082
ENSG00000127366	TAS2R5	7	taste 2 receptor member 5	13.7842	1.92665	0.61679	0.000159769	0.000519539	7.26279	7.28455	7.25345	7.39082	7.26666	7.73614	7.54007	7.57199	7.62506	7.55484	3.8017	3.8017
ENSG00000261796	ISY1-RAB43	3	ISY1-RAB43 readthrough	1499.34	1.92502	0.111261	2.01309e-68	1.08242e-66	9.83263	9.9445	9.90327	9.55886	9.47523	11.4347	11.3044	11.4599	11.2604	11.3198	3.79742	3.79742
ENSG00000169359	SLC33A1	3	solute carrier family 33 member 1	3032.86	1.9247	0.0809379	3.29339e-126	5.24434e-124	10.5742	10.4034	10.4455	10.6452	10.7207	12.3844	12.3018	12.2366	12.2969	12.2939	3.79657	3.79657
ENSG00000116741	RGS2	1	regulator of G protein signaling 2	32.1493	-1.92449	0.567495	3.11921e-05	0.000111464	7.86308	7.6569	8.16248	7.89758	7.93412	7.20715	7.51323	7.4893	7.54477	7.3564	0.263434	3.79602
ENSG00000242950	ERVW-1	7	endogenous retrovirus group W member 1, envelope	419.286	-1.92355	0.151188	3.81671e-38	8.95802e-37	9.75584	9.29546	9.94374	9.99177	10.0203	8.61162	8.47039	8.6189	8.56475	8.67938	0.263605	3.79355
ENSG00000136026	CKAP4	12	cytoskeleton associated protein 4	1597.83	1.92228	0.133647	3.39214e-48	1.09549e-46	9.60761	9.95138	9.85269	9.65107	10.0088	11.6118	11.3599	11.4995	11.3753	11.3426	3.79021	3.79021
ENSG00000138771	SHROOM3	4	shroom family member 3	445.535	1.92183	0.207604	7.17361e-22	8.67918e-21	8.65929	8.61308	8.67717	8.26689	8.92028	10.1125	10.1274	9.55704	9.70966	9.84441	3.78902	3.78902
ENSG00000100234	TIMP3	22	TIMP metallopeptidase inhibitor 3	382.021	-1.92097	0.173766	1.03152e-29	1.7899e-28	9.66884	9.74447	10.2774	9.52668	9.17751	8.4762	8.78429	8.6328	8.42484	8.22188	0.264077	3.78678
ENSG00000168243	GNG4	1	G protein subunit gamma 4	33.4403	-1.92034	0.460205	1.8201e-06	7.59176e-06	7.91068	7.90389	7.97313	7.88208	7.96652	7.34977	7.40451	7.44177	7.62817	7.46691	0.264192	3.78512
ENSG00000271303	SRXN1	20	sulfiredoxin 1	1844.21	1.9201	0.0953967	3.36339e-91	2.84186e-89	10.2318	9.98306	9.79032	9.93914	9.94108	11.7763	11.7388	11.636	11.4244	11.547	3.78451	3.78451
ENSG00000107249	GLIS3	9	GLIS family zinc finger 3	327.273	1.92002	0.133232	5.04826e-48	1.61272e-46	8.55165	8.52697	8.48802	8.28706	8.29576	9.66102	9.60293	9.77824	9.35599	9.34187	3.78427	3.78427
ENSG00000261534		9	novel transcript, overlapping TTLL11	5.02237	1.91985	1.40794	0.00669008	0.016489	7.17059	7.01162	7.15756	7.1816	7.01162	7.28793	7.38633	7.37341	7.30546	7.55484	3.78383	3.78383
ENSG00000004777	ARHGAP33	19	Rho GTPase activating protein 33	83.4103	-1.91886	0.474264	1.61926e-06	6.80754e-06	8.13543	8.36419	8.22705	8.58946	8.63732	7.28793	7.52683	8.03704	7.89831	7.81181	0.264464	3.78123
ENSG00000228966	HOMER2P1	14	HOMER2 pseudogene 1	5.9767	1.9184	1.37561	0.0050193	0.0126605	7.23633	7.01162	7.17477	7.1816	7.01162	7.28793	7.4385	7.42902	7.40233	7.52726	3.78003	3.78003
ENSG00000268654	MIMT1	19	MER1 repeat containing imprinted transcript 1	106.395	-1.91748	0.257047	6.51039e-15	5.3396e-14	8.60182	8.63833	8.60657	8.48661	8.56122	7.91461	7.7549	7.7073	7.82847	7.99976	0.264716	3.77763
ENSG00000205221	VIT	2	vitrin	7.73561	1.91702	1.04299	0.00374061	0.00967688	7.01162	7.32662	7.24222	7.01162	7.26666	7.34977	7.60163	7.57199	7.31848	7.39686	3.77642	3.77642
ENSG00000188611	ASAH2	10	N-acylsphingosine amidohydrolase 2	365.117	1.91588	0.292894	1.51268e-12	1.06077e-11	9.00166	7.96689	8.74988	8.64846	8.0569	9.88856	9.56912	9.89109	9.40755	9.42494	3.77344	3.77344
ENSG00000112812	PRSS16	6	serine protease 16	1408.64	1.91468	0.0710358	3.38398e-161	9.59612e-159	9.56521	9.68474	9.6715	9.73125	9.78806	11.1138	11.2638	11.2152	11.3913	11.3793	3.77031	3.77031
ENSG00000167549	CORO6	17	coronin 6	34.6251	-1.91369	0.582946	4.33873e-05	0.000152102	7.6026	7.86355	7.82974	8.39148	7.84688	7.20715	7.49923	7.42902	7.40233	7.65288	0.265412	3.76772
ENSG00000123338	NCKAP1L	12	NCK associated protein 1 like	20.9333	-1.9133	0.932308	0.000754854	0.00220772	7.57045	7.94227	7.47137	7.49046	8.09885	7.20715	7.24901	7.26778	7.51883	7.2557	0.265485	3.76669
ENSG00000132016	BRME1	19	break repair meiotic recombinase recruitment factor 1	42.6565	-1.91285	0.395864	1.04454e-07	4.97537e-07	7.94302	8.02546	7.84804	8.1707	8.15196	7.34977	7.4385	7.51131	7.54477	7.75652	0.265568	3.76552
ENSG00000167767	KRT80	12	keratin 80	868.324	1.91239	0.106678	4.75155e-73	2.86769e-71	9.28979	9.22321	9.34059	9.08988	9.06115	10.6743	10.7473	10.9942	10.5756	10.228	3.76431	3.76431
ENSG00000241322	CDRT1	17	CMT1A duplicated region transcript 1	25.4304	1.91039	0.566709	4.34075e-05	0.000152121	7.34826	7.28455	7.43575	7.45979	7.37184	8.12478	7.66755	7.61774	7.79573	7.81181	3.75911	3.75911
ENSG00000237686	SCIRT	6	stem cell inhibitory RNA transcript	17.8861	1.91003	0.582401	7.30641e-05	0.000248562	7.34826	7.32662	7.36087	7.25186	7.32378	7.59468	7.8797	7.59075	7.70103	7.675	3.75818	3.75818
ENSG00000165802	NSMF	9	NMDA receptor synaptonuclear signaling and neuronal migration factor	373.335	-1.90906	0.136468	1.25018e-45	3.74528e-44	9.72197	9.58401	9.83149	9.74366	9.58114	8.34707	8.43283	8.66549	8.61217	8.53322	0.266266	3.75564
ENSG00000167325	RRM1	11	ribonucleotide reductase catalytic subunit M1	6045	-1.90864	0.078016	4.84084e-134	8.71393e-132	13.3168	13.3206	13.1392	13.2562	13.2603	11.603	11.585	11.4335	11.3053	11.2653	0.266343	3.75456
ENSG00000272405		1	novel transcript, antisense to BCAN	368.005	1.90671	0.187515	1.48144e-25	2.17499e-24	8.57868	8.67521	8.69767	8.18187	8.40181	9.69954	9.70739	9.77252	9.57769	9.61964	3.74954	3.74954
ENSG00000228716	DHFR	5	dihydrofolate reductase	3662.78	-1.90631	0.0704348	1.66402e-162	4.92098e-160	12.5187	12.5886	12.5804	12.4861	12.6238	10.7241	10.9366	10.6927	10.8178	10.8419	0.266775	3.74848
ENSG00000175727	MLXIP	12	MLX interacting protein	500.077	1.9057	0.694707	0.000180107	0.000581745	8.27737	8.22787	8.38418	8.25665	8.15196	9.16294	9.19908	9.23766	9.11699	11.7035	3.7469	3.7469
ENSG00000237310	GS1-124K5.4	7	uncharacterized LOC100289098	9.71943	1.9053	0.71894	0.000695836	0.00205222	7.23633	7.23458	7.27447	7.25186	7.19208	7.48875	7.55297	7.55256	7.47503	7.52726	3.74587	3.74587
ENSG00000145113	MUC4	3	mucin 4, cell surface associated	162.334	-1.9053	0.292146	3.10933e-12	2.13699e-11	9.28601	8.65692	8.96876	8.95193	8.60411	7.80826	7.97357	8.27841	8.00201	7.92674	0.266961	3.74586
ENSG00000133466	C1QTNF6	22	C1q and TNF related 6	1811.04	-1.90524	0.0976861	7.82378e-86	5.91095e-84	11.7721	11.5922	11.8341	11.5746	11.1383	10.2356	9.81023	10.2751	9.77035	9.68437	0.266972	3.74571
ENSG00000145623	OSMR	5	oncostatin M receptor	5.31001	-1.90487	1.67329	0.00516161	0.0129894	7.3836	7.39703	7.36834	7.51922	7.26666	7.01162	7.30219	7.15965	7.10036	7.01162	0.267041	3.74474
ENSG00000187944	C2orf66	2	chromosome 2 open reading frame 66	5.84079	1.90476	1.18401	0.00505917	0.0127517	7.17059	7.23458	7.23041	7.01162	7.01162	7.40179	7.4848	7.40223	7.45364	7.31038	3.74447	3.74447
ENSG00000237505	PKN2-AS1	1	PKN2 antisense RNA 1	8.01551	1.90312	0.900239	0.00222921	0.00602756	7.17059	7.23458	7.26418	7.01162	7.26666	7.44751	7.60163	7.45415	7.38187	7.46691	3.74022	3.74022
ENSG00000095637	SORBS1	10	sorbin and SH3 domain containing 1	86.2131	-1.90189	0.313866	9.23651e-11	5.7008e-10	8.37811	8.38788	8.60657	8.40048	8.38143	7.87382	7.93874	7.7513	7.60927	7.606	0.267593	3.73702
ENSG00000085662	AKR1B1	7	aldo-keto reductase family 1 member B	10735.7	-1.90166	0.109648	8.25876e-69	4.51094e-67	14.3402	13.9658	13.6741	14.1633	14.1323	12.4823	11.8281	12.257	12.2317	12.2095	0.267635	3.73643
ENSG00000260815	PPIAP47	15	peptidylprolyl isomerase A pseudogene 47	6.74229	-1.89993	1.04218	0.00363079	0.00941361	7.28669	7.45622	7.32075	7.6203	7.41409	7.20715	7.17957	7.01162	7.23766	7.2557	0.267957	3.73195
ENSG00000225489		9	novel transcript	479.722	1.8998	0.126794	6.33493e-52	2.26493e-50	8.60182	8.7514	8.87024	8.76479	8.54361	9.9249	9.99426	10.0575	9.89526	9.94995	3.73161	3.73161
ENSG00000232949		7	novel transcript, antisense to STEAP1B	37.2242	1.8987	0.365258	1.9737e-08	1.00043e-07	7.51208	7.45622	7.54988	7.45979	7.48722	8.02602	8.03286	7.93805	7.88992	7.98566	3.72877	3.72877
ENSG00000170681	CAVIN4	9	caveolae associated protein 4	286	1.89864	0.155021	1.69169e-35	3.54451e-34	8.44031	8.14214	8.3449	8.43575	8.38143	9.66102	9.33617	9.36574	9.41399	9.29832	3.72861	3.72861
ENSG00000144893	MED12L	3	mediator complex subunit 12L	3784.09	-1.89824	0.0971255	2.04693e-86	1.5811e-84	12.7314	12.3266	12.3476	12.691	12.8414	11.1475	10.5529	10.7391	10.6307	11.1007	0.268271	3.72758
ENSG00000109205	ODAM	4	odontogenic, ameloblast associated	98.8714	-1.89801	0.265241	5.50518e-14	4.2587e-13	8.53442	8.65692	8.61886	8.36401	8.46073	7.80826	7.86423	7.68414	7.83981	7.84645	0.268313	3.727
ENSG00000114850	SSR3	3	signal sequence receptor subunit 3	10760.5	1.89699	0.0673898	1.49396e-175	5.24178e-173	12.3486	12.1258	12.1577	12.2498	12.2622	14.0799	14.0998	14.1172	14.033	14.0292	3.72435	3.72435
ENSG00000121957	GPSM2	1	G protein signaling modulator 2	1040.8	-1.89587	0.108152	3.85452e-70	2.1624e-68	10.8294	10.8774	10.9975	11.0367	10.6476	9.25409	9.21256	9.47692	9.68751	9.29389	0.268712	3.72146
ENSG00000181016	LSMEM1	7	leucine rich single-pass membrane protein 1	32.6375	1.89353	0.43081	9.60988e-07	4.13842e-06	7.40004	7.50821	7.47703	7.54637	7.32378	7.7103	8.00701	7.92129	7.89202	8.0273	3.71543	3.71543
ENSG00000141040	ZNF287	17	zinc finger protein 287	47.2019	-1.89304	0.509535	8.35793e-06	3.22975e-05	8.2369	8.42623	7.72335	7.98475	7.96652	7.56174	7.40451	7.47789	7.44478	7.73707	0.269239	3.71418
ENSG00000228672	PROB1	5	proline rich basic protein 1	110.23	1.89272	0.212557	5.96394e-20	6.50815e-19	7.79714	7.87723	7.83589	7.91277	7.86513	8.40768	8.5723	8.67619	8.64208	8.715	3.71336	3.71336
ENSG00000259479	SORD2P	15	sorbitol dehydrogenase 2, pseudogene	99.1653	-1.89213	0.419673	2.29218e-07	1.04863e-06	8.54135	8.54065	8.32912	8.63399	8.59566	7.62576	7.97357	7.92691	7.95471	7.43338	0.26941	3.71182
ENSG00000128000	ZNF780B	19	zinc finger protein 780B	106.274	1.89153	0.264615	7.21858e-14	5.54478e-13	7.74957	7.69315	7.89481	7.74503	8.09885	8.67844	8.561	8.54382	8.33789	8.72895	3.71028	3.71028
ENSG00000119121	TRPM6	9	transient receptor potential cation channel subfamily M member 6	1088.38	1.89129	0.104724	7.59917e-74	4.62678e-72	9.49903	9.33915	9.51612	9.43693	9.38318	11.1907	11.0006	10.9855	10.7651	10.7166	3.70966	3.70966
ENSG00000110031	LPXN	11	leupaxin	174.576	1.89128	0.205228	2.66115e-21	3.11587e-20	8.02164	8.122	8.01338	8.0119	8.15196	9.03748	9.28006	8.80718	8.9108	8.74958	3.70965	3.70965
ENSG00000176619	LMNB2	19	lamin B2	3508.55	-1.88932	0.118393	1.04586e-58	4.5105e-57	12.5168	12.5766	12.6224	12.4597	12.2945	10.6743	10.8137	10.5152	10.8779	10.8865	0.269934	3.70461
ENSG00000181798	LINC00471	2	long intergenic non-protein coding RNA 471	55.24	1.88806	0.292669	1.34407e-11	8.83796e-11	7.57045	7.6569	7.58722	7.66472	7.57899	8.24211	8.17955	8.14369	8.16166	8.11746	3.70138	3.70138
ENSG00000155849	ELMO1	7	engulfment and cell motility 1	1958.28	-1.88769	0.150007	9.42556e-38	2.16558e-36	11.8925	11.3383	11.5741	11.7481	11.8854	10.0968	10.0879	9.86453	9.68969	10.5053	0.27024	3.70041
ENSG00000140931	CMTM3	16	CKLF like MARVEL transmembrane domain containing 3	2869.82	-1.88737	0.0923474	4.18245e-94	3.71592e-92	12.3791	12.0363	12.2496	12.2953	12.1258	10.4135	10.3629	10.5333	10.577	10.663	0.2703	3.69959
ENSG00000065413	ANKRD44	2	ankyrin repeat domain 44	238.122	1.8858	0.306964	2.61237e-11	1.68207e-10	8.13032	8.122	8.07735	8.18187	8.51666	8.71499	9.29063	9.40233	9.68444	8.97329	3.69557	3.69557
ENSG00000170324	FRMPD2	10	FERM and PDZ domain containing 2	118.019	-1.88487	0.418715	2.19064e-07	1.00395e-06	8.3741	8.80144	8.6563	8.7906	8.56993	8.26938	7.86423	7.90417	7.63739	7.69636	0.270768	3.6932
ENSG00000239264	TXNDC5	6	thioredoxin domain containing 5	7237.08	1.88415	0.0989888	4.13903e-82	2.90447e-80	11.938	11.5769	11.6197	11.7436	11.6023	13.4398	13.5638	13.6485	13.4229	13.4527	3.69134	3.69134
ENSG00000180573	H2AC6	6	H2A clustered histone 6	670.405	1.88376	0.106087	9.72996e-72	5.65786e-70	8.87537	9.01601	9.04008	8.97415	9.03183	10.1977	10.5082	10.2663	10.4359	10.309	3.69035	3.69035
ENSG00000104290	FZD3	8	frizzled class receptor 3	455.133	-1.88018	0.332952	3.043e-10	1.78552e-09	9.96304	10.1475	9.81214	9.31984	10.1457	8.19976	8.71	8.7103	9.05799	8.49143	0.271649	3.68122
ENSG00000240563	L1TD1	1	LINE1 type transposase domain containing 1	49.7773	-1.87983	0.314624	2.34549e-10	1.39203e-09	7.95561	8.25485	8.13495	8.18187	8.01289	7.52659	7.65706	7.57199	7.68148	7.43338	0.271715	3.68032
ENSG00000166963	MAP1A	15	microtubule associated protein 1A	25.2892	1.87978	0.514757	2.22904e-05	8.113e-05	7.30866	7.48296	7.48262	7.25186	7.45223	7.73614	7.99379	8.007	7.65541	7.55484	3.68018	3.68018
ENSG00000152137	HSPB8	12	heat shock protein family B (small) member 8	1157.21	-1.87844	0.119163	4.89247e-57	2.0095e-55	11.0555	10.5839	10.9952	11.2165	11.1665	9.59432	9.42284	9.50787	9.46444	9.49172	0.271978	3.67676
ENSG00000169429	CXCL8	4	C-X-C motif chemokine ligand 8	4.80569	1.87758	2.02323	0.00797443	0.0193505	7.12406	7.01162	7.2939	7.01162	7.01162	7.44751	7.3672	7.45415	7.22881	7.3564	3.67457	3.67457
ENSG00000171174	RBKS	2	ribokinase	92.7263	1.8748	0.227159	1.86941e-17	1.77843e-16	7.71591	7.86355	7.77524	7.85013	7.74813	8.4762	8.65545	8.40749	8.53921	8.31629	3.66752	3.66752
ENSG00000138496	PARP9	3	poly(ADP-ribose) polymerase family member 9	7.68859	1.87021	1.06133	0.0039268	0.0101168	7.23633	7.01162	7.25345	7.1816	7.19208	7.40179	7.4699	7.69196	7.42646	7.2557	3.65586	3.65586
ENSG00000110944	IL23A	12	interleukin 23 subunit alpha	22.257	1.86759	0.463568	5.91364e-06	2.32734e-05	7.36638	7.36362	7.30313	7.45979	7.45223	7.78503	7.698	7.7073	7.76644	7.82934	3.64922	3.64922
ENSG00000263327	TAPT1-AS1	4	TAPT1 antisense RNA 1 (head to head)	22.1166	1.86569	0.522085	3.09035e-05	0.000110509	7.23633	7.28455	7.38283	7.45979	7.51974	7.73614	7.66755	7.71484	7.70923	7.92674	3.64443	3.64443
ENSG00000135063	FAM189A2	9	family with sequence similarity 189 member A2	150.871	1.86421	0.205439	1.23306e-20	1.39943e-19	7.91068	8.13212	8.05653	7.99844	7.90038	8.70596	8.98346	9.14235	8.85516	8.42112	3.64067	3.64067
ENSG00000114315	HES1	3	hes family bHLH transcription factor 1	47.2384	-1.86345	0.38274	8.02066e-08	3.8577e-07	8.07761	7.79116	8.1371	8.11283	8.26171	7.56174	7.57785	7.45415	7.52262	7.675	0.274817	3.63878
ENSG00000167004	PDIA3	15	protein disulfide isomerase family A member 3	66143.9	1.86199	0.0837433	8.39534e-111	1.01633e-108	14.6536	14.7411	15.0982	14.8447	14.6926	16.6473	16.6316	16.6331	16.7898	16.6206	3.63509	3.63509
ENSG00000171116	HSFX1	X	heat shock transcription factor family, X-linked 1	11.5826	1.85986	0.850091	0.00161153	0.0044737	7.30866	7.16936	7.40354	7.01162	7.26666	7.62576	7.55297	7.66821	7.52638	7.39686	3.62973	3.62973
ENSG00000049249	TNFRSF9	1	TNF receptor superfamily member 9	4.95474	1.85767	2.56484	0.0077082	0.0187462	7.12406	7.16936	7.08462	7.01162	7.01162	7.01162	7.67787	7.37341	7.16527	7.39686	3.62423	3.62423
ENSG00000127954	STEAP4	7	STEAP4 metalloreductase	30.2362	1.85736	0.451123	3.38309e-06	1.37025e-05	7.62304	7.50821	7.48262	7.25186	7.32378	8.07675	7.8797	7.9325	7.78367	7.65288	3.62343	3.62343
ENSG00000187486	KCNJ11	11	potassium inwardly rectifying channel subfamily J member 11	6.31446	-1.85636	1.28015	0.00552317	0.0138303	7.47336	7.39703	7.27447	7.66472	7.19208	7.20715	7.21726	7.15965	7.13709	7.01162	0.276173	3.62092
ENSG00000130427	EPO	7	erythropoietin	14.9027	-1.85452	0.658953	0.000342702	0.0010598	7.47336	7.55508	7.58269	7.78181	7.70431	7.34977	7.30219	7.15965	7.36018	7.3564	0.276525	3.6163
ENSG00000112053	SLC26A8	6	solute carrier family 26 member 8	7.93417	1.85424	0.807853	0.00180847	0.00497107	7.20627	7.23458	7.19032	7.25186	7.19208	7.52659	7.54007	7.41585	7.39224	7.46691	3.61562	3.61562
ENSG00000082482	KCNK2	1	potassium two pore domain channel subfamily K member 2	53.591	1.85134	0.445112	1.83107e-06	7.63289e-06	7.49952	7.71052	7.48262	7.42678	7.84688	8.40768	8.15757	7.95987	8.0845	8.06704	3.60836	3.60836
ENSG00000150907	FOXO1	13	forkhead box O1	1031.89	1.85071	0.241961	6.71487e-16	5.81609e-15	9.13152	9.46223	9.43728	9.32825	9.28921	11.639	10.6954	10.4872	10.8755	10.3796	3.60677	3.60677
ENSG00000205213	LGR4	11	leucine rich repeat containing G protein-coupled receptor 4	8451.28	-1.85019	0.068638	2.49367e-161	7.27062e-159	13.7536	13.6882	13.7019	13.7131	13.7378	12.031	11.885	11.7553	11.9065	12.095	0.277356	3.60547
ENSG00000077044	DGKD	2	diacylglycerol kinase delta	2215.33	1.84822	0.100699	2.21386e-76	1.41886e-74	10.3669	10.3108	9.94571	10.3419	10.1352	12.2593	11.7749	11.6298	11.7488	11.8235	3.60056	3.60056
ENSG00000169213	RAB3B	1	RAB3B, member RAS oncogene family	44.5966	-1.84777	0.389612	1.45078e-07	6.79932e-07	7.94302	8.10142	8.14563	7.98475	8.08508	7.40179	7.56556	7.45415	7.63739	7.675	0.277821	3.59943
ENSG00000145014	TMEM44	3	transmembrane protein 44	282.623	-1.84727	0.149819	7.00492e-36	1.49648e-34	9.33251	9.31748	9.15695	9.54822	9.61596	8.37173	8.42001	8.23949	8.34306	8.41201	0.277917	3.59819
ENSG00000204363	SPANXN5	X	SPANX family member N5	3.59575	-1.84681	1.61706	0.00972004	0.0231494	7.23633	7.36362	7.28436	7.30569	7.45223	7.01162	7.13042	7.15965	7.12029	7.01162	0.278006	3.59704
ENSG00000237017		19	novel transcript	6.64354	1.84443	0.992192	0.00401037	0.0103129	7.17059	7.01162	7.23041	7.25186	7.19208	7.34977	7.45449	7.47789	7.45364	7.43338	3.59111	3.59111
ENSG00000187475	H1-6	6	H1.6 linker histone, cluster member	6.57969	1.84318	1.32766	0.00530168	0.0133192	7.01162	7.16936	7.15756	7.1816	7.26666	7.59468	7.45449	7.37341	7.40728	7.31038	3.58801	3.58801
ENSG00000251259		4	novel transcript	41.7524	-1.84251	0.374307	7.22654e-08	3.48385e-07	7.89738	8.01406	8.18516	7.92768	8.0711	7.40179	7.58987	7.7073	7.50729	7.39686	0.278837	3.58632
ENSG00000023318	ERP44	9	endoplasmic reticulum protein 44	8068.44	1.84248	0.0528769	4.7483e-267	4.46794e-264	11.8114	11.8209	11.9453	11.933	11.88	13.6433	13.6459	13.6514	13.6981	13.6247	3.58625	3.58625
ENSG00000241697	TMEFF1	9	transmembrane protein with EGF like and two follistatin like domains 1	68.5791	1.8394	0.910683	0.000521691	0.00156628	7.26279	7.39703	8.06585	7.01162	8.31784	7.93425	7.88733	8.22751	8.31433	8.60476	3.5786	3.5786
ENSG00000176532	PRR15	7	proline rich 15	132.021	1.83916	0.215372	1.32052e-18	1.3433e-17	7.76579	7.97893	8.05419	7.89758	8.04248	8.64073	8.75576	8.75847	8.74929	8.76313	3.57803	3.57803
ENSG00000118096	IFT46	11	intraflagellar transport 46	252.852	1.83855	0.208686	8.46594e-20	9.16119e-19	8.18507	8.53383	8.32558	8.21461	8.16479	9.57134	9.28006	9.24614	9.27233	9.05587	3.5765	3.5765
ENSG00000173848	NET1	10	neuroepithelial cell transforming 1	14471.5	-1.83825	0.057302	5.6835e-227	3.9218e-224	14.523	14.343	14.4184	14.5488	14.561	12.7008	12.5802	12.5014	12.7499	12.8636	0.27966	3.57577
ENSG00000162458	FBLIM1	1	filamin binding LIM protein 1	41.9337	1.8372	0.617995	9.64876e-05	0.000322993	7.43096	7.36362	7.53015	7.94232	7.32378	8.00844	8.01355	7.98638	7.91687	8.11746	3.57315	3.57315
ENSG00000153066	TXNDC11	16	thioredoxin domain containing 11	1547.89	1.83608	0.131858	2.03946e-45	6.03989e-44	9.9972	10.0206	9.563	9.92837	9.63115	11.268	11.3984	11.2716	11.4249	11.5335	3.57039	3.57039
ENSG00000159200	RCAN1	21	regulator of calcineurin 1	1375.81	1.83534	0.0908019	6.74271e-92	5.8402e-90	10.0545	9.72574	9.81916	9.42918	9.41457	11.5582	11.1658	11.5694	10.9072	10.7668	3.56856	3.56856
ENSG00000131174	COX7B	X	cytochrome c oxidase subunit 7B	4811.04	-1.83491	0.0802368	9.91019e-117	1.33215e-114	12.9657	12.9423	12.8523	12.8834	12.976	11.3199	11.1452	11.2447	11.2515	11.0229	0.280309	3.5675
ENSG00000168672	LRATD2	8	LRAT domain containing 2	671.55	1.8331	0.117441	3.96308e-56	1.58992e-54	9.07047	9.04325	9.03911	8.88281	9.01991	10.3672	10.4915	10.1471	10.3552	10.3259	3.56302	3.56302
ENSG00000066185	ZMYND12	1	zinc finger MYND-type containing 12	10.9063	1.83249	0.742854	0.00101327	0.0029065	7.23633	7.16936	7.2939	7.25186	7.32378	7.48875	7.61315	7.61774	7.55548	7.43338	3.56151	3.56151
ENSG00000167513	CDT1	16	chromatin licensing and DNA replication factor 1	2005.45	-1.83039	0.100995	1.29349e-74	7.99297e-73	10.5622	11.5188	12.0701	11.8756	12.0968	9.16294	9.94951	10.1894	10.3038	10.6843	0.281189	3.55632
ENSG00000076248	UNG	12	uracil DNA glycosylase	1807.68	-1.82959	0.0773955	6.56003e-125	1.00592e-122	11.5733	11.5241	11.5046	11.6065	11.723	10.0484	10.0376	9.99448	9.98181	9.98252	0.281345	3.55436
ENSG00000196593	ANKRD20A19P	13	ankyrin repeat domain 20 family member A19, pseudogene	14.4582	-1.82907	0.842212	0.00136633	0.00383724	7.53624	7.32662	8.1066	7.39082	7.48722	7.34977	7.13042	7.26778	7.20992	7.31038	0.281445	3.55309
ENSG00000132746	ALDH3B2	11	aldehyde dehydrogenase 3 family member B2	167.235	-1.82759	0.232514	2.82052e-16	2.49094e-15	9.0727	9.12164	8.95132	8.66275	8.78341	8.06015	7.99379	8.07557	8.14138	7.99976	0.281735	3.54943
ENSG00000123405	NFE2	12	nuclear factor, erythroid 2	25.6154	-1.82729	0.488602	1.44969e-05	5.41598e-05	7.87006	7.86355	7.81413	7.85013	7.63235	7.44751	7.40451	7.30728	7.43112	7.49806	0.281794	3.54869
ENSG00000100304	TTLL12	22	tubulin tyrosine ligase like 12	1380.54	-1.82547	0.148263	3.58374e-36	7.71978e-35	11.3759	11.2065	11.256	11.0465	11.2613	9.45023	9.68083	9.59539	9.91842	9.89675	0.28215	3.54421
ENSG00000071967	CYBRD1	2	cytochrome b reductase 1	11.0647	1.82521	0.960172	0.00215926	0.00585524	7.43096	7.28455	7.23041	7.1816	7.01162	7.44751	7.61315	7.61774	7.51502	7.52726	3.54359	3.54359
ENSG00000273784		13	novel transcript	63.318	1.82486	0.286008	1.89438e-11	1.23126e-10	7.6026	7.76004	7.67093	7.59675	7.68124	8.17047	8.16312	8.28601	8.25434	8.32627	3.54272	3.54272
ENSG00000214353	VAC14-AS1	16	VAC14 antisense RNA 1	12.3064	-1.82436	0.72822	0.00085656	0.00248517	7.74957	7.42771	7.61363	7.54637	7.51974	7.28793	7.24901	7.35809	7.29873	7.01162	0.282365	3.54151
ENSG00000260802	SERTM2	X	serine rich and transmembrane domain containing 2	9.74475	-1.8243	1.47706	0.00364833	0.00945706	7.71591	7.28455	7.32918	7.39082	7.78928	7.01162	7.13042	7.19287	7.29183	7.01162	0.282377	3.54136
ENSG00000179304	FAM156B	X	family with sequence similarity 156 member B	1436.2	-1.82402	0.500349	1.03804e-05	3.96126e-05	11.2577	11.3816	11.3193	11.5678	10.855	10.3192	9.89924	9.69229	8.62223	9.60913	0.282432	3.54068
ENSG00000185338	SOCS1	16	suppressor of cytokine signaling 1	21.7327	-1.82324	0.484272	1.57674e-05	5.85577e-05	7.59209	7.71052	7.82664	7.72586	7.86513	7.40179	7.30219	7.35809	7.39224	7.46691	0.282585	3.53876
ENSG00000173988	LRRC63	13	leucine rich repeat containing 63	20.958	-1.82266	0.593678	0.000139329	0.000457091	7.68948	7.83544	7.65911	7.83364	7.65729	7.44751	7.34696	7.4893	7.33702	7.18432	0.282699	3.53733
ENSG00000237036	ZEB1-AS1	10	ZEB1 antisense RNA 1	138.558	1.82256	0.220924	1.29979e-17	1.25032e-16	8.0884	8.03672	8.02072	8.02516	7.65729	8.7849	8.7461	8.8355	8.85269	8.62007	3.53708	3.53708
ENSG00000171320	ESCO2	8	establishment of sister chromatid cohesion N-acetyltransferase 2	313.522	-1.82237	0.168813	2.41827e-28	3.9605e-27	9.75584	9.57502	9.45004	9.38972	9.30374	8.54072	8.34896	8.58486	8.47156	8.17686	0.282757	3.53661
ENSG00000175106	TVP23C	17	trans-golgi network vesicle protein 23 homolog C	672.122	1.82171	0.10549	7.71167e-68	4.09331e-66	9.15264	8.96929	8.88992	9.06448	9.03775	10.3957	10.4105	10.2046	10.2383	10.4254	3.535	3.535
ENSG00000166262	FAM227B	15	family with sequence similarity 227 member B	38.2723	1.81984	0.411447	8.49988e-07	3.67647e-06	7.49952	7.57699	7.5251	7.57216	7.32378	8.10905	8.01355	7.86878	7.91687	7.99976	3.53042	3.53042
ENSG00000184117	NIPSNAP1	22	nipsnap homolog 1	993.158	1.81977	0.12894	1.78443e-46	5.48062e-45	9.09698	9.5198	9.58042	9.45994	9.24465	10.7839	10.8547	10.78	10.8558	10.7776	3.53025	3.53025
ENSG00000147889	CDKN2A	9	cyclin dependent kinase inhibitor 2A	198.612	-1.81631	0.229829	1.42512e-16	1.28383e-15	8.8437	9.06108	9.22801	8.92931	9.23961	7.76102	8.1741	8.20311	8.31961	8.26493	0.283947	3.52178
ENSG00000147642	SYBU	8	syntabulin	293.222	1.8154	0.185014	8.40043e-24	1.13288e-22	8.21368	8.3481	8.16039	8.73174	8.51666	9.45023	9.50963	9.17132	9.60167	9.36313	3.51958	3.51958
ENSG00000065809	FAM107B	10	family with sequence similarity 107 member B	2370.41	1.81444	0.123099	1.64462e-50	5.66478e-49	10.36	9.97408	10.2183	10.1754	10.8502	11.9026	11.8655	11.6199	12.0402	12.2179	3.51722	3.51722
ENSG00000230424	EMC1-AS1	1	EMC1 antisense RNA 1	12.6032	1.81388	0.660288	0.000478864	0.00144651	7.30866	7.36362	7.27447	7.1816	7.26666	7.52659	7.57785	7.58145	7.59631	7.62991	3.51587	3.51587
ENSG00000203814	H2BC18	1	H2B clustered histone 18	49.5043	1.81213	0.351033	2.34617e-08	1.18084e-07	7.49952	7.63794	7.54988	7.57216	7.65729	8.19976	7.9871	8.007	8.25153	8.06704	3.5116	3.5116
ENSG00000176046	NUPR1	16	nuclear protein 1, transcriptional regulator	2599.31	1.81041	0.0846943	1.45419e-102	1.51272e-100	10.6541	10.3967	10.5247	10.3519	10.28	12.1138	11.9148	12.2271	12.1597	11.9101	3.50742	3.50742
ENSG00000187595	ZNF385C	17	zinc finger protein 385C	22.5856	1.80919	0.473549	1.40354e-05	5.25589e-05	7.28669	7.45622	7.51483	7.35099	7.32378	7.62576	7.7549	7.94903	7.75385	7.69636	3.50446	3.50446
ENSG00000230021		1	septin 14 (SEPT14) pseudogene	41.2431	1.8091	0.404949	7.14143e-07	3.12349e-06	7.633	7.50821	7.71247	7.39082	7.32378	8.17047	7.95981	8.19068	8.07438	7.52726	3.50423	3.50423
ENSG00000223749	MIR503HG	X	MIR503 host gene	349.855	1.80901	0.162266	4.86674e-30	8.53061e-29	8.39005	8.58072	8.56176	8.52728	8.47969	9.58976	9.34024	9.6935	9.63393	9.78074	3.50402	3.50402
ENSG00000237842	SMU1P1	1	SMU1 pseudogene 1	12.8279	-1.8063	0.763838	0.00124366	0.00351708	7.52431	7.42771	7.54988	7.89758	7.41409	7.01162	7.24901	7.22087	7.42646	7.31038	0.285924	3.49743
ENSG00000106258	CYP3A5	7	cytochrome P450 family 3 subfamily A member 5	69.6559	-1.80501	0.423348	1.01219e-06	4.34898e-06	8.17535	8.32349	8.20333	8.46992	8.27319	7.76102	7.64639	7.94903	7.62194	7.43338	0.28618	3.49431
ENSG00000076003	MCM6	2	minichromosome maintenance complex component 6	3330.71	-1.80427	0.102181	4.39566e-71	2.51366e-69	12.6064	12.4195	12.2523	12.2953	12.4418	10.8673	10.8499	10.9004	10.4293	10.6762	0.286326	3.49253
ENSG00000128512	DOCK4	7	dedicator of cytokinesis 4	780.574	-1.80157	0.304037	6.84286e-11	4.26283e-10	9.89936	10.6042	10.211	11.116	10.4327	9.14392	8.66587	8.81669	9.03103	9.85033	0.286863	3.48599
ENSG00000272760		7	novel transcript, antisense to PAXIP1	28.8824	1.80096	0.424014	2.09833e-06	8.67536e-06	7.40004	7.45622	7.499	7.39082	7.45223	7.89448	7.83229	7.7859	7.77879	7.99976	3.48453	3.48453
ENSG00000240024	LINC00888	3	long intergenic non-protein coding RNA 888	330.253	1.80078	0.136839	1.48379e-40	3.82039e-39	8.46275	8.45596	8.48497	8.49486	8.51666	9.52419	9.66337	9.64784	9.49705	9.40465	3.4841	3.4841
ENSG00000258072		12	programmed cell death 2 (PDCD2) pseudogene	21.0187	1.79978	0.609607	0.000200661	0.000643216	7.45969	7.23458	7.45393	7.1816	7.45223	7.91461	7.61315	7.64351	7.71464	7.77544	3.48166	3.48166
ENSG00000243537	RPL32P20	8	ribosomal protein L32 pseudogene 20	3.66995	1.79954	2.04986	0.010105	0.0239531	7.01162	7.23458	7.13802	7.01162	7.01162	7.34977	7.38633	7.34203	7.2775	7.31038	3.4811	3.4811
ENSG00000187741	FANCA	16	FA complementation group A	1146.15	-1.79912	0.1037	1.34683e-68	7.31778e-67	11.1786	10.9277	10.9898	10.7992	11.022	9.77349	9.63266	9.49249	9.43629	9.33328	0.287349	3.48009
ENSG00000104356	POP1	8	POP1 homolog, ribonuclease P/MRP subunit	382.828	-1.79791	0.243092	5.85012e-15	4.81141e-14	9.77841	9.38491	9.40412	10.0914	9.76083	8.75916	8.34436	8.81195	8.45078	8.42112	0.287591	3.47716
ENSG00000104490	NCALD	8	neurocalcin delta	134.782	-1.79685	0.32103	1.05813e-09	5.94902e-09	8.91385	9.02516	8.6849	8.3547	8.66161	8.15548	7.74574	8.19068	7.79334	7.82934	0.287803	3.4746
ENSG00000136859	ANGPTL2	9	angiopoietin like 2	4.04659	-1.79465	2.56761	0.00742617	0.0181199	7.32909	7.28455	7.24222	7.25186	7.55021	7.01162	7.21726	7.01162	7.01162	7.18432	0.288242	3.4693
ENSG00000152503	TRIM36	5	tripartite motif containing 36	37.2802	1.79335	0.612107	0.000152872	0.000498835	7.4158	7.57699	7.7917	7.49046	7.01162	7.89448	7.9871	8.007	7.95471	7.95672	3.46618	3.46618
ENSG00000276182	NA	NA	NA	131.239	-1.79181	0.197882	1.36741e-20	1.54851e-19	8.62771	8.70509	8.8299	8.72501	8.73164	7.87382	7.98036	7.92691	8.0148	7.99976	0.28881	3.46249
ENSG00000088305	DNMT3B	20	DNA methyltransferase 3 beta	8683.81	-1.79132	0.0571667	2.03191e-216	1.20179e-213	13.8	13.774	13.6579	13.6027	13.8744	12.0384	12.0067	11.8472	11.9647	12.2089	0.288907	3.46132
ENSG00000101197	BIRC7	20	baculoviral IAP repeat containing 7	9.62045	-1.7885	0.770968	0.00157607	0.00438231	7.49952	7.50821	7.62639	7.57216	7.26666	7.34977	7.24901	7.28825	7.22881	7.01162	0.289473	3.45456
ENSG00000138109	CYP2C9	10	cytochrome P450 family 2 subfamily C member 9	13.0283	-1.7881	0.648572	0.000481948	0.00145498	7.52431	7.55508	7.59616	7.64293	7.63235	7.28793	7.27695	7.3881	7.28476	7.18432	0.289553	3.4536
ENSG00000174469	CNTNAP2	7	contactin associated protein 2	1035.67	-1.78798	0.126361	1.74716e-46	5.38213e-45	10.7244	10.8449	10.3168	11.0004	11.2613	9.6303	9.39587	9.06502	9.53185	9.48403	0.289576	3.45332
ENSG00000187569	DPPA3	12	developmental pluripotency associated 3	535.381	-1.78755	0.119109	5.64947e-52	2.02686e-50	10.1735	10.1315	10.1032	9.80997	10.1141	8.86699	8.82131	8.88355	8.82764	8.80292	0.289663	3.45229
ENSG00000184515	BEX5	X	brain expressed X-linked 5	43.203	1.78754	0.435212	3.05324e-06	1.24224e-05	7.51208	7.42771	7.64705	7.59675	7.45223	8.17047	7.84041	8.02714	7.83075	8.27541	3.45226	3.45226
ENSG00000249476		5	novel transcript	14.2452	1.78752	0.723213	0.000808009	0.00235188	7.30866	7.23458	7.30313	7.1816	7.45223	7.65526	7.63552	7.61774	7.65541	7.49806	3.45221	3.45221
ENSG00000256683	ZNF350	19	zinc finger protein 350	20.839	1.78686	1.0444	0.00260913	0.00695936	7.20627	7.01162	7.31207	7.25186	7.37184	7.28793	7.38633	8.49191	7.38187	7.55484	3.45063	3.45063
ENSG00000169136	ATF5	19	activating transcription factor 5	1324.6	1.78672	0.0996702	6.00319e-73	3.60209e-71	9.56675	9.70129	9.73477	9.78921	9.65363	11.0076	10.9217	11.2052	11.3347	11.3519	3.45029	3.45029
ENSG00000138709	LARP1B	4	La ribonucleoprotein 1B	2629.73	1.78636	0.0633683	1.07428e-175	3.83425e-173	10.5883	10.4394	10.4128	10.3875	10.5608	12.2289	12.0425	12.0353	12.0308	12.056	3.44943	3.44943
ENSG00000167889	MGAT5B	17	alpha-1,6-mannosylglycoprotein 6-beta-N-acetylglucosaminyltransferase B	10.8113	-1.78616	0.661208	0.000627354	0.00186085	7.6026	7.55508	7.47137	7.51922	7.51974	7.40179	7.24901	7.22087	7.21958	7.2557	0.289943	3.44895
ENSG00000101000	PROCR	20	protein C receptor	120.354	-1.78455	0.193626	3.89408e-21	4.52873e-20	8.70512	8.68125	8.91037	8.54315	8.39167	7.99049	7.94582	8.06131	7.862	7.71703	0.290267	3.44511
ENSG00000107614	TRDMT1	10	tRNA aspartic acid methyltransferase 1	64.9734	1.78419	0.731689	0.0002748	0.000862698	7.73295	7.48296	7.65911	7.30569	7.55021	8.12478	7.83229	7.69968	8.70625	8.70796	3.44425	3.44425
ENSG00000141384	TAF4B	18	TATA-box binding protein associated factor 4b	732.955	-1.78311	0.0997832	2.61255e-72	1.54964e-70	10.5317	10.2136	10.2974	10.5494	10.5471	9.13752	9.05606	9.05917	9.09535	9.23484	0.290557	3.44167
ENSG00000107331	ABCA2	9	ATP binding cassette subfamily A member 2	502.968	-1.7825	0.146681	3.941e-35	8.18281e-34	9.29544	9.83695	10.168	10.0275	10.3916	8.25584	8.78115	8.7103	8.79777	9.31591	0.29068	3.44021
ENSG00000141582	CBX4	17	chromobox 4	1246.57	1.78208	0.097823	2.44471e-75	1.53824e-73	9.6545	9.78891	9.65036	9.53749	9.53733	10.9738	11.1261	11.1277	11.2114	11.0139	3.43921	3.43921
ENSG00000270021		5	novel transcript, antisense to H2AFY	10.8487	1.77908	0.668457	0.000745914	0.00218466	7.20627	7.28455	7.27447	7.30569	7.26666	7.48875	7.51323	7.62645	7.53749	7.52726	3.43207	3.43207
ENSG00000121152	NCAPH	2	non-SMC condensin I complex subunit H	1997.32	-1.77818	0.12338	1.68909e-48	5.51511e-47	11.7675	11.6236	11.7068	11.6296	11.8061	9.94978	10.202	9.92025	10.385	10.2854	0.29155	3.42994
ENSG00000073756	PTGS2	1	prostaglandin-endoperoxide synthase 2	48.2851	1.77763	0.563056	5.85232e-05	0.000201915	7.45969	8.00251	7.38986	7.30569	7.72658	8.17047	8.19035	8.07084	7.92297	7.94187	3.42862	3.42862
ENSG00000161888	SPC24	19	SPC24 component of NDC80 kinetochore complex	405.718	-1.77694	0.15005	1.47958e-33	2.9226e-32	9.69566	9.67639	9.84213	9.92296	9.65363	8.63111	8.77485	8.55274	8.60304	8.61244	0.291802	3.42698
ENSG00000103942	HOMER2	15	homer scaffold protein 2	56.923	1.77571	0.455939	6.1271e-06	2.4045e-05	7.32909	7.53219	7.89481	7.70612	7.57899	8.00844	8.39831	8.43745	8.12548	7.75652	3.42406	3.42406
ENSG00000127362	TAS2R3	7	taste 2 receptor member 3	8.99898	1.77568	0.807194	0.00224312	0.00605804	7.23633	7.23458	7.32075	7.25186	7.01162	7.52659	7.51323	7.56237	7.44478	7.43338	3.424	3.424
ENSG00000119771	KLHL29	2	kelch like family member 29	2124.04	1.77542	0.065358	1.0144e-163	3.08811e-161	10.2638	10.1375	10.3555	10.2244	10.1535	11.8216	11.6348	11.8913	11.7983	11.8004	3.42337	3.42337
ENSG00000103064	SLC7A6	16	solute carrier family 7 member 6	4148.78	-1.77364	0.107017	1.25303e-63	6.08894e-62	12.8767	12.5452	12.6513	12.7069	12.7294	11.3172	11.0438	11.1552	10.975	10.6892	0.29247	3.41915
ENSG00000260271		6	novel transcript	5.21532	1.77142	1.23669	0.00724645	0.0177253	7.17059	7.16936	7.13802	7.25186	7.01162	7.44751	7.40451	7.46618	7.33096	7.2557	3.4139	3.4139
ENSG00000102580	DNAJC3	13	DnaJ heat shock protein family (Hsp40) member C3	6448.58	1.77022	0.065799	2.22464e-160	6.05951e-158	11.6437	11.5316	11.5694	11.6818	11.7282	13.3732	13.3353	13.3109	13.3097	13.2722	3.41107	3.41107
ENSG00000244509	APOBEC3C	22	apolipoprotein B mRNA editing enzyme catalytic subunit 3C	114.124	-1.76964	0.240232	1.48789e-14	1.19475e-13	8.40966	8.76831	9.02847	8.43575	8.32871	7.83076	7.9871	7.99158	7.92094	7.675	0.293281	3.4097
ENSG00000168658	VWA3B	2	von Willebrand factor A domain containing 3B	8.76534	1.76878	1.06713	0.00468529	0.0118817	7.12406	7.01162	7.3374	7.1816	7.26666	7.28793	7.38633	7.46618	7.43112	7.77544	3.40765	3.40765
ENSG00000100889	PCK2	14	phosphoenolpyruvate carboxykinase 2, mitochondrial	3466.9	1.76783	0.0854164	2.7187e-96	2.50133e-94	10.8971	10.7815	10.6947	10.8267	10.9305	12.3572	12.3425	12.5475	12.5292	12.4915	3.40541	3.40541
ENSG00000173253	DMRT2	9	doublesex and mab-3 related transcription factor 2	8.86865	-1.7669	0.766855	0.00164577	0.00456079	7.47336	7.45622	7.45982	7.51922	7.51974	7.28793	7.17957	7.19287	7.19976	7.3564	0.293839	3.40322
ENSG00000132600	PRMT7	16	protein arginine methyltransferase 7	1467.79	-1.76663	0.0907451	6.03579e-86	4.57681e-84	11.5509	11.2475	11.2018	11.1868	11.299	9.89591	9.76646	9.72114	9.91099	9.75569	0.293894	3.40259
ENSG00000196230	TUBB	6	tubulin beta class I	54827.5	-1.7665	0.0681209	3.92296e-148	8.73218e-146	16.4515	16.3261	16.372	16.3473	16.3682	14.6114	14.5432	14.472	14.7164	14.7601	0.293922	3.40227
ENSG00000269069		19	protein associated with topoisomerase II homolog 1 (yeast) (PATL1) pseudogene	4.91891	1.76617	1.12861	0.00750006	0.0182743	7.17059	7.01162	7.17477	7.1816	7.19208	7.44751	7.27695	7.35809	7.35454	7.43338	3.4015	3.4015
ENSG00000235169	SMIM1	1	small integral membrane protein 1 (Vel blood group)	70.858	1.76339	0.298294	3.74894e-10	2.18303e-09	7.40004	7.79116	7.77856	7.74503	7.80899	7.97216	8.17955	8.43745	8.43316	8.39354	3.39495	3.39495
ENSG00000010818	HIVEP2	6	HIVEP zinc finger 2	1111.63	1.76135	0.150458	5.78823e-33	1.12298e-31	9.58658	9.58997	9.72269	9.32405	9.31333	11.3881	10.8765	10.7152	10.8537	10.8018	3.39014	3.39014
ENSG00000179862	CITED4	1	Cbp/p300 interacting transactivator with Glu/Asp rich carboxy-terminal domain 4	91.238	1.76104	0.258904	1.18586e-12	8.39555e-12	7.6026	7.67529	7.75152	7.99844	8.01289	8.21408	8.31631	8.52577	8.5658	8.59703	3.38942	3.38942
ENSG00000123240	OPTN	10	optineurin	958.099	1.76058	0.129179	1.8989e-43	5.34819e-42	9.204	9.63386	9.43086	9.42918	9.18806	10.78	10.7137	10.7873	10.7475	10.7451	3.38835	3.38835
ENSG00000158874	APOA2	1	apolipoprotein A2	87.3709	-1.7599	0.79335	0.000354743	0.00109311	8.69004	8.00251	8.11761	8.15941	8.7541	7.76102	8.54959	7.59989	7.40233	7.39686	0.295268	3.38675
ENSG00000105486	LIG1	19	DNA ligase 1	2179.92	-1.7583	0.101027	6.58255e-69	3.60491e-67	11.9812	12.0699	11.5901	11.6337	11.7739	10.1094	10.5806	10.0206	10.2363	10.3468	0.295597	3.38299
ENSG00000165655	ZNF503	10	zinc finger protein 503	4.72955	1.756	1.47094	0.0093557	0.0223511	7.12406	7.01162	7.24222	7.1816	7.01162	7.44751	7.24901	7.41585	7.33702	7.39686	3.3776	3.3776
ENSG00000156466	GDF6	8	growth differentiation factor 6	164.455	-1.75591	0.18057	2.5577e-23	3.36171e-22	9.09041	8.91084	8.88775	8.7842	8.81908	8.06015	8.10618	8.02714	8.06587	8.11746	0.296086	3.3774
ENSG00000179918	SEPHS2	16	selenophosphate synthetase 2	2555.84	1.75519	0.06657	2.97611e-154	7.42271e-152	10.4566	10.4603	10.377	10.5389	10.4869	12.0012	12.0377	12.0437	12.0273	12.0679	3.3757	3.3757
ENSG00000114656	CFAP92	3	cilia and flagella associated protein 92 (putative)	20.7221	1.75461	1.43386	0.00175489	0.00483535	7.17059	7.16936	7.30313	7.81677	7.19208	7.91461	7.71752	7.88075	7.458	7.43338	3.37434	3.37434
ENSG00000249240		15	novel protein	51.1375	-1.75348	0.536849	4.10829e-05	0.000144586	8.07217	8.14214	8.2251	7.91277	8.20226	7.68338	7.34696	7.44177	7.7714	7.69636	0.296585	3.37171
ENSG00000120051	CFAP58	10	cilia and flagella associated protein 58	12.3844	1.75218	0.815462	0.00175821	0.00484385	7.45969	7.16936	7.27447	7.1816	7.19208	7.7103	7.61315	7.40223	7.42646	7.675	3.36867	3.36867
ENSG00000173391	OLR1	12	oxidized low density lipoprotein receptor 1	146.215	1.75192	0.337633	1.47644e-08	7.57654e-08	7.97413	7.86355	8.12849	8.0511	7.65729	9.40382	8.49475	9.29593	8.37603	8.01364	3.36806	3.36806
ENSG00000156639	ZFAND3	6	zinc finger AN1-type containing 3	3857.03	1.75151	0.0761317	9.16824e-119	1.28238e-116	11.0187	10.9345	11.1377	10.8123	10.9394	12.6446	12.6587	12.5769	12.5494	12.5687	3.36711	3.36711
ENSG00000224729	PCOLCE-AS1	7	PCOLCE antisense RNA 1	5.87549	-1.75112	1.20553	0.00623329	0.0154515	7.45969	7.59805	7.36834	7.30569	7.26666	7.20715	7.13042	7.19287	7.18901	7.01162	0.297071	3.3662
ENSG00000135269	TES	7	testin LIM domain protein	6896.14	1.75095	0.0765066	4.88146e-117	6.6481e-115	11.9133	11.7213	11.7558	11.5341	11.7342	13.4102	13.4639	13.4119	13.4056	13.3594	3.36579	3.36579
ENSG00000255353	ASS1P13	11	argininosuccinate synthetase 1 pseudogene 13	6.31939	1.74953	1.02325	0.00585811	0.0145949	7.20627	7.01162	7.19032	7.25186	7.19208	7.59468	7.32539	7.41585	7.41217	7.31038	3.3625	3.3625
ENSG00000245146	MALINC1	5	mitosis associated long intergenic non-coding RNA 1	78.6088	1.74825	0.262568	3.24908e-12	2.23008e-11	7.76579	7.79116	7.69768	7.78181	7.72658	8.34707	8.53419	8.39732	8.18605	8.33614	3.35951	3.35951
ENSG00000143198	MGST3	1	microsomal glutathione S-transferase 3	6097.11	-1.74741	0.0657508	6.67102e-157	1.72621e-154	13.2843	13.1901	13.085	13.3007	13.3143	11.7266	11.4231	11.4961	11.6589	11.5371	0.297835	3.35756
ENSG00000111254	AKAP3	12	A-kinase anchoring protein 3	25.4597	1.74707	0.680103	0.00053854	0.00161219	7.12406	7.42771	7.51483	7.49046	7.41409	7.76102	8.05176	7.84425	7.68713	7.62991	3.35677	3.35677
ENSG00000034152	MAP2K3	17	mitogen-activated protein kinase kinase 3	464.045	-1.74642	0.147738	2.25886e-33	4.4365e-32	10.1545	9.83197	9.89259	9.91206	9.70111	8.65027	8.68644	8.85402	8.73481	8.77654	0.298041	3.35524
ENSG00000184029	DSCR4	21	Down syndrome critical region 4	255.612	1.74641	0.16338	1.12707e-27	1.79473e-26	8.2323	8.28114	8.49562	8.32625	8.29576	9.25409	9.14611	9.29919	9.44887	9.29832	3.35523	3.35523
ENSG00000277749		15	novel transcript, antisense to CCDC33	6.66551	-1.74507	0.906352	0.00397765	0.0102376	7.3836	7.28455	7.50961	7.51922	7.41409	7.20715	7.13042	7.22087	7.18901	7.2557	0.298319	3.35212
ENSG00000133872	SARAF	8	store-operated calcium entry associated regulatory factor	5497.96	1.74453	0.0701109	8.78115e-139	1.73122e-136	11.4034	11.3916	11.517	11.3733	11.4664	13.0207	13.0585	13.0084	13.1227	13.2455	3.35085	3.35085
ENSG00000173638	SLC19A1	21	solute carrier family 19 member 1	726.864	-1.74406	0.108754	6.83751e-59	2.96736e-57	10.3867	9.97858	10.405	10.5787	10.6549	8.92137	8.8893	9.19966	9.29769	9.26242	0.298528	3.34977
ENSG00000183671	GPR1	2	G protein-coupled receptor 1	104.589	1.74289	0.268501	8.56263e-12	5.70869e-11	7.88384	7.82098	7.85405	7.81677	7.93412	8.66913	8.71	8.68942	8.37227	8.27541	3.34704	3.34704
ENSG00000133794	ARNTL	11	aryl hydrocarbon receptor nuclear translocator like	509.92	1.7427	0.165769	5.56967e-27	8.61074e-26	8.72886	8.98349	8.70906	9.11478	8.53469	10.1618	10.2584	9.81541	9.92508	9.80229	3.3466	3.3466
ENSG00000155158	TTC39B	9	tetratricopeptide repeat domain 39B	78.9765	1.7426	0.25015	3.43513e-13	2.52883e-12	7.84174	7.61834	7.78516	7.74503	7.78928	8.44248	8.32104	8.39048	8.36725	8.30622	3.34638	3.34638
ENSG00000184988	TMEM106A	17	transmembrane protein 106A	19.2431	1.74257	0.779423	0.00101033	0.00289881	7.30866	7.28455	7.2939	7.25186	7.55021	7.65526	7.98036	7.65186	7.70378	7.46691	3.34632	3.34632
ENSG00000134551	PRH2	12	proline rich protein HaeIII subfamily 2	8.46819	1.74257	1.35878	0.00583086	0.0145375	7.01162	7.16936	7.3374	7.30569	7.01162	7.59468	7.3672	7.57199	7.4666	7.39686	3.3463	3.3463
ENSG00000100918	REC8	14	REC8 meiotic recombination protein	30.0508	1.74064	0.508856	4.1494e-05	0.000145859	7.47336	7.50821	7.36834	7.45979	7.41409	7.56174	7.84041	7.91562	7.91278	8.07991	3.34183	3.34183
ENSG00000231147	ARHGAP42P2	2	ARHGAP42 pseudogene 2	7.90138	1.74057	0.840816	0.00292761	0.00773116	7.17059	7.28455	7.20462	7.25186	7.19208	7.40179	7.40451	7.54256	7.50337	7.46691	3.34168	3.34168
ENSG00000180875	GREM2	1	gremlin 2, DAN family BMP antagonist	239.859	-1.74029	0.16599	1.07422e-26	1.63992e-25	9.45471	8.90585	9.26499	9.20989	9.25967	8.4762	8.10618	8.4602	8.2273	8.15354	0.299309	3.34103
ENSG00000104635	SLC39A14	8	solute carrier family 39 member 14	4214.69	1.73857	0.106082	8.95557e-62	4.16605e-60	11.4307	10.9425	10.876	11.0105	11.1805	12.8136	12.8011	12.7296	12.6238	12.6086	3.33704	3.33704
ENSG00000115008	IL1A	2	interleukin 1 alpha	4.91423	1.73817	3.1236	0.00584846	0.0145726	7.20627	7.01162	7.01162	7.01162	7.19208	7.40179	7.21726	7.54256	7.36018	7.3564	3.33612	3.33612
ENSG00000172361	CFAP53	18	cilia and flagella associated protein 53	38.7403	1.73767	0.362654	1.94499e-07	8.97701e-07	7.43096	7.53219	7.55946	7.59675	7.51974	8.00844	7.94582	7.98114	7.94295	8.0273	3.33495	3.33495
ENSG00000259939	NA	NA	NA	12.3181	1.73734	0.671242	0.000860686	0.00249644	7.20627	7.28455	7.35323	7.30569	7.26666	7.65526	7.56556	7.61774	7.54836	7.46691	3.33419	3.33419
ENSG00000249852		7	TEC	6.4216	1.73715	0.988477	0.00542568	0.0136076	7.12406	7.23458	7.20462	7.1816	7.19208	7.44751	7.32539	7.45415	7.35454	7.52726	3.33376	3.33376
ENSG00000163121	NEURL3	2	neuralized E3 ubiquitin protein ligase 3	13.9413	-1.737	0.609552	0.000345355	0.00106704	7.67122	7.61834	7.54011	7.51922	7.68124	7.28793	7.34696	7.22087	7.34296	7.31038	0.299992	3.33342
ENSG00000125735	TNFSF14	19	TNF superfamily member 14	21.5055	1.73641	0.469096	2.16917e-05	7.9126e-05	7.47336	7.36362	7.37566	7.30569	7.41409	7.76102	7.74574	7.69196	7.66423	7.84645	3.33205	3.33205
ENSG00000230798	FOXD3-AS1	1	FOXD3 antisense RNA 1	32.0433	1.73614	0.399344	1.4944e-06	6.30695e-06	7.36638	7.59805	7.48262	7.49046	7.45223	7.76102	7.88733	7.93805	8.03982	7.82934	3.33142	3.33142
ENSG00000068971	PPP2R5B	11	protein phosphatase 2 regulatory subunit B'beta	104.684	1.73534	0.237901	3.1443e-14	2.47774e-13	7.84174	7.96689	7.86885	7.83364	7.78928	8.75045	8.70332	8.35562	8.46812	8.46559	3.32958	3.32958
ENSG00000134072	CAMK1	3	calcium/calmodulin dependent protein kinase I	52.0244	-1.73486	0.364501	1.42718e-07	6.69628e-07	7.91726	8.11177	7.92268	8.06378	8.51666	7.48875	7.60163	7.45415	7.76644	7.65288	0.300437	3.32848
ENSG00000115221	ITGB6	2	integrin subunit beta 6	195.275	1.73415	0.307467	8.61886e-10	4.88284e-09	7.87698	8.06965	8.00597	8.58187	8.28453	9.23636	8.98346	8.85172	8.98875	9.08747	3.32683	3.32683
ENSG00000181856	SLC2A4	17	solute carrier family 2 member 4	25.0908	-1.73413	0.4616	1.63511e-05	6.06149e-05	7.93666	7.61834	7.75496	7.83364	7.80899	7.44751	7.38633	7.37341	7.3488	7.55484	0.300591	3.32678
ENSG00000087301	TXNDC16	14	thioredoxin domain containing 16	393.669	-1.73337	0.159999	1.24447e-28	2.07421e-27	9.81607	9.78633	9.70291	9.674	9.63492	8.49812	8.54959	8.6161	8.83605	8.61244	0.300748	3.32504
ENSG00000261656	BEAN1-AS1	16	BEAN1 antisense RNA 1	26.2349	-1.73311	0.638334	0.000331055	0.00102715	7.75773	7.82098	7.72694	7.92768	7.82818	7.28793	7.17957	7.55256	7.53382	7.49806	0.300803	3.32443
ENSG00000261652	C15orf65	15	chromosome 15 open reading frame 65	15.5383	1.73092	0.590121	0.000327908	0.00101815	7.17059	7.42771	7.31207	7.39082	7.32378	7.56174	7.70783	7.61774	7.73323	7.52726	3.31938	3.31938
ENSG00000169129	AFAP1L2	10	actin filament associated protein 1 like 2	45.7816	1.73064	0.34419	5.34395e-08	2.60785e-07	7.47336	7.55508	7.60058	7.51922	7.72658	7.8526	7.95285	8.27458	8.05554	8.10511	3.31875	3.31875
ENSG00000223608	DSCR4-IT1	21	DSCR4 intronic transcript 1	57.0607	1.7303	0.280535	8.8568e-11	5.47298e-10	7.70722	7.59805	7.69393	7.59675	7.63235	8.32182	8.0884	8.25132	8.14767	8.04075	3.31797	3.31797
ENSG00000105643	ARRDC2	19	arrestin domain containing 2	110.502	-1.7301	0.255462	1.11195e-12	7.89656e-12	8.25509	8.8337	8.91994	8.49486	8.31784	7.65526	8.06414	7.89255	7.89622	7.87957	0.301432	3.3175
ENSG00000164574	GALNT10	5	polypeptide N-acetylgalactosaminyltransferase 10	945.929	1.72919	0.177108	1.05686e-23	1.41973e-22	9.52621	9.97183	9.04104	9.12461	9.14531	10.7035	11.0312	10.6522	10.8996	10.2122	3.31542	3.31542
ENSG00000239353	NA	NA	NA	4.18601	1.72902	1.31372	0.0102999	0.0243456	7.17059	7.16936	7.11484	7.1816	7.01162	7.48875	7.32539	7.32515	7.32478	7.2557	3.31502	3.31502
ENSG00000248932		3	novel transcript, antisense to RBP2, RBP1 & NMNAT3	38.585	1.72895	0.350062	8.94689e-08	4.28329e-07	7.51208	7.61834	7.499	7.45979	7.55021	8.02602	7.99379	7.87479	7.99462	7.99976	3.31486	3.31486
ENSG00000242265	PEG10	7	paternally expressed 10	10595	-1.72704	0.0742411	3.49983e-121	5.06643e-119	14.0971	14.1288	13.9692	13.8049	14.0513	12.4696	12.3105	12.1788	12.3341	12.3425	0.302071	3.31048
ENSG00000106991	ENG	9	endoglin	2899.71	-1.72655	0.101387	3.33915e-66	1.70676e-64	12.1967	11.8977	12.4071	12.3813	12.0514	10.4682	10.2647	11.0009	10.631	10.7341	0.302175	3.30934
ENSG00000175793	SFN	1	stratifin	210.286	-1.72491	0.204358	4.13777e-18	4.09837e-17	9.2476	9.19555	9.36561	8.90628	8.72406	8.431	8.05176	8.28601	8.16782	8.12964	0.302518	3.30559
ENSG00000166478	ZNF143	11	zinc finger protein 143	1113.38	-1.72484	0.214836	3.4987e-17	3.27277e-16	10.9822	10.3715	10.188	11.41	11.4276	9.29456	9.55362	9.35954	9.65651	9.48403	0.302532	3.30543
ENSG00000279145		15	TEC	26.5067	1.72202	0.486073	3.53181e-05	0.000125235	7.5479	7.39703	7.48262	7.45979	7.19208	7.95342	7.7549	7.75836	7.81695	7.81181	3.29897	3.29897
ENSG00000263080		16	novel transcript, antisense to RMI2	14.3991	-1.72134	0.763161	0.00135304	0.00380304	7.68042	7.69315	7.67869	7.57216	7.45223	7.01162	7.27695	7.37341	7.41699	7.2557	0.303267	3.29743
ENSG00000121210	TMEM131L	4	transmembrane 131 like	352.91	1.71887	0.179046	6.25405e-23	8.00649e-22	8.42126	9.04773	8.4074	8.3824	8.49832	9.37197	9.81882	9.63776	9.48441	9.6266	3.29178	3.29178
ENSG00000198618	PPIAP22	21	peptidylprolyl isomerase A pseudogene 22	139.44	-1.71863	0.237347	4.53592e-14	3.52735e-13	8.54479	9.02059	8.53868	8.62668	8.98961	7.93425	8.0455	8.02714	7.75891	8.21082	0.303837	3.29124
ENSG00000147883	CDKN2B	9	cyclin dependent kinase inhibitor 2B	14.7583	1.71835	0.852392	0.00201959	0.00550388	7.12406	7.59805	7.32075	7.25186	7.19208	7.59468	7.67787	7.62645	7.46232	7.675	3.2906	3.2906
ENSG00000105472	CLEC11A	19	C-type lectin domain containing 11A	84.7599	-1.71793	0.305091	1.51592e-09	8.41995e-09	8.54479	8.3481	8.55172	8.3824	8.18993	7.68338	7.60163	7.90417	7.85099	7.84645	0.303984	3.28965
ENSG00000164626	KCNK5	6	potassium two pore domain channel subfamily K member 5	181.941	-1.71756	0.170639	8.58989e-25	1.21378e-23	9.2573	8.91582	8.88558	8.92359	8.90069	8.21408	8.0824	8.19484	8.10111	8.07991	0.304062	3.28881
ENSG00000162772	ATF3	1	activating transcription factor 3	4126.14	1.7157	0.0796285	3.81143e-104	4.1094e-102	11.1151	11.1056	10.9775	11.1688	11.0416	12.6785	12.7833	12.7014	12.5402	12.7146	3.28457	3.28457
ENSG00000232759		7	novel transcript, antisense to STEAP1B	415.072	1.71489	0.127008	1.58935e-42	4.352e-41	8.54479	8.81229	8.85247	8.60449	8.55245	9.76143	9.90997	9.86881	9.75751	9.55169	3.28273	3.28273
ENSG00000213928	IRF9	14	interferon regulatory factor 9	276.6	1.71423	0.203381	3.11977e-18	3.1094e-17	8.35382	8.21871	8.39419	8.61933	8.32871	9.45529	9.35235	9.61738	9.34645	8.96186	3.28121	3.28121
ENSG00000273071	NA	NA	NA	23.9056	1.71373	1.44352	0.00231591	0.00623835	7.01162	7.50821	7.01162	7.59675	7.57899	7.59468	7.872	7.59075	7.85981	7.86319	3.28008	3.28008
ENSG00000265458	NARF-AS2	17	NARF antisense RNA 2	14.7428	1.71371	0.637751	0.000566345	0.0016903	7.30866	7.23458	7.41019	7.25186	7.32378	7.44751	7.67787	7.68414	7.59302	7.69636	3.28003	3.28003
ENSG00000163644	PPM1K	4	protein phosphatase, Mg2+/Mn2+ dependent 1K	512.282	1.71345	0.177912	3.93067e-23	5.12398e-22	8.91133	8.89579	8.66808	9.08484	8.6125	9.80512	10.2075	10.0834	9.94303	9.95543	3.27944	3.27944
ENSG00000239672	NME1	17	NME/NM23 nucleoside diphosphate kinase 1	2685.51	-1.71194	0.0815987	7.486e-99	7.17443e-97	12.2815	12.0782	11.9683	11.9547	12.1695	10.7015	10.5529	10.5747	10.4759	10.4076	0.305248	3.27602
ENSG00000245694	CRNDE	16	colorectal neoplasia differentially expressed	227.322	1.71121	0.158783	5.0926e-28	8.24253e-27	8.3456	8.1907	8.19328	8.26689	8.38143	9.23039	9.22368	9.16234	9.06149	9.18754	3.27435	3.27435
ENSG00000267534	S1PR2	19	sphingosine-1-phosphate receptor 2	637.455	-1.71118	0.103368	1.64986e-62	7.90596e-61	10.4687	10.0907	10.1855	10.2654	10.2391	9.26578	8.97005	9.0033	9.02168	8.86027	0.30541	3.27428
ENSG00000140470	ADAMTS17	15	ADAM metallopeptidase with thrombospondin type 1 motif 17	54.0917	1.71075	0.349724	9.11481e-08	4.36167e-07	7.64278	7.39703	7.62217	7.66472	7.76901	8.29593	8.05797	7.96524	8.12868	8.24364	3.27332	3.27332
ENSG00000111331	OAS3	12	2'-5'-oligoadenylate synthetase 3	16.1701	1.71054	0.953397	0.00237427	0.00638391	7.4158	7.55508	7.23041	7.1816	7.01162	7.65526	7.64639	7.94356	7.44478	7.39686	3.27284	3.27284
ENSG00000259673	IQCH-AS1	15	IQCH antisense RNA 1	355.59	1.70977	0.163147	8.25699e-27	1.26332e-25	8.76647	8.33996	8.59136	8.42704	8.57857	10.0679	9.40169	9.30081	9.42837	9.74936	3.27109	3.27109
ENSG00000253598	SLC10A5	8	solute carrier family 10 member 5	27.0032	1.70913	0.441131	1.07134e-05	4.07756e-05	7.43096	7.36362	7.41674	7.42678	7.55021	7.80826	7.96672	7.73696	7.75891	7.84645	3.26963	3.26963
ENSG00000233452	STXBP5-AS1	6	STXBP5 antisense RNA 1	7.19058	1.70896	1.29747	0.00586975	0.0146204	7.26279	7.01162	7.26418	7.01162	7.19208	7.56174	7.4385	7.32515	7.49144	7.43338	3.26926	3.26926
ENSG00000229953		1	novel transcript	54.5374	1.7089	0.305733	2.38206e-09	1.30177e-08	7.52431	7.61834	7.77524	7.59675	7.6063	7.8526	8.16863	8.27841	8.20689	8.19963	3.26911	3.26911
ENSG00000157483	MYO1E	15	myosin IE	2321.65	-1.70582	0.13425	2.70122e-38	6.3688e-37	11.9449	11.702	11.9579	12.076	11.7739	10.4706	10.5401	10.4021	10.0921	10.3301	0.306546	3.26215
ENSG00000140022	STON2	14	stonin 2	264.895	1.70542	0.247654	3.68819e-13	2.70742e-12	8.1556	8.46327	8.37913	8.22529	8.51666	9.35576	9.64081	9.41431	9.24221	8.84776	3.26124	3.26124
ENSG00000230787	PSAT1P3	1	phosphoserine aminotransferase 1 pseudogene 3	7.49826	1.70499	0.952068	0.00511648	0.0128852	7.12406	7.01162	7.24222	7.25186	7.32378	7.34977	7.42186	7.50043	7.37657	7.58102	3.26027	3.26027
ENSG00000122952	ZWINT	10	ZW10 interacting kinetochore protein	4405.86	-1.70486	0.101075	5.11153e-65	2.55589e-63	12.8749	12.7864	12.7897	12.7668	12.6427	10.9669	11.134	11.1286	11.3277	11.2944	0.306751	3.25997
ENSG00000179218	CALR	19	calreticulin	58827.7	1.70465	0.0879754	7.89843e-85	5.77758e-83	14.5879	14.7133	14.9849	14.8626	14.6313	16.4228	16.3318	16.3727	16.6706	16.4934	3.2595	3.2595
ENSG00000172086	KRCC1	2	lysine rich coiled-coil 1	570.605	1.70401	0.133672	2.68905e-38	6.34732e-37	8.92892	9.06108	9.04584	8.73174	8.89409	10.2124	10.1124	10.0844	10.1564	10.0633	3.25805	3.25805
ENSG00000005471	ABCB4	7	ATP binding cassette subfamily B member 4	19.062	-1.70363	0.478312	4.14231e-05	0.000145635	7.68948	7.61834	7.72335	7.76367	7.70431	7.40179	7.32539	7.40223	7.40233	7.31038	0.307013	3.2572
ENSG00000186952	TMEM232	5	transmembrane protein 232	15.281	1.70301	0.613477	0.000480496	0.00145081	7.3836	7.32662	7.41674	7.25186	7.19208	7.62576	7.58987	7.69968	7.62194	7.62991	3.25579	3.25579
ENSG00000236417	CTSLP1	10	cathepsin L pseudogene 1	47.7497	1.70285	0.339349	5.53176e-08	2.69506e-07	7.6026	7.77577	7.53015	7.45979	7.6063	8.07675	8.152	8.08494	8.00201	8.05399	3.25543	3.25543
ENSG00000140836	ZFHX3	16	zinc finger homeobox 3	6982.7	-1.70169	0.100042	3.06343e-66	1.5736e-64	13.6086	13.5465	13.3876	13.3284	13.1909	11.7347	11.835	11.5781	11.9091	11.8146	0.307425	3.25283
ENSG00000140968	IRF8	16	interferon regulatory factor 8	16.0465	1.70152	1.75113	0.00251747	0.00673397	7.12406	7.16936	7.25345	7.42678	7.01162	8.19976	7.54007	7.56237	7.30546	7.39686	3.25244	3.25244
ENSG00000167634	NLRP7	19	NLR family pyrin domain containing 7	6831.88	-1.70152	0.0786992	9.01175e-105	9.87049e-103	13.4433	13.4438	13.3663	13.3012	13.3694	11.88	11.9135	11.4862	11.7456	11.74	0.307462	3.25243
ENSG00000169116	PARM1	4	prostate androgen-regulated mucin-like protein 1	249.186	-1.70146	0.180082	4.01502e-22	4.94731e-21	9.01339	9.13425	9.60266	9.34077	9.12891	8.35947	8.35354	8.53784	8.24446	8.11746	0.307474	3.25231
ENSG00000157827	FMNL2	2	formin like 2	8268.77	-1.70099	0.0871506	5.73674e-86	4.36604e-84	13.7257	13.4582	13.7692	13.6705	13.6432	12.0029	11.9953	11.8469	12.1373	12.0604	0.307576	3.25123
ENSG00000227242		1	phosphodiesterase 4D interacting protein (PDE4DIP) pseudogene	51.9549	1.70006	0.349709	1.19944e-07	5.68315e-07	7.67122	7.63794	7.5251	7.68576	7.57899	8.21408	8.12937	8.25524	8.03806	7.94187	3.24915	3.24915
ENSG00000226889		1	novel transcript	3.92498	1.69988	1.46017	0.0107542	0.025298	7.12406	7.01162	7.11484	7.1816	7.19208	7.28793	7.34696	7.41585	7.28476	7.3564	3.24874	3.24874
ENSG00000272077		3	novel transcript	10.2212	1.69859	0.699008	0.00136075	0.00382418	7.32909	7.16936	7.23041	7.30569	7.26666	7.56174	7.49923	7.4893	7.56251	7.49806	3.24583	3.24583
ENSG00000138413	IDH1	2	isocitrate dehydrogenase (NADP(+)) 1	4965.71	1.69829	0.0901486	3.04845e-80	2.07586e-78	11.2747	11.4629	11.2309	11.3889	11.299	13.1476	12.883	12.9155	12.8412	12.8913	3.24515	3.24515
ENSG00000266709		17	novel transcript	70.6236	-1.69778	0.263692	1.39968e-11	9.18085e-11	8.29918	8.32349	8.31489	8.2463	8.28453	7.78503	7.62444	7.74417	7.75385	7.71703	0.30826	3.24402
ENSG00000090060	PAPOLA	14	poly(A) polymerase alpha	32324.6	-1.6974	0.0605378	4.6718e-174	1.58542e-171	15.6268	15.4054	15.493	15.6074	15.841	13.8471	13.8322	13.8798	13.9528	14.0391	0.308342	3.24315
ENSG00000213740	SERBP1P1	X	SERPINE1 mRNA binding protein 1 pseudogene 1	9.81703	-1.69731	0.945204	0.00345728	0.00899449	7.30866	7.61834	7.45982	7.6203	7.48722	7.01162	7.42186	7.26778	7.15189	7.2557	0.30836	3.24297
ENSG00000262714		16	novel transcript	11.3763	-1.69691	0.680557	0.00114337	0.00325257	7.51208	7.63794	7.63474	7.49046	7.45223	7.28793	7.34696	7.34203	7.26233	7.01162	0.308446	3.24206
ENSG00000135925	WNT10A	2	Wnt family member 10A	15.4799	1.69684	0.889497	0.00229343	0.00618343	7.47336	7.16936	7.38283	7.35099	7.01162	7.48875	7.64639	7.81889	7.61246	7.58102	3.24189	3.24189
ENSG00000134627	PIWIL4	11	piwi like RNA-mediated gene silencing 4	62.1514	1.69678	0.352188	1.30624e-07	6.16238e-07	7.58138	7.69315	7.59171	7.64293	7.72658	7.83076	8.41571	8.22751	7.90247	8.58924	3.24177	3.24177
ENSG00000138193	PLCE1	10	phospholipase C epsilon 1	367.228	-1.6958	0.185281	3.85865e-21	4.49004e-20	9.48768	9.66799	9.72443	9.68371	9.61977	8.53022	8.48669	8.9848	8.57835	8.34593	0.308684	3.23956
ENSG00000174514	MFSD4A	1	major facilitator superfamily domain containing 4A	8.29856	-1.69461	1.25999	0.00557016	0.0139396	7.28669	7.57699	7.45393	7.25186	7.70431	7.01162	7.01162	7.22087	7.18901	7.3564	0.308937	3.2369
ENSG00000198816	ZNF358	19	zinc finger protein 358	313.709	1.69429	0.222056	1.34368e-15	1.14373e-14	8.3163	8.48491	8.66417	8.21461	8.62911	9.2244	9.34024	9.3872	9.72338	9.68769	3.23617	3.23617
ENSG00000117724	CENPF	1	centromere protein F	5643.62	-1.69365	0.114216	4.11752e-51	1.44961e-49	13.0951	13.1663	13.0322	13.2527	13.0157	11.5639	11.4203	11.1698	11.5068	11.8279	0.309143	3.23475
ENSG00000073910	FRY	13	FRY microtubule binding protein	76.8808	1.69349	0.773882	0.000566614	0.00169086	7.40004	8.15205	7.499	7.45979	7.51974	9.25409	8.03286	7.97058	8.09616	7.87957	3.23438	3.23438
ENSG00000185624	P4HB	17	prolyl 4-hydroxylase subunit beta	41057.8	1.6916	0.134836	7.13026e-38	1.65289e-36	14.0704	14.2436	14.638	14.1607	14.0794	15.9603	15.9079	15.7027	16.1205	16.0018	3.23015	3.23015
ENSG00000163009	NA	NA	NA	173.481	-1.69106	0.181938	1.87777e-21	2.20612e-20	8.98267	8.91084	8.88992	8.94067	8.93957	8.14026	8.06414	8.10342	8.03274	8.30622	0.309699	3.22894
ENSG00000149091	DGKZ	11	diacylglycerol kinase zeta	3760.27	-1.6907	0.181527	3.77928e-22	4.66795e-21	12.9277	12.0997	12.2589	12.9365	12.3719	10.7503	10.8697	11.3254	11.0829	10.6209	0.309777	3.22813
ENSG00000156011	PSD3	8	pleckstrin and Sec7 domain containing 3	68.0154	-1.69061	0.544112	6.99927e-05	0.000238702	8.21837	7.9908	8.2483	8.42704	8.42181	7.56174	7.96672	7.61774	7.85981	7.3564	0.309795	3.22794
ENSG00000164241	C5orf63	5	chromosome 5 open reading frame 63	13.1833	1.69032	1.084	0.00417125	0.0106841	7.23633	7.16936	7.26418	7.1816	7.19208	7.99049	7.27695	7.34203	7.26233	7.82934	3.22728	3.22728
ENSG00000135414	GDF11	12	growth differentiation factor 11	217.6	-1.68947	0.20083	3.5361e-18	3.51251e-17	8.92642	9.21143	8.98596	9.05418	9.3695	8.09304	8.37168	8.02215	8.07777	8.69376	0.31004	3.22539
ENSG00000125089	SH3TC1	4	SH3 domain and tetratricopeptide repeats 1	691.146	1.68943	0.194385	2.01079e-19	2.13463e-18	9.50708	8.90083	8.61886	9.22811	9.22946	10.603	10.4383	10.1679	10.0499	10.3653	3.22528	3.22528
ENSG00000262370		16	novel transcript	44.3438	1.68805	0.393985	1.69732e-06	7.10683e-06	7.40004	7.36362	7.56888	7.74503	7.76901	7.87382	7.98036	8.05651	8.14453	8.07991	3.22221	3.22221
ENSG00000124749	COL21A1	6	collagen type XXI alpha 1 chain	4784.76	-1.68801	0.175164	2.08462e-23	2.7504e-22	13.1989	12.6169	12.8405	13.2971	12.2921	11.2749	11.6585	11.2564	11.0743	10.9435	0.310356	3.22211
ENSG00000229132	EIF4A1P10	X	eukaryotic translation initiation factor 4A1 pseudogene 10	55.6065	-1.68789	0.675389	0.00044338	0.0013468	8.07217	8.25485	7.98845	8.25665	8.21444	7.65526	7.72706	7.83168	7.59302	7.01162	0.31038	3.22185
ENSG00000115112	TFCP2L1	2	transcription factor CP2 like 1	4887.18	1.68788	0.113343	1.2844e-51	4.56846e-50	11.8475	11.2309	10.9603	11.1078	11.3955	13.0653	12.8951	12.8078	12.8557	12.9021	3.22183	3.22183
ENSG00000186162	CIDECP1	3	cell death inducing DFFA like effector c pseudogene 1	259.4	1.68771	0.1419	1.4581e-33	2.88291e-32	8.48474	8.31516	8.35183	8.30684	8.36066	9.36118	9.31773	9.34235	9.25313	9.19235	3.22145	3.22145
ENSG00000148677	ANKRD1	10	ankyrin repeat domain 1	64.2975	1.68557	0.337208	5.97923e-08	2.90282e-07	7.65241	7.61834	7.88338	7.66472	7.51974	8.26938	8.49875	8.47299	8.01661	7.79386	3.21668	3.21668
ENSG00000100532	CGRRF1	14	cell growth regulator with ring finger domain 1	363.718	1.68529	0.121668	1.50604e-44	4.35426e-43	8.69307	8.61944	8.54014	8.51927	8.60411	9.78543	9.62939	9.65908	9.54503	9.51452	3.21605	3.21605
ENSG00000153208	MERTK	2	MER proto-oncogene, tyrosine kinase	325.702	1.6847	0.168357	7.91088e-25	1.12243e-23	8.56186	8.49203	8.33616	8.32625	8.73918	9.39857	9.46416	9.12577	9.64571	9.87373	3.21474	3.21474
ENSG00000264350	SNRPGP2	18	small nuclear ribonucleoprotein polypeptide G pseudogene 2	409.093	-1.68449	0.129593	1.66498e-39	4.11277e-38	9.82628	9.9072	9.60644	9.74366	9.66104	8.82663	8.6272	8.55865	8.6587	8.73586	0.311114	3.21426
ENSG00000228140		1	novel transcript	6.22214	-1.68438	0.986312	0.00580126	0.0144741	7.53624	7.32662	7.38283	7.42678	7.41409	7.20715	7.17957	7.19287	7.23766	7.01162	0.311136	3.21403
ENSG00000272414	FAM47E-STBD1	4	FAM47E-STBD1 readthrough	144.978	-1.68381	0.187428	3.80531e-20	4.20351e-19	8.80569	8.84952	8.7668	8.935	8.54361	8.18522	8.07635	7.99158	8.07269	7.84645	0.311261	3.21274
ENSG00000143801	PSEN2	1	presenilin 2	234.12	1.68288	0.175331	9.01921e-23	1.14474e-21	8.34147	8.28975	8.09993	8.32625	8.45113	9.16922	9.32801	9.13132	9.06289	9.27148	3.21069	3.21069
ENSG00000141519	CCDC40	17	coiled-coil domain containing 40	24.8322	1.68256	0.640274	0.000451079	0.00136877	7.26279	7.72744	7.30313	7.42678	7.37184	7.8526	7.78164	7.77227	7.82847	7.65288	3.20997	3.20997
ENSG00000109819	PPARGC1A	4	PPARG coactivator 1 alpha	243.824	1.68252	0.296799	7.04685e-10	4.02197e-09	7.86308	8.92077	8.06585	8.07629	8.41185	8.45383	9.2259	9.06696	9.12234	9.88817	3.20989	3.20989
ENSG00000187735	TCEA1	8	transcription elongation factor A1	6470.56	1.6821	0.0581564	1.39621e-184	5.66725e-182	11.7346	11.8313	11.6381	11.5763	11.7003	13.449	13.3845	13.2171	13.2278	13.2348	3.20894	3.20894
ENSG00000163840	DTX3L	3	deltex E3 ubiquitin ligase 3L	23.7122	1.68052	0.478975	4.87551e-05	0.000169798	7.36638	7.48296	7.4419	7.35099	7.41409	7.76102	7.74574	8.02215	7.59302	7.69636	3.20543	3.20543
ENSG00000113721	PDGFRB	5	platelet derived growth factor receptor beta	246.9	1.67997	0.210058	1.01397e-16	9.20217e-16	8.14051	8.38004	8.51513	8.0511	8.52571	9.05812	9.22147	9.57436	9.21076	9.09783	3.20422	3.20422
ENSG00000167088	SNRPD1	18	small nuclear ribonucleoprotein D1 polypeptide	3041.47	-1.67933	0.0994645	4.07531e-65	2.04765e-63	12.2919	12.2096	12.333	12.1371	12.3008	10.8281	10.6954	10.4776	10.7923	10.8078	0.312227	3.20279
ENSG00000169855	ROBO1	3	roundabout guidance receptor 1	1764.95	-1.6793	0.162674	3.63461e-26	5.44429e-25	11.4981	11.5248	11.4083	11.6198	11.5389	9.988	10.4538	10.2271	9.65022	9.99853	0.312235	3.20272
ENSG00000100593	ISM2	14	isthmin 2	2615.17	-1.67899	0.107242	2.46929e-56	1.00229e-54	12.431	12.0976	12.2566	11.6394	11.6995	10.6785	10.6271	10.4914	10.289	10.4811	0.312302	3.20203
ENSG00000213513	IMPDH1P5	10	inosine monophosphate dehydrogenase 1 pseudogene 5	111.998	-1.67738	0.226781	1.51084e-14	1.21271e-13	8.67784	8.38788	8.62968	8.69774	8.56122	7.80826	7.83229	7.94356	7.91891	8.04075	0.312651	3.19846
ENSG00000121989	ACVR2A	2	activin A receptor type 2A	356.29	1.67709	0.128874	1.1408e-39	2.83502e-38	8.49916	8.65075	8.67717	8.58946	8.46073	9.57134	9.75155	9.59669	9.60214	9.51828	3.19783	3.19783
ENSG00000172915	NBEA	13	neurobeachin	152.48	1.67619	0.241682	3.09938e-13	2.28817e-12	7.97413	8.05881	7.9549	8.0119	8.11241	8.62141	9.20584	8.40411	8.62523	9.16813	3.19582	3.19582
ENSG00000097046	CDC7	1	cell division cycle 7	693.723	-1.6749	0.113112	1.58265e-50	5.46951e-49	10.4639	10.5544	10.2053	10.1663	10.3081	9.37197	9.16013	8.99511	9.08577	8.96759	0.313189	3.19296
ENSG00000023171	GRAMD1B	11	GRAM domain containing 1B	173.843	1.67127	0.21605	7.80815e-16	6.74047e-15	8.18507	8.05881	8.229	8.02516	8.09885	8.72395	9.0306	8.91019	8.94041	9.07177	3.18496	3.18496
ENSG00000115267	IFIH1	2	interferon induced with helicase C domain 1	166.695	1.67075	0.187717	6.85861e-20	7.47264e-19	8.19948	8.13212	8.22705	7.95671	7.98226	8.96617	8.97005	9.25121	8.70345	8.49143	3.18379	3.18379
ENSG00000227683		10	novel transcript	17.2472	1.67025	0.730101	0.00129499	0.00364977	7.30866	7.28455	7.499	7.42678	7.01162	7.65526	7.67787	7.64351	7.67579	7.69636	3.1827	3.1827
ENSG00000175318	GRAMD2A	15	GRAM domain containing 2A	6169.6	-1.6701	0.055959	4.12533e-197	1.98601e-194	13.3588	13.1855	13.2407	13.2192	13.1724	11.6949	11.5343	11.6556	11.7103	11.6048	0.314232	3.18237
ENSG00000267322	SNHG22	18	small nucleolar RNA host gene 22	14.9153	1.66953	0.785989	0.00184466	0.00506047	7.58138	7.01162	7.2939	7.25186	7.32378	7.65526	7.4848	7.66821	7.50729	7.71703	3.1811	3.1811
ENSG00000186395	KRT10	17	keratin 10	304.378	1.66895	0.139697	8.75696e-34	1.7481e-32	8.38609	8.44119	8.51364	8.51119	8.52571	9.39329	9.39975	9.65535	9.42253	9.34187	3.17983	3.17983
ENSG00000179532	DNHD1	11	dynein heavy chain domain 1	564.423	1.66713	0.122623	4.72004e-43	1.30279e-41	8.95852	8.95974	8.91994	9.0747	8.79781	9.98457	10.0068	10.2329	10.1716	10.1253	3.17583	3.17583
ENSG00000165507	DEPP1	10	DEPP1 autophagy regulator	956.339	1.66695	0.103302	1.26582e-59	5.58716e-58	9.56213	9.32474	9.55715	9.28564	9.39672	10.811	10.8472	10.8644	10.608	10.5127	3.17544	3.17544
ENSG00000272449		1	novel transcript	10.9973	-1.66656	0.783924	0.00229884	0.00619559	7.36638	7.50821	7.63058	7.57216	7.6063	7.34977	7.21726	7.24551	7.31204	7.18432	0.315002	3.17458
ENSG00000159556	ISL2	15	ISL LIM homeobox 2	35.1381	1.66609	0.381739	1.47506e-06	6.23042e-06	7.4158	7.55508	7.51999	7.49046	7.55021	7.80826	7.78164	7.94903	7.9909	8.10511	3.17354	3.17354
ENSG00000261578		11	novel transcript, overlapping to TSKU	19.2592	-1.66548	0.534085	0.000176295	0.000570231	7.69841	7.71052	7.71247	7.85013	7.51974	7.20715	7.40451	7.41585	7.41699	7.3564	0.31524	3.17219
ENSG00000163623	NKX6-1	4	NK6 homeobox 1	41.0292	1.66541	0.381394	1.25169e-06	5.33043e-06	7.4158	7.42771	7.54988	7.59675	7.76901	7.83076	7.99379	7.99158	8.11905	8.0273	3.17204	3.17204
ENSG00000131650	KREMEN2	16	kringle containing transmembrane protein 2	10.7431	-1.66478	0.767283	0.00221055	0.00598412	7.36638	7.55508	7.60058	7.6203	7.48722	7.01162	7.34696	7.34203	7.20992	7.31038	0.315392	3.17065
ENSG00000181019	NQO1	16	NAD(P)H quinone dehydrogenase 1	2229.4	1.66424	0.0745462	2.46018e-111	3.0135e-109	10.5131	10.4248	10.261	10.1176	10.4642	11.9071	11.8712	11.8344	11.6652	11.8592	3.16947	3.16947
ENSG00000203760	CENPW	6	centromere protein W	970.342	-1.66368	0.107396	3.39874e-55	1.3275e-53	10.9255	10.7057	10.6162	10.6869	10.8197	9.50486	9.33414	9.56506	9.38749	9.40056	0.315632	3.16824
ENSG00000106080	FKBP14	7	FKBP prolyl isomerase 14	1972.45	1.66267	0.0655921	1.23403e-142	2.55457e-140	10.2878	10.2418	10.2483	10.0842	10.1995	11.8187	11.6902	11.6336	11.5324	11.6504	3.16602	3.16602
ENSG00000230825		7	novel transcript	12.5304	1.66249	0.718005	0.00154472	0.00429744	7.32909	7.16936	7.32075	7.1816	7.41409	7.65526	7.49923	7.54256	7.60927	7.55484	3.16562	3.16562
ENSG00000173210	ABLIM3	5	actin binding LIM protein family member 3	40.8492	1.66197	0.395365	2.42624e-06	9.98324e-06	7.48663	7.48296	7.58722	7.51922	7.55021	7.68338	7.8797	8.00189	7.94492	8.40281	3.16449	3.16449
ENSG00000168938	PPIC	5	peptidylprolyl isomerase C	291.655	1.66063	0.127746	1.66688e-39	4.11277e-38	8.4738	8.48491	8.55172	8.40941	8.30686	9.48525	9.46785	9.57038	9.29418	9.16813	3.16155	3.16155
ENSG00000141858	SAMD1	19	sterile alpha motif domain containing 1	920.13	-1.65979	0.243141	3.23548e-13	2.3862e-12	10.432	10.9673	10.6907	10.5319	10.618	8.70596	9.99677	8.91019	9.33229	9.87953	0.316484	3.15972
ENSG00000206535	LNP1	3	leukemia NUP98 fusion partner 1	115.775	1.65976	0.212453	7.61496e-16	6.57644e-15	7.91068	7.92967	7.90886	7.92768	7.99771	8.75045	8.59825	8.60201	8.6322	8.48288	3.15963	3.15963
ENSG00000105290	APLP1	19	amyloid beta precursor like protein 1	21.8533	-1.65969	0.707525	0.000920162	0.00265555	8.08302	7.77577	7.89197	7.39082	7.45223	7.28793	7.32539	7.3881	7.25439	7.46691	0.316508	3.15948
ENSG00000107821	KAZALD1	10	Kazal type serine peptidase inhibitor domain 1	75.392	1.6593	0.345139	1.31866e-07	6.21563e-07	7.71591	7.69315	7.81413	7.78181	7.63235	8.18522	8.35811	8.37667	8.05033	8.6501	3.15863	3.15863
ENSG00000172889	EGFL7	9	EGF like domain multiple 7	63.3088	-1.65906	0.307641	7.36015e-09	3.85923e-08	8.0274	8.26369	8.29317	8.3547	8.15196	7.44751	7.78164	7.69196	7.69828	7.81181	0.316646	3.1581
ENSG00000132681	ATP1A4	1	ATPase Na+/K+ transporting subunit alpha 4	151.455	-1.659	0.177242	8.42713e-22	1.01483e-20	8.98267	8.73999	8.77635	8.74507	8.86056	8.04325	8.0455	8.02714	8.06758	8.10511	0.316658	3.15798
ENSG00000234665	LERFS	9	lncRNA negative regulator of fibroblast-like synoviocyte migration, SYNCRIP interacting	12.0394	1.65839	0.776984	0.00221162	0.00598625	7.32909	7.16936	7.28436	7.35099	7.19208	7.52659	7.77284	7.58145	7.54114	7.3564	3.15664	3.15664
ENSG00000139973	SYT16	14	synaptotagmin 16	168.005	-1.65768	0.285942	4.4803e-10	2.59286e-09	9.01105	8.69918	9.1543	8.99599	8.43167	8.28274	8.00701	8.63831	7.94295	7.606	0.316949	3.15508
ENSG00000149596	JPH2	20	junctophilin 2	62.9902	-1.65719	0.299755	3.08716e-09	1.67428e-08	8.27737	8.28975	8.229	8.08863	8.2501	7.59468	7.74574	7.77227	7.69551	7.58102	0.317055	3.15402
ENSG00000123416	TUBA1B	12	tubulin alpha 1b	46521.8	-1.65717	0.0669479	2.39775e-136	4.47169e-134	16.2155	16.1373	16.0879	16.0286	16.0955	14.5092	14.3893	14.3362	14.5598	14.5197	0.317061	3.15397
ENSG00000119801	YPEL5	2	yippee like 5	3762.74	1.65693	0.0650167	1.81375e-144	3.83127e-142	10.9561	10.9928	10.9994	11.0563	11.0206	12.5957	12.5262	12.5383	12.6385	12.4153	3.15346	3.15346
ENSG00000162174	ASRGL1	11	asparaginase and isoaspartyl peptidase 1	85.8573	-1.65671	0.382583	9.41276e-07	4.05691e-06	8.18022	8.3481	8.21329	8.11283	9.06115	7.76102	7.7549	7.79928	7.71733	7.675	0.317162	3.15297
ENSG00000144591	GMPPA	2	GDP-mannose pyrophosphorylase A	2641.54	1.65657	0.0691278	6.94934e-128	1.14173e-125	10.6758	10.578	10.5667	10.5088	10.489	12.1398	11.9748	12.0058	12.0944	12.0778	3.15267	3.15267
ENSG00000204516	MICB	6	MHC class I polypeptide-related sequence B	187.396	1.65649	0.163215	3.88456e-25	5.58433e-24	8.24603	8.36419	8.14987	8.12469	7.96652	8.99518	9.23472	8.94485	8.935	8.84145	3.15249	3.15249
ENSG00000185015	CA13	8	carbonic anhydrase 13	89.6364	1.65587	0.296491	2.22967e-09	1.2201e-08	7.6026	7.90389	7.91718	7.85013	7.80899	8.49812	8.44129	8.3836	8.45194	8.42112	3.15112	3.15112
ENSG00000117791	MTARC2	1	mitochondrial amidoxime reducing component 2	52.9749	-1.65575	1.29603	0.00116307	0.00330362	7.52431	7.42771	8.36898	8.76479	7.78928	7.20715	7.24901	7.3881	7.26233	8.28579	0.317372	3.15087
ENSG00000107738	VSIR	10	V-set immunoregulatory receptor	248.078	-1.65515	0.156955	6.82932e-27	1.04955e-25	9.30294	9.09172	9.37086	9.36954	9.06694	8.33452	8.10618	8.50434	8.42484	8.33614	0.317505	3.14955
ENSG00000184743	ATL3	11	atlastin GTPase 3	8.80832	-1.65418	0.741158	0.00230712	0.00621628	7.44557	7.48296	7.4419	7.51922	7.55021	7.28793	7.21726	7.24551	7.26233	7.18432	0.317719	3.14743
ENSG00000181938	GINS3	16	GINS complex subunit 3	600.385	-1.65394	0.118844	6.39016e-45	1.87902e-43	10.26	10.3647	10.1987	10.0046	10.026	9.00944	8.97543	9.02152	9.01806	8.97329	0.317771	3.14692
ENSG00000176092	CRYBG2	1	crystallin beta-gamma domain containing 2	2551.49	-1.65387	0.121966	3.84959e-43	1.06681e-41	12.3065	11.9329	11.8618	12.0053	11.9295	10.3407	10.5427	10.601	10.5004	10.5687	0.317785	3.14678
ENSG00000108932	SLC16A6	17	solute carrier family 16 member 6	624.696	1.65358	0.177528	7.24832e-22	8.76446e-21	9.44802	9.1673	9.05063	8.84064	8.62911	10.2612	10.215	10.2942	10.1725	10.118	3.14614	3.14614
ENSG00000159259	CHAF1B	21	chromatin assembly factor 1 subunit B	1015.42	-1.65345	0.107632	2.63173e-54	1.00331e-52	11.0624	10.727	10.7754	10.6837	10.7669	9.46033	9.54319	9.40683	9.47829	9.56265	0.31788	3.14584
ENSG00000115318	LOXL3	2	lysyl oxidase like 3	22.1918	-1.65271	0.595856	0.000361191	0.00111149	7.94934	7.63794	7.74806	7.6203	7.72658	7.44751	7.57785	7.34203	7.21958	7.39686	0.318042	3.14423
ENSG00000135111	TBX3	12	T-box transcription factor 3	649.288	-1.65229	0.208912	1.42517e-16	1.28383e-15	10.0338	10.0844	10.5623	10.401	10.1664	9.23636	8.71333	8.91676	9.01806	9.39645	0.318136	3.14331
ENSG00000260777		17	novel transcript	21.6786	-1.65136	0.585669	0.000387899	0.0011875	7.67122	7.77577	7.7719	7.78181	7.70431	7.40179	7.4385	7.53236	7.40728	7.01162	0.31834	3.1413
ENSG00000085840	ORC1	1	origin recognition complex subunit 1	1562.51	-1.65043	0.0878779	1.55946e-80	1.06895e-78	11.5418	11.3192	11.3775	11.2403	11.3036	9.95329	9.91131	9.88898	9.9434	10.048	0.318545	3.13927
ENSG00000158427	TMSB15B	X	thymosin beta 15B	50.6626	-1.64907	0.36482	5.98395e-07	2.64123e-06	8.06669	8.09095	8.08191	8.19291	8.08508	7.7103	7.4699	7.71484	7.70103	7.46691	0.318847	3.1363
ENSG00000111644	ACRBP	12	acrosin binding protein	17.6648	1.64885	0.552229	0.000270816	0.000851742	7.28669	7.36362	7.25345	7.35099	7.55021	7.52659	7.65706	7.64351	7.68148	7.79386	3.13583	3.13583
ENSG00000121060	TRIM25	17	tripartite motif containing 25	14.0401	1.64798	0.696187	0.0017432	0.00480747	7.45969	7.28455	7.21792	7.25186	7.19208	8.00844	7.63552	7.47789	7.30546	7.3564	3.13394	3.13394
ENSG00000135476	ESPL1	12	extra spindle pole bodies like 1, separase	1716.38	-1.64557	0.115426	2.53375e-47	7.95922e-46	11.6227	11.8239	10.9872	11.1688	11.6576	10.0152	10.4374	9.82427	9.95138	9.9278	0.31962	3.12871
ENSG00000130309	COLGALT1	19	collagen beta(1-O)galactosyltransferase 1	2592.71	-1.64542	0.0955526	1.56939e-67	8.30892e-66	12.1616	11.8598	12.432	11.9363	11.6702	10.4682	10.4095	10.7586	10.5913	10.4273	0.319654	3.12838
ENSG00000273588	NA	NA	NA	53.1071	1.64509	0.327673	5.85229e-08	2.84407e-07	7.6026	7.55508	7.71247	7.64293	7.63235	8.24211	8.18497	8.11704	7.97205	8.12964	3.12766	3.12766
ENSG00000260630	SNAI3-AS1	16	SNAI3 antisense RNA 1	46.3632	1.64269	0.309177	1.4277e-08	7.33917e-08	7.59209	7.53219	7.54011	7.64293	7.65729	8.04325	8.02647	7.97058	8.00751	8.23282	3.12248	3.12248
ENSG00000183010	PYCR1	17	pyrroline-5-carboxylate reductase 1	1446.51	1.64084	0.132863	2.99527e-36	6.4791e-35	10.1745	9.68751	9.54471	10.03	9.87303	11.4931	10.9223	11.3042	11.1382	11.3468	3.11848	3.11848
ENSG00000180720	CHRM4	11	cholinergic receptor muscarinic 4	7.52559	-1.63983	0.863394	0.00396189	0.0102034	7.44557	7.45622	7.5251	7.39082	7.45223	7.20715	7.17957	7.19287	7.25439	7.2557	0.320893	3.1163
ENSG00000259529		14	novel transcript	60.8219	1.63923	0.339414	1.17995e-07	5.59847e-07	7.79714	7.61834	7.79818	7.59675	7.51974	8.28274	8.18497	8.1524	8.07945	8.31629	3.11499	3.11499
ENSG00000250786	SNHG18	5	small nucleolar RNA host gene 18	274.06	1.63848	0.177216	1.9958e-21	2.34212e-20	8.1096	8.41105	8.50166	8.57423	8.44144	9.23636	9.42284	9.29104	9.44312	9.28944	3.11337	3.11337
ENSG00000126217	MCF2L	13	MCF.2 cell line derived transforming sequence like	48.81	1.63757	0.348034	2.8051e-07	1.27252e-06	7.59209	7.59805	7.48262	7.54637	7.80899	8.29593	8.12937	7.86878	7.98903	8.07991	3.11142	3.11142
ENSG00000169621	APLF	2	aprataxin and PNKP like factor	49.218	1.63722	0.305854	1.0706e-08	5.55589e-08	7.5593	7.57699	7.63474	7.64293	7.63235	8.02602	8.10618	8.01713	8.08951	8.21082	3.11066	3.11066
ENSG00000172009	THOP1	19	thimet oligopeptidase 1	1340.02	-1.63715	0.0915374	4.44942e-73	2.6932e-71	11.1389	11.0307	11.1861	11.1956	11.2215	9.56204	9.74554	9.79864	9.87054	9.96361	0.321491	3.11051
ENSG00000065911	MTHFD2	2	methylenetetrahydrofolate dehydrogenase (NADP+ dependent) 2, methenyltetrahydrofolate cyclohydrolase	8903.91	1.63706	0.0881959	5.68939e-78	3.72709e-76	12.3283	11.9312	11.9672	12.303	12.2454	13.7982	13.8124	13.613	13.7146	13.7763	3.11032	3.11032
ENSG00000254416	LINC02732	11	long intergenic non-protein coding RNA 2732	14.1117	1.63571	0.564154	0.000414374	0.00126425	7.26279	7.36362	7.26418	7.35099	7.37184	7.52659	7.60163	7.57199	7.65541	7.65288	3.1074	3.1074
ENSG00000174007	CEP19	3	centrosomal protein 19	57.0501	1.63417	0.351885	3.22112e-07	1.45273e-06	7.58138	7.61834	7.63887	7.54637	7.91743	8.24211	8.10029	8.19899	8.12709	8.12964	3.10409	3.10409
ENSG00000104953	TLE6	19	TLE family member 6, subcortical maternal complex member	51.4272	-1.63374	0.456867	2.2433e-05	8.15712e-05	8.40577	8.03672	7.88625	8.15941	8.01289	7.44751	7.61315	7.50043	7.55901	7.87957	0.322252	3.10317
ENSG00000257605	MYG1-AS1	12	MYG1 antisense RNA 1	3.60359	1.63369	1.65016	0.0119982	0.0279293	7.17059	7.16936	7.11484	7.01162	7.01162	7.28793	7.32539	7.30728	7.38187	7.3564	3.10307	3.10307
ENSG00000139044	B4GALNT3	12	beta-1,4-N-acetyl-galactosaminyltransferase 3	120.287	-1.63342	0.290793	1.35819e-09	7.57022e-09	8.63091	8.52007	8.83785	8.57423	8.62083	7.8526	7.95981	7.77912	7.97964	8.16527	0.322324	3.10247
ENSG00000099822	HCN2	19	hyperpolarization activated cyclic nucleotide gated potassium and sodium channel 2	5.19253	-1.63325	1.25237	0.00864373	0.0208256	7.49952	7.32662	7.38986	7.30569	7.37184	7.20715	7.01162	7.11631	7.17757	7.2557	0.322361	3.10211
ENSG00000085511	MAP3K4	6	mitogen-activated protein kinase kinase kinase 4	2715.34	-1.63198	0.213969	8.4602e-16	7.28139e-15	12.0256	11.6926	12.1055	12.1325	12.4003	9.99142	10.7205	11.0138	10.9085	10.2053	0.322646	3.09937
ENSG00000058085	LAMC2	1	laminin subunit gamma 2	211.786	-1.63168	0.577398	9.8032e-05	0.000327792	8.49198	9.22711	9.16746	9.77721	8.40181	7.95342	7.98036	7.98114	7.95666	8.89102	0.322711	3.09874
ENSG00000108852	MPP2	17	membrane palmitoylated protein 2	11.7972	-1.63167	0.667498	0.00136426	0.00383248	7.34826	7.61834	7.57813	7.66472	7.51974	7.01162	7.32539	7.32515	7.29183	7.3564	0.322715	3.09871
ENSG00000260966		11	novel transcript, overlapping to DCUN1D5	37.1052	1.63164	0.454078	2.86876e-05	0.00010294	7.58138	7.48296	7.64705	7.57216	7.26666	8.07675	7.95981	7.9325	7.84654	7.95672	3.09865	3.09865
ENSG00000145990	GFOD1	6	glucose-fructose oxidoreductase domain containing 1	93.8976	1.6293	0.23335	4.13459e-13	3.01905e-12	7.80477	8.01406	7.8014	7.81677	7.80899	8.40768	8.66933	8.57037	8.31961	8.31629	3.09363	3.09363
ENSG00000183018	SPNS2	17	sphingolipid transporter 2	71.5044	1.62908	0.282576	1.03602e-09	5.83108e-09	7.71591	7.74393	7.71612	7.85013	7.68124	8.29593	8.31156	8.46662	8.23162	8.14167	3.09316	3.09316
ENSG00000214562	NUTM2D	10	NUT family member 2D	75.0304	1.62848	0.414713	4.99494e-06	1.98503e-05	7.78164	7.92967	7.87178	7.49046	7.57899	8.49812	8.42857	8.03704	8.30902	8.31629	3.09187	3.09187
ENSG00000075151	EIF4G3	1	eukaryotic translation initiation factor 4 gamma 3	2805.72	1.62799	0.0734027	3.74776e-110	4.43328e-108	10.7484	10.6085	10.5148	10.6073	10.7869	12.3741	12.1238	11.9785	12.0698	12.0999	3.09081	3.09081
ENSG00000248313	CYP4F27P	2	cytochrome P450 family 4 subfamily F member 27, pseudogene	9.14834	1.62781	1.45351	0.00841726	0.0203226	7.01162	7.36362	7.35323	7.01162	7.01162	7.01162	7.66755	7.59989	7.49545	7.46691	3.09044	3.09044
ENSG00000225057		2	novel transcript	10.5168	1.62733	0.740086	0.00233151	0.00627709	7.17059	7.28455	7.28436	7.1816	7.41409	7.44751	7.55297	7.58145	7.50337	7.52726	3.08941	3.08941
ENSG00000196275	GTF2IRD2	7	GTF2I repeat domain containing 2	94.0211	1.62441	0.500997	4.33232e-05	0.000151903	7.85604	7.57699	8.30046	7.6203	7.74813	8.34707	8.56478	8.25913	8.55311	8.54139	3.08315	3.08315
ENSG00000136425	CIB2	15	calcium and integrin binding family member 2	80.8415	-1.62379	0.271903	2.68177e-10	1.58389e-09	8.28177	8.47774	8.14563	8.44439	8.46073	7.62576	7.872	7.74417	7.70923	7.95672	0.324482	3.08184
ENSG00000167797	CDK2AP2	11	cyclin dependent kinase 2 associated protein 2	937.694	1.62113	0.0883273	3.07547e-76	1.95894e-74	9.29356	9.30652	9.5617	9.50111	9.47523	10.3854	10.6503	10.8253	10.7987	10.8078	3.07615	3.07615
ENSG00000152253	SPC25	2	SPC25 component of NDC80 kinetochore complex	636.067	-1.62091	0.0971393	2.01836e-63	9.78502e-62	10.3901	10.2174	10.0449	10.1457	10.3584	9.23039	9.02028	9.00125	9.00349	9.06649	0.32513	3.0757
ENSG00000235888		21	novel transcript	17.4634	1.62058	0.541388	0.000274262	0.000861373	7.43096	7.39703	7.3374	7.30569	7.32378	7.65526	7.68801	7.77227	7.65541	7.55484	3.07499	3.07499
ENSG00000240038	AMY2B	1	amylase alpha 2B	30.149	1.62032	0.483958	7.03929e-05	0.000239908	7.36638	7.61834	7.57813	7.35099	7.41409	7.83076	7.91711	7.85661	7.98341	7.71703	3.07444	3.07444
ENSG00000171747	LGALS4	19	galectin 4	8.27983	1.62003	0.937804	0.00595701	0.014827	7.26279	7.23458	7.2939	7.01162	7.19208	7.48875	7.30219	7.69968	7.37657	7.43338	3.07381	3.07381
ENSG00000162729	IGSF8	1	immunoglobulin superfamily member 8	354.902	-1.6176	0.169533	1.36023e-22	1.71382e-21	9.28032	9.4655	9.58745	9.87886	9.65363	8.32182	8.43706	8.51051	8.70065	8.99024	0.325877	3.06864
ENSG00000116117	PARD3B	2	par-3 family cell polarity regulator beta	856.326	1.61748	0.203569	8.21896e-17	7.52835e-16	9.25537	10.0761	9.00986	9.03857	9.25967	10.4731	10.68	10.4517	10.6665	10.5723	3.06838	3.06838
ENSG00000120899	PTK2B	8	protein tyrosine kinase 2 beta	1875.08	1.61742	0.181649	3.03432e-20	3.36801e-19	10.3986	9.95138	10.1672	9.73125	10.4496	12.0408	11.4482	11.8882	11.3222	11.0573	3.06825	3.06825
ENSG00000279233		12	novel transcript	55.7565	1.61648	0.281702	1.28689e-09	7.18636e-09	7.69841	7.69315	7.73405	7.59675	7.55021	8.18522	8.16312	8.25132	8.07608	8.07991	3.06627	3.06627
ENSG00000149218	ENDOD1	11	endonuclease domain containing 1	346.527	-1.61638	0.12634	2.50979e-38	5.93095e-37	9.68019	9.52293	9.65279	9.46373	9.50041	8.75045	8.44549	8.63003	8.49307	8.61244	0.326153	3.06605
ENSG00000160007	ARHGAP35	19	Rho GTPase activating protein 35	1769.48	1.61588	0.108707	3.85254e-51	1.35863e-49	10.1695	10.0184	10.1604	10.1082	10.0735	11.324	11.5202	11.3814	11.5734	11.7485	3.06498	3.06498
ENSG00000188831	DPPA3P2	14	developmental pluripotency associated 3 pseudogene 2	118.551	-1.61343	0.239491	1.93727e-12	1.34847e-11	8.6624	8.60025	8.5343	8.65562	8.67754	8.15548	7.90977	8.00189	7.8878	7.79386	0.32682	3.05978
ENSG00000203875	SNHG5	6	small nucleolar RNA host gene 5	1868.93	1.61333	0.0930067	1.86627e-68	1.00608e-66	10.3319	10.0907	10.0458	10.1058	10.3035	11.7367	11.7491	11.4217	11.4751	11.5135	3.05958	3.05958
ENSG00000097021	ACOT7	1	acyl-CoA thioesterase 7	343.368	-1.61307	0.114763	1.06453e-45	3.19839e-44	9.62391	9.60476	9.5255	9.50479	9.53328	8.62141	8.62003	8.55274	8.52513	8.5814	0.326901	3.05903
ENSG00000163823	CCR1	3	C-C motif chemokine receptor 1	72.8975	-1.61227	0.28047	1.13812e-09	6.38316e-09	8.2323	8.23694	8.37237	8.36401	8.29576	7.8526	7.60163	7.86878	7.70378	7.73707	0.327083	3.05733
ENSG00000060656	PTPRU	1	protein tyrosine phosphatase receptor type U	4685.1	-1.61183	0.0942818	1.11382e-66	5.79327e-65	12.8048	12.9811	13.021	12.7322	12.6211	11.426	11.343	11.2263	11.2406	11.325	0.327183	3.0564
ENSG00000254860	TMEM9B-AS1	11	TMEM9B antisense RNA 1	55.2631	1.61074	0.388225	2.96095e-06	1.20588e-05	7.45969	7.83544	7.61363	7.57216	7.76901	8.22819	8.152	8.16961	8.07945	8.07991	3.05409	3.05409
ENSG00000277310		18	novel transcript, sense intronic to CCDC11	5.83107	1.6101	0.950451	0.00728406	0.0178046	7.17059	7.16936	7.15756	7.1816	7.26666	7.44751	7.42186	7.32515	7.33702	7.46691	3.05273	3.05273
ENSG00000147224	PRPS1	X	phosphoribosyl pyrophosphate synthetase 1	956.842	1.61003	0.186607	4.2018e-19	4.39523e-18	9.31596	9.52293	8.99498	9.60404	9.80148	10.9019	10.8354	10.5767	10.7319	10.5072	3.05257	3.05257
ENSG00000214106	PAXIP1-AS2	7	PAXIP1 antisense RNA 2	93.68	1.6097	0.219891	3.50146e-14	2.74456e-13	7.79714	7.80622	7.86885	7.91277	7.86513	8.46507	8.41571	8.40411	8.50977	8.52498	3.05189	3.05189
ENSG00000135917	SLC19A3	2	solute carrier family 19 member 3	1900.04	-1.60954	0.0894622	1.58528e-73	9.62371e-72	11.8612	11.6144	11.6786	11.41	11.4287	10.3514	10.1791	10.1312	10.2392	10.0709	0.327703	3.05154
ENSG00000169750	RAC3	17	Rac family small GTPase 3	400.802	-1.6094	0.168378	1.09173e-22	1.38057e-21	9.59413	9.57802	9.7439	9.7742	9.86349	8.86699	8.42857	8.50434	8.81663	8.84145	0.327735	3.05125
ENSG00000145214	DGKQ	4	diacylglycerol kinase theta	432.997	1.60896	0.182557	1.30405e-19	1.39726e-18	8.54479	8.82839	8.7315	8.83449	8.78341	9.9177	9.6046	10.0003	9.60447	9.85033	3.05031	3.05031
ENSG00000156509	FBXO43	8	F-box protein 43	5.03223	1.60876	1.38749	0.0101679	0.0240665	7.17059	7.01162	7.24222	7.01162	7.19208	7.34977	7.42186	7.3881	7.31848	7.43338	3.0499	3.0499
ENSG00000242349	NA	NA	NA	64.1964	1.60762	0.273024	4.75639e-10	2.74497e-09	7.75773	7.71052	7.72694	7.6203	7.70431	8.29593	8.19571	8.1865	8.27657	8.19963	3.04749	3.04749
ENSG00000171451	DSEL	18	dermatan sulfate epimerase like	657.439	-1.60717	0.100117	9.65574e-59	4.17293e-57	10.3556	10.2621	10.4226	10.2024	10.0735	9.32273	9.05858	9.21534	8.98355	8.95033	0.328241	3.04654
ENSG00000112559	MDFI	6	MyoD family inhibitor	5.52973	-1.607	1.14439	0.00811518	0.0196597	7.36638	7.36362	7.38986	7.51922	7.32378	7.01162	7.24901	7.19287	7.15189	7.18432	0.32828	3.04618
ENSG00000230069	LRRC37A15P	4	leucine rich repeat containing 37 member A15, pseudogene	37.9927	1.60676	0.432492	1.68076e-05	6.21199e-05	7.5479	7.50821	7.68254	7.35099	7.55021	8.00844	8.10029	7.90991	7.91073	7.87957	3.04568	3.04568
ENSG00000134042	MRO	18	maestro	15.4857	-1.60654	1.41187	0.00268216	0.00713575	7.20627	7.50821	7.54502	7.39082	8.13896	7.20715	7.57785	7.11631	7.10036	7.2557	0.328385	3.0452
ENSG00000165644	COMTD1	10	catechol-O-methyltransferase domain containing 1	159.036	-1.60622	0.248221	7.71325e-12	5.1724e-11	8.40577	8.8703	8.70401	9.02277	9.15073	7.7103	8.0455	8.22349	8.32879	8.05399	0.328458	3.04453
ENSG00000138376	BARD1	2	BRCA1 associated RING domain 1	1262.67	-1.60489	0.171565	4.70696e-22	5.77243e-21	11.2282	11.4478	10.8076	10.8409	10.9558	9.66536	9.58782	9.53131	9.75251	10.0759	0.328761	3.04172
ENSG00000117632	STMN1	1	stathmin 1	9042.27	-1.60436	0.0647288	1.31623e-136	2.47703e-134	13.716	13.871	13.6886	13.7202	13.7972	12.2481	12.1698	12.0976	12.2802	12.2218	0.328882	3.0406
ENSG00000180090	OR3A1	17	olfactory receptor family 3 subfamily A member 1	22.6865	1.60408	0.494566	0.000120824	0.000399318	7.49952	7.32662	7.32918	7.49046	7.41409	7.78503	7.83229	7.69196	7.69828	7.75652	3.04001	3.04001
ENSG00000137857	DUOX1	15	dual oxidase 1	14.0434	-1.60314	1.17961	0.0047829	0.0121138	8.22303	7.36362	7.44796	7.30569	7.37184	7.01162	7.27695	7.15965	7.16527	7.2557	0.329159	3.03804
ENSG00000213609	RPL7AP50	10	ribosomal protein L7a pseudogene 50	7.49871	-1.60166	1.22354	0.00715293	0.0175255	7.32909	7.48296	7.28436	7.51922	7.51974	7.01162	7.17957	7.01162	7.23766	7.46691	0.329497	3.03493
ENSG00000138101	DTNB	2	dystrobrevin beta	8.65895	1.60133	1.78241	0.00345897	0.00899775	7.12406	7.28455	7.08462	7.42678	7.01162	7.56174	7.4848	7.50043	7.35454	7.49806	3.03423	3.03423
ENSG00000243224		3	novel transcript, antisense to TWF2	9.94833	1.60047	0.709295	0.0023825	0.00640272	7.23633	7.16936	7.27447	7.30569	7.32378	7.59468	7.38633	7.52195	7.54477	7.49806	3.03241	3.03241
ENSG00000244198	ARHGEF35-AS1	7	ARHGEF35 antisense RNA 1	31.9014	1.6002	0.922359	0.00201321	0.00548866	7.20627	7.53219	7.44796	7.30569	7.55021	7.7103	7.30219	7.92129	8.13664	8.19963	3.03185	3.03185
ENSG00000157693	TMEM268	9	transmembrane protein 268	62.6577	1.59969	0.523314	0.000109441	0.000363415	7.57045	7.67529	7.58722	8.07629	7.45223	8.37173	8.44968	8.16104	7.95471	8.0273	3.03079	3.03079
ENSG00000244119	PDCL3P4	3	PDCL3 pseudogene 4	13.3962	1.59965	0.943096	0.00323104	0.00846763	7.20627	7.16936	7.17477	7.42678	7.48722	7.65526	7.67787	7.53236	7.54114	7.49806	3.0307	3.0307
ENSG00000186205	MTARC1	1	mitochondrial amidoxime reducing component 1	775.985	-1.59939	0.110854	2.87359e-48	9.32386e-47	10.3337	10.3681	10.607	10.655	10.3289	9.05812	9.30529	9.22052	9.53528	9.15338	0.330016	3.03016
ENSG00000138640	FAM13A	4	family with sequence similarity 13 member A	1025.47	-1.59908	0.132742	1.36485e-34	2.78637e-33	10.8634	10.7764	10.8521	10.831	10.7032	9.43494	9.66815	9.28448	9.77159	9.48788	0.330088	3.0295
ENSG00000223891	OSER1-DT	20	OSER1 divergent transcript	263.92	1.59779	0.173102	3.04437e-21	3.55652e-20	8.50986	8.32349	8.32558	8.551	8.27319	9.18787	9.26726	9.22397	9.37211	9.42896	3.02679	3.02679
ENSG00000180340	FZD2	17	frizzled class receptor 2	77.4537	1.59717	0.267576	2.95178e-10	1.73692e-09	7.49952	7.83544	7.88625	7.76367	7.86513	8.02602	8.42001	8.40072	8.47041	8.31629	3.02549	3.02549
ENSG00000273486		3	novel transcript, antisense to SLC35G2	30.4806	1.59633	0.517602	0.000167525	0.000543478	7.5479	7.61834	7.58722	7.30569	7.26666	7.93425	7.84041	7.90991	7.81229	7.82934	3.02374	3.02374
ENSG00000167775	CD320	19	CD320 molecule	222.904	-1.59598	0.168465	3.8604e-22	4.76246e-21	9.13152	9.12586	9.13476	9.23713	9.07269	8.30895	8.20634	8.44726	8.29966	8.21082	0.330798	3.023
ENSG00000125459	MSTO1	1	misato mitochondrial distribution and morphology regulator 1	1937.35	1.59509	0.0805447	4.36801e-88	3.49121e-86	10.2619	10.1906	10.1503	10.3031	10.2752	11.6959	11.5589	11.7065	11.5662	11.6048	3.02113	3.02113
ENSG00000152527	PLEKHH2	2	pleckstrin homology, MyTH4 and FERM domain containing H2	10.0111	-1.59508	0.958678	0.00452748	0.0115196	7.40004	7.45622	7.7917	7.42678	7.45223	7.01162	7.21726	7.24551	7.3488	7.2557	0.331004	3.02111
ENSG00000115137	DNAJC27	2	DnaJ heat shock protein family (Hsp40) member C27	249.277	1.59212	0.193424	1.83778e-17	1.74914e-16	8.35791	8.35618	8.19932	8.49486	8.41185	9.14392	9.43423	9.2894	9.32716	8.97897	3.01492	3.01492
ENSG00000172432	GTPBP2	6	GTP binding protein 2	5355.34	1.59154	0.0674602	5.90236e-124	8.91859e-122	11.5554	11.5119	11.4459	11.4743	11.5565	13.1401	12.9225	13.0669	13.0198	12.937	3.01372	3.01372
ENSG00000271853		1	novel transcript	50.036	1.59106	0.366914	1.34453e-06	5.70817e-06	7.64278	7.67529	7.66308	7.59675	7.45223	7.93425	8.31631	7.97058	8.12548	8.11746	3.01271	3.01271
ENSG00000163412	EIF4E3	3	eukaryotic translation initiation factor 4E family member 3	119.395	1.59069	0.380372	1.85879e-06	7.73911e-06	7.80477	7.84963	7.91718	7.86627	8.11241	9.24229	8.39392	8.6161	8.44728	8.31629	3.01193	3.01193
ENSG00000116406	EDEM3	1	ER degradation enhancing alpha-mannosidase like protein 3	3789.41	1.59038	0.110454	3.60167e-48	1.16134e-46	11.5091	10.9493	10.8596	11.0117	10.894	12.7454	12.5767	12.5741	12.2196	12.5168	3.01128	3.01128
ENSG00000100558	PLEK2	14	pleckstrin 2	42.049	-1.59009	0.555901	0.000221687	0.000706059	8.01001	7.79116	7.91165	8.23585	8.01289	7.89448	7.58987	7.46618	7.43572	7.3564	0.332152	3.01067
ENSG00000158125	XDH	2	xanthine dehydrogenase	128.833	1.59007	0.23125	7.86033e-13	5.63034e-12	8.03312	7.89067	8.06816	7.99844	7.96652	8.7678	8.79676	8.90578	8.48293	8.43016	3.01064	3.01064
ENSG00000178752	ERFE	2	erythroferrone	6.27468	-1.5894	1.02071	0.00742882	0.0181199	7.34826	7.32662	7.41674	7.45979	7.48722	7.01162	7.13042	7.15965	7.22881	7.3564	0.33231	3.00924
ENSG00000273604	EPOP	17	elongin BC and polycomb repressive complex 2 associated protein	424.571	1.58878	0.12022	1.03575e-40	2.67344e-39	8.76647	8.80144	8.75353	8.77777	8.62083	9.84367	9.96501	9.85268	9.64526	9.54434	3.00794	3.00794
ENSG00000143476	DTL	1	denticleless E3 ubiquitin protein ligase homolog	1828.79	-1.58877	0.127927	1.29036e-36	2.83565e-35	11.6962	11.6391	11.726	11.2991	11.3625	9.97422	10.1535	10.197	10.2259	10.2325	0.332455	3.00793
ENSG00000084731	KIF3C	2	kinesin family member 3C	244.412	-1.58867	0.3419	1.55499e-07	7.26303e-07	10.0006	9.31384	9.1543	8.77777	8.57857	8.21408	8.0884	8.6133	8.27519	8.10511	0.332479	3.00771
ENSG00000102401	ARMCX3	X	armadillo repeat containing X-linked 3	4671.37	1.58778	0.0609896	5.41775e-150	1.24614e-147	11.4402	11.3537	11.3215	11.2846	11.253	12.9953	12.8816	12.8812	12.6528	12.7022	3.00587	3.00587
ENSG00000204060	FOXO6	1	forkhead box O6	368.578	-1.58715	0.124962	7.6484e-38	1.76904e-36	9.39501	9.36749	9.81214	9.79815	9.7047	8.55112	8.51069	8.6601	8.78036	8.67213	0.332828	3.00456
ENSG00000130701	RBBP8NL	20	RBBP8 N-terminal like	212.712	-1.58706	0.205628	1.17808e-15	1.00567e-14	8.83296	8.96452	9.23217	9.30712	9.08982	8.15548	8.23241	8.0896	8.41405	8.43913	0.33285	3.00436
ENSG00000152669	CCNO	5	cyclin O	9.03122	1.58704	0.825814	0.00439975	0.0112236	7.20627	7.32662	7.28436	7.25186	7.01162	7.28793	7.56556	7.58145	7.54836	7.43338	3.00432	3.00432
ENSG00000035862	TIMP2	17	TIMP metallopeptidase inhibitor 2	2484.68	-1.58685	0.10506	1.23074e-52	4.51729e-51	12.0065	11.7809	12.1291	12.0537	11.8101	10.3593	10.6167	10.5233	10.576	10.5634	0.332897	3.00394
ENSG00000131242	RAB11FIP4	17	RAB11 family interacting protein 4	6726.71	-1.58644	0.0958608	1.33534e-62	6.41368e-61	13.4604	13.2466	13.4404	13.1368	13.3828	12.0376	11.8113	11.7036	11.8587	11.632	0.332993	3.00307
ENSG00000214293	APTR	7	Alu-mediated CDKN1A/p21 transcriptional regulator	354.07	1.58599	0.132907	1.22397e-33	2.42928e-32	8.52045	8.62577	8.59414	8.67687	8.64547	9.61692	9.45674	9.68131	9.60772	9.55535	3.00214	3.00214
ENSG00000170915	PAQR8	6	progestin and adipoQ receptor family member 8	259.307	-1.58555	0.16378	4.65022e-23	6.009e-22	9.18779	9.36749	9.09753	9.23713	9.45817	8.56143	8.33974	8.19068	8.35459	8.53322	0.333198	3.00122
ENSG00000049130	KITLG	12	KIT ligand	11.6965	1.58521	0.656402	0.00159155	0.00442297	7.23633	7.39703	7.25345	7.30569	7.26666	7.59468	7.60163	7.55256	7.55901	7.43338	3.00052	3.00052
ENSG00000123892	RAB38	11	RAB38, member RAS oncogene family	355.835	1.58501	0.150291	5.28043e-27	8.20031e-26	8.51693	8.71098	8.65102	8.61933	8.51666	9.2244	9.70119	9.87628	9.72721	9.34187	3.00011	3.00011
ENSG00000132854	KANK4	1	KN motif and ankyrin repeat domains 4	1305.6	-1.58491	0.0781811	2.42561e-92	2.11867e-90	11.0442	11.2557	10.9	11.0267	11.2873	9.72048	9.88161	9.56639	9.8403	9.94995	0.333346	2.99988
ENSG00000089723	OTUB2	14	OTU deubiquitinase, ubiquitin aldehyde binding 2	95.8303	-1.58294	0.229246	7.57438e-13	5.43115e-12	8.35791	8.37214	8.41882	8.70462	8.48904	7.93425	7.79034	7.84425	7.90454	7.86319	0.333801	2.9958
ENSG00000162817	C1orf115	1	chromosome 1 open reading frame 115	700.835	-1.58254	0.101233	3.61282e-56	1.45504e-54	10.5193	10.2399	10.4473	10.3399	10.1379	9.18168	9.13667	9.37191	9.16569	8.97329	0.333893	2.99497
ENSG00000266412	NCOA4	10	nuclear receptor coactivator 4	17390.5	-1.58189	0.0798438	1.95706e-88	1.595e-86	14.8108	14.7148	14.7683	14.6254	14.4917	13.1597	13.136	12.9991	13.1649	13.1518	0.334043	2.99362
ENSG00000186472	PCLO	7	piccolo presynaptic cytomatrix protein	21.0589	1.5818	0.490907	0.00014818	0.00048444	7.48663	7.28455	7.42318	7.45979	7.32378	7.80826	7.60163	7.84425	7.6613	7.69636	2.99344	2.99344
ENSG00000186517	ARHGAP30	1	Rho GTPase activating protein 30	116.121	-1.5791	0.241585	7.41777e-12	4.97909e-11	8.75214	8.7627	8.63237	8.63399	8.21444	7.89448	7.95285	8.01713	7.93102	7.91133	0.334691	2.98783
ENSG00000123191	ATP7B	13	ATPase copper transporting beta	3398.98	-1.57873	0.0838304	4.21105e-80	2.84879e-78	12.2383	12.2237	12.5082	12.5	12.4334	10.9073	10.834	11.1136	11.0408	10.7134	0.334775	2.98708
ENSG00000230091	TMEM254-AS1	10	TMEM254 antisense RNA 1	630.558	-1.57868	0.0969136	1.64819e-60	7.48226e-59	10.2	10.2473	10.2487	10.1618	10.2194	9.06493	9.09333	9.02954	9.06359	9.17301	0.334788	2.98696
ENSG00000204815	ODAD4	17	outer dynein arm docking complex subunit 4	59.6246	1.57786	0.351845	7.48353e-07	3.2614e-06	7.74957	7.42771	7.58722	7.83364	7.80899	8.22819	8.10029	8.14369	8.18755	8.23282	2.98527	2.98527
ENSG00000240401		2	novel transcript, antisense to CCDC88A	15.1132	1.57774	0.691873	0.00163143	0.00452346	7.44557	7.45622	7.24222	7.1816	7.26666	7.7103	7.54007	7.52195	7.59958	7.71703	2.98502	2.98502
ENSG00000234380	LINC01426	21	long intergenic non-protein coding RNA 1426	40.5867	1.57712	0.49499	9.93808e-05	0.000332034	7.53624	7.45622	7.67093	7.30569	7.76901	7.95342	8.07027	8.08494	7.94885	7.86319	2.98375	2.98375
ENSG00000167755	KLK6	19	kallikrein related peptidase 6	54.498	-1.57712	0.31376	5.96054e-08	2.8951e-07	7.85604	8.08036	8.14351	8.15941	8.38143	7.59468	7.66755	7.54256	7.68994	7.75652	0.33515	2.98374
ENSG00000272661		7	novel transcript, antisense to SMARCD3	5.60033	1.57594	0.98649	0.00870559	0.0209576	7.17059	7.16936	7.20462	7.1816	7.19208	7.48875	7.32539	7.3881	7.37657	7.39686	2.9813	2.9813
ENSG00000128881	TTBK2	15	tau tubulin kinase 2	768.085	1.57554	0.120419	3.76486e-40	9.58628e-39	9.19795	9.40551	9.37907	9.00677	9.30374	10.5019	10.4959	10.3866	10.3885	10.4659	2.98047	2.98047
ENSG00000234383	CTBP2P8	1	CTBP2 pseudogene 8	16.4833	-1.57529	0.586587	0.000689877	0.00203638	7.5593	7.57699	7.67093	7.59675	7.82818	7.40179	7.3672	7.3881	7.28476	7.2557	0.335576	2.97995
ENSG00000148773	MKI67	10	marker of proliferation Ki-67	12677.1	-1.57523	0.0956127	3.3703e-62	1.60388e-60	14.3316	14.3576	14.2843	14.0664	14.1107	12.6214	12.6211	12.618	12.8081	12.7452	0.335589	2.97983
ENSG00000058262	SEC61A1	3	SEC61 translocon subunit alpha 1	18541.7	1.57502	0.0823955	9.87177e-83	7.02252e-81	13.4888	13.0336	13.1164	13.2601	13.1578	15.0039	14.8773	14.7024	14.6767	14.5788	2.97939	2.97939
ENSG00000077782	FGFR1	8	fibroblast growth factor receptor 1	3236.48	-1.57489	0.143174	2.08722e-29	3.58272e-28	12.1996	12.4312	12.2929	12.1336	12.4569	10.6659	10.5341	10.9275	10.6143	11.5015	0.335669	2.97913
ENSG00000081760	AACS	12	acetoacetyl-CoA synthetase	956.71	1.57484	0.110539	4.88793e-47	1.52387e-45	9.53253	9.58401	9.32053	9.50479	9.44957	10.625	10.666	10.7761	10.7771	10.7278	2.97902	2.97902
ENSG00000105429	MEGF8	19	multiple EGF like domains 8	2036	1.5743	0.396467	4.18693e-06	1.67907e-05	9.93392	10.4264	9.97008	9.95514	10.1868	12.1146	11.0426	11.0342	11.0816	12.6685	2.97792	2.97792
ENSG00000145088	EAF2	3	ELL associated factor 2	177.889	1.57403	0.167745	6.91619e-22	8.37753e-21	8.11482	8.21871	8.19328	8.19291	8.13896	8.92137	9.01248	9.08814	8.8268	8.84145	2.97735	2.97735
ENSG00000213108	BTF3L4P3	6	basic transcription factor 3 like 4 pseudogene 3	6.77073	1.57375	1.76969	0.00525506	0.0132101	7.20627	7.01162	7.11484	7.39082	7.01162	7.40179	7.42186	7.47789	7.35454	7.49806	2.97678	2.97678
ENSG00000204556		20	zinc-finger pseudogene	82.7516	1.57324	0.295395	1.13607e-08	5.88237e-08	7.66189	7.95467	7.7917	7.91277	7.68124	8.50892	8.42001	8.29732	8.34048	8.31629	2.97572	2.97572
ENSG00000019169	MARCO	2	macrophage receptor with collagenous structure	14.2699	1.57314	0.580289	0.000737681	0.00216299	7.36638	7.42771	7.23041	7.35099	7.19208	7.59468	7.8158	7.44177	7.68431	7.39686	2.97551	2.97551
ENSG00000267757	EML2-AS1	19	EML2 antisense RNA 1	6.03205	1.57258	1.08574	0.00889261	0.0213581	7.20627	7.01162	7.24222	7.1816	7.19208	7.28793	7.38633	7.46618	7.44027	7.46691	2.97437	2.97437
ENSG00000187650	VMAC	19	vimentin type intermediate filament associated coiled-coil protein	96.8083	1.57165	0.263034	2.76522e-10	1.63132e-09	7.81231	7.90389	7.7719	7.88208	8.01289	8.48721	8.42857	8.60767	8.42842	8.43016	2.97244	2.97244
ENSG00000128973	CLN6	15	CLN6 transmembrane ER protein	1575.09	-1.57091	0.0883397	8.73084e-72	5.09119e-70	11.5253	11.2159	11.1834	11.4439	11.3647	10.0084	10.0425	9.92436	9.99064	10.0633	0.336596	2.97092
ENSG00000170537	TMC7	16	transmembrane channel like 7	116.37	1.57084	0.216877	6.35488e-14	4.89588e-13	7.93024	8.01406	7.92541	7.95671	7.96652	8.69686	8.6272	8.69468	8.60711	8.39354	2.97077	2.97077
ENSG00000223198	RNU2-22P	2	RNA, U2 small nuclear 22, pseudogene	7.42026	1.56989	0.90904	0.00618024	0.0153365	7.30866	7.28455	7.19032	7.1816	7.01162	7.44751	7.54007	7.3881	7.43112	7.43338	2.96882	2.96882
ENSG00000185483	ROR1	1	receptor tyrosine kinase like orphan receptor 1	677.548	1.56964	0.127599	1.0475e-35	2.21495e-34	9.03882	9.37099	9.05063	9.08484	9.16686	10.0936	10.5938	10.4968	10.1119	10.1228	2.96831	2.96831
ENSG00000261804		16	novel transcript	10.6961	-1.56893	0.809233	0.00373231	0.00965661	7.64278	7.50821	7.47703	7.54637	7.48722	7.28793	7.24901	7.37341	7.2775	7.01162	0.337059	2.96684
ENSG00000219607	PPP1R3G	6	protein phosphatase 1 regulatory subunit 3G	16.148	1.5661	0.610581	0.000932	0.00268747	7.32909	7.36362	7.46563	7.30569	7.19208	7.56174	7.63552	7.68414	7.62506	7.71703	2.96104	2.96104
ENSG00000180178	FAR2P1	2	fatty acyl-CoA reductase 2 pseudogene 1	1355.93	1.56598	0.129608	1.23189e-34	2.52239e-33	9.5575	10.1275	9.87096	9.91752	9.71184	11.0966	11.2156	11.4324	10.9504	11.0268	2.96078	2.96078
ENSG00000235501	CNN3-DT	1	CNN3 divergent transcript	37.3554	1.56458	0.402277	1.13304e-05	4.29344e-05	7.45969	7.39703	7.56419	7.66472	7.6063	8.02602	7.90977	7.9325	7.94097	7.94187	2.95792	2.95792
ENSG00000105519	CAPS	19	calcyphosine	170.63	1.56236	0.250734	4.19224e-11	2.66126e-10	8.00413	8.11177	7.97827	8.14798	8.48904	8.7849	8.68304	9.08814	8.89891	9.00142	2.95336	2.95336
ENSG00000249685		4	novel transcript	12.0132	1.56151	0.635099	0.00139506	0.00391104	7.36638	7.28455	7.30313	7.25186	7.26666	7.56174	7.56556	7.57199	7.60283	7.49806	2.95162	2.95162
ENSG00000156802	ATAD2	8	ATPase family AAA domain containing 2	2840.74	-1.5603	0.0723184	3.36435e-104	3.64636e-102	12.3114	12.0787	12.0994	12.0445	12.1369	10.7035	10.7242	10.6784	10.72	10.7404	0.33908	2.94916
ENSG00000112333	NR2E1	6	nuclear receptor subfamily 2 group E member 1	4.04719	1.55841	2.09897	0.00975279	0.023214	7.17059	7.01162	7.17477	7.01162	7.01162	7.40179	7.40451	7.24551	7.35454	7.3564	2.94528	2.94528
ENSG00000100479	POLE2	14	DNA polymerase epsilon 2, accessory subunit	343.841	-1.55749	0.176943	1.29006e-19	1.38299e-18	9.7206	9.4458	9.69174	9.28564	9.58895	8.72395	8.60919	8.6133	8.6322	8.34593	0.339743	2.94341
ENSG00000135698	MPHOSPH6	16	M-phase phosphoprotein 6	469.534	-1.55727	0.124468	8.18278e-37	1.81168e-35	9.96535	9.9422	9.9053	9.76206	9.81145	8.98799	8.87483	8.71289	8.87885	8.74274	0.339794	2.94296
ENSG00000180035	ZNF48	16	zinc finger protein 48	312.879	1.55685	0.142991	1.24801e-28	2.07844e-27	8.54479	8.80144	8.42368	8.3453	8.52571	9.33934	9.69496	9.38111	9.40808	9.41686	2.94211	2.94211
ENSG00000143341	HMCN1	1	hemicentin 1	23.8866	-1.55534	0.455461	7.3813e-05	0.000250945	7.80477	7.6569	7.86885	7.79951	7.70431	7.48875	7.4699	7.47789	7.36018	7.3564	0.340249	2.93902
ENSG00000128245	YWHAH	22	tyrosine 3-monooxygenase/tryptophan 5-monooxygenase activation protein eta	5882.81	-1.55489	0.0708536	1.68065e-107	1.9116e-105	13.1904	13.0027	13.2386	13.1434	13.1186	11.8791	11.5551	11.6105	11.5942	11.6513	0.340353	2.93812
ENSG00000155368	DBI	2	diazepam binding inhibitor, acyl-CoA binding protein	3218.88	-1.55489	0.0667126	3.95832e-121	5.69037e-119	12.2933	12.2408	12.2936	12.3789	12.3124	10.8874	10.765	10.7923	11.057	10.8751	0.340355	2.93811
ENSG00000261236	BOP1	8	BOP1 ribosomal biogenesis factor	766.249	-1.55478	0.131903	4.8021e-33	9.33411e-32	10.6779	10.5603	10.294	10.2504	10.3894	9.47035	9.06109	9.22052	9.30642	9.25329	0.340381	2.93788
ENSG00000182704	TSKU	11	tsukushi, small leucine rich proteoglycan	516.346	-1.55382	0.122562	1.20898e-37	2.76849e-36	9.90538	9.81692	9.99356	10.2222	9.95011	8.77638	8.8304	8.93627	8.96254	9.08226	0.340606	2.93594
ENSG00000067167	TRAM1	8	translocation associated membrane protein 1	10447.1	1.55377	0.0851432	1.29521e-75	8.19943e-74	12.4114	12.3631	12.5331	12.4234	12.4244	13.9192	13.9425	13.7583	13.9943	14.1347	2.93583	2.93583
ENSG00000216490	IFI30	19	IFI30 lysosomal thiol reductase	428.74	-1.55344	0.158428	1.16147e-23	1.55622e-22	9.95263	9.68196	9.78701	9.55177	9.88565	9.11812	8.5872	8.82378	8.69218	8.56557	0.340698	2.93515
ENSG00000128656	CHN1	2	chimerin 1	34.4673	1.5522	0.457565	6.58693e-05	0.00022568	7.59209	7.59805	7.35323	7.57216	7.37184	7.8526	8.11785	7.66821	7.77634	8.10511	2.93265	2.93265
ENSG00000143217	NECTIN4	1	nectin cell adhesion molecule 4	1995.87	-1.55137	0.0824194	5.84351e-80	3.92748e-78	11.8354	11.5805	11.7925	11.6659	11.378	10.2891	10.1955	10.4865	10.2673	10.2053	0.341185	2.93096
ENSG00000257956	NOP56P3	12	NOP56 ribonucleoprotein pseudogene 3	148.541	-1.55116	0.189418	2.88977e-17	2.72038e-16	8.8437	8.76831	8.78937	8.70462	8.85375	8.04325	8.10618	7.99675	8.13981	8.10511	0.341237	2.93052
ENSG00000185201	IFITM2	11	interferon induced transmembrane protein 2	17.4717	-1.55072	0.710646	0.00169513	0.00468565	7.66189	7.59805	7.54011	7.6203	7.88295	7.20715	7.4848	7.22087	7.458	7.31038	0.34134	2.92963
ENSG00000153551	CMTM7	3	CKLF like MARVEL transmembrane domain containing 7	30.606	-1.55069	0.389958	8.66162e-06	3.34024e-05	7.98022	7.76004	7.65512	7.92768	7.96652	7.48875	7.51323	7.3881	7.458	7.58102	0.341347	2.92957
ENSG00000175155	YPEL2	17	yippee like 2	641.687	1.55061	0.123359	5.20568e-37	1.15625e-35	8.86227	9.19555	9.18394	9.29857	8.97108	10.1312	10.0761	10.2403	10.5101	10.1564	2.9294	2.9294
ENSG00000177700	POLR2L	11	RNA polymerase II, I and III subunit L	792.591	-1.55038	0.127946	1.11252e-34	2.28703e-33	10.1261	10.5499	10.4029	10.5905	10.6926	9.25409	9.17631	9.37958	9.35934	9.31154	0.341419	2.92895
ENSG00000167528	ZNF641	12	zinc finger protein 641	536.408	1.5501	0.201412	1.0264e-15	8.79813e-15	8.71408	9.10034	8.90288	9.42528	8.55245	10.1312	10.069	10.0528	10.0233	9.78384	2.92837	2.92837
ENSG00000259856	RAB43P1	16	RAB43 pseudogene 1	47.888	1.55007	0.430118	2.69821e-05	9.71401e-05	7.52431	7.69315	7.58722	7.45979	7.76901	8.14026	7.88733	8.25132	8.04334	7.98566	2.92832	2.92832
ENSG00000130208	APOC1	19	apolipoprotein C1	995.651	-1.54988	0.125882	6.3749e-36	1.36329e-34	10.867	10.6772	10.6052	10.7104	10.9245	9.54797	9.24565	9.57833	9.70405	9.52951	0.341538	2.92793
ENSG00000178537	SLC25A20	3	solute carrier family 25 member 20	65.1917	1.54934	0.298616	2.77871e-08	1.38842e-07	7.64278	7.72744	7.76517	7.74503	7.70431	8.41941	8.27276	8.22349	8.15547	8.07991	2.92683	2.92683
ENSG00000157870	PRXL2B	1	peroxiredoxin like 2B	9.86224	-1.54918	0.825411	0.00405743	0.0104248	7.51208	7.45622	7.55469	7.54637	7.48722	7.01162	7.3672	7.24551	7.23766	7.31038	0.341705	2.9265
ENSG00000244405	ETV5	3	ETS variant transcription factor 5	136.953	1.54909	0.237626	8.18261e-12	5.4659e-11	8.1506	7.90389	7.89764	8.07629	8.15196	8.94397	8.77485	8.6438	8.72933	8.49992	2.92633	2.92633
ENSG00000227082	LINC02798	1	long intergenic non-protein coding RNA 2798	9.95966	1.54846	0.766285	0.00340043	0.00886665	7.34826	7.16936	7.20462	7.30569	7.26666	7.44751	7.55297	7.44177	7.53382	7.58102	2.92505	2.92505
ENSG00000196220	SRGAP3	3	SLIT-ROBO Rho GTPase activating protein 3	16.4492	1.54823	0.686753	0.00173369	0.00478393	7.3836	7.16936	7.36834	7.35099	7.37184	7.48875	7.79034	7.7073	7.57629	7.675	2.92459	2.92459
ENSG00000272250	NA	NA	NA	13.1209	-1.54808	0.790456	0.00295755	0.00780324	7.49952	7.6569	7.54011	7.49046	7.72658	7.40179	7.21726	7.26778	7.36573	7.18432	0.341964	2.92428
ENSG00000179046	TRIML2	4	tripartite motif family like 2	676.099	1.54785	0.134253	9.7577e-32	1.80352e-30	9.27651	9.06108	9.09937	9.31137	9.00787	10.4186	10.4058	10.4094	10.1573	10.0326	2.9238	2.9238
ENSG00000187498	COL4A1	13	collagen type IV alpha 1 chain	10535.9	-1.54782	0.0560142	2.17386e-169	7.03141e-167	14.0823	13.99	14.1415	13.939	13.6044	12.5084	12.5894	12.6352	12.3579	12.1258	0.342027	2.92375
ENSG00000123933	MXD4	4	MAX dimerization protein 4	228.195	1.5478	0.221008	2.55089e-13	1.89541e-12	7.90406	8.41105	8.38418	8.46992	8.43167	9.03053	9.0711	9.15147	9.23426	9.24409	2.92371	2.92371
ENSG00000232224	NA	NA	NA	17.887	1.54778	0.864005	0.00270583	0.0071932	7.47336	7.16936	7.24222	7.54637	7.26666	7.56174	7.76393	7.71484	7.61564	7.69636	2.92366	2.92366
ENSG00000131941	RHPN2	19	rhophilin Rho GTPase binding protein 2	2132.89	1.54742	0.0837353	4.58506e-77	2.95686e-75	10.353	10.5766	10.3258	10.2134	10.4047	11.7967	11.836	11.6242	11.7708	11.6866	2.92294	2.92294
ENSG00000153879	CEBPG	19	CCAAT enhancer binding protein gamma	4661.77	1.54727	0.0734443	1.64187e-99	1.58086e-97	11.4664	11.2874	11.2268	11.3879	11.4159	12.824	12.8513	12.8337	12.8001	12.7615	2.92263	2.92263
ENSG00000170385	SLC30A1	1	solute carrier family 30 member 1	1500.79	-1.54696	0.185041	3.56132e-18	3.53587e-17	11.2305	10.9884	11.1394	11.52	11.4889	9.98113	10.1078	10.1774	9.81338	9.63697	0.342231	2.922
ENSG00000267278	MAP3K14-AS1	17	MAP3K14 antisense RNA 1	43.4228	1.54646	0.456853	6.18719e-05	0.00021283	7.45969	7.59805	7.56888	7.78181	7.45223	8.24211	7.93874	8.06131	7.91891	7.91133	2.921	2.921
ENSG00000155561	NUP205	7	nucleoporin 205	4255.98	-1.54582	0.0789309	1.93307e-86	1.49875e-84	12.895	12.5652	12.5768	12.6088	12.7647	11.2708	11.0934	11.044	11.269	11.4848	0.342502	2.91969
ENSG00000122224	LY9	1	lymphocyte antigen 9	7.85244	1.54511	0.89317	0.00606976	0.0150895	7.23633	7.16936	7.19032	7.35099	7.19208	7.48875	7.4385	7.52195	7.44027	7.39686	2.91826	2.91826
ENSG00000143753	DEGS1	1	delta 4-desaturase, sphingolipid 1	558.346	1.54502	0.125124	4.55648e-36	9.79478e-35	8.88833	8.95974	9.17616	8.91785	8.97728	10.0808	10.1746	10.0482	9.99204	10.0608	2.91807	2.91807
ENSG00000165891	E2F7	12	E2F transcription factor 7	1666.6	-1.54484	0.100086	8.67479e-55	3.35031e-53	11.5666	11.4024	11.4702	11.41	11.23	9.97422	10.1602	10.0349	10.1666	10.0909	0.342735	2.91771
ENSG00000272625		18	novel transcript, antisense to LPIN2	23.5097	1.54374	0.516428	0.000263781	0.000830752	7.49952	7.28455	7.45393	7.30569	7.55021	7.68338	7.80741	7.86272	7.60606	7.82934	2.9155	2.9155
ENSG00000138073	PREB	2	prolactin regulatory element binding	2420.72	1.54374	0.106447	1.04845e-48	3.46156e-47	10.7997	10.2306	10.5198	10.5633	10.5032	11.9725	11.8652	11.9914	11.734	11.9892	2.91548	2.91548
ENSG00000230067	HSPD1P6	3	heat shock protein family D (Hsp60) member 1 pseudogene 6	167.03	-1.54364	0.188884	3.79555e-17	3.54086e-16	8.92892	8.56086	8.90823	9.0999	8.88746	8.00844	8.03286	8.21131	8.22006	8.19963	0.34302	2.91528
ENSG00000154518	ATP5MC3	2	ATP synthase membrane subunit c locus 3	6203.79	-1.54331	0.078798	1.88176e-86	1.46444e-84	13.3409	13.1396	12.9807	13.2463	13.3398	11.8206	11.5859	11.761	11.7478	11.7384	0.343098	2.91462
ENSG00000116584	ARHGEF2	1	Rho/Rac guanine nucleotide exchange factor 2	3799.95	1.54245	0.120074	6.17214e-39	1.49438e-37	11.5044	10.9138	11.3104	10.8238	10.831	12.775	12.6104	12.3707	12.4549	12.3841	2.91289	2.91289
ENSG00000054654	SYNE2	14	spectrin repeat containing nuclear envelope protein 2	22016.4	-1.54229	0.0741656	4.51825e-97	4.21317e-95	15.1464	14.9528	14.7535	15.1231	15.0596	13.5022	13.3202	13.4399	13.5118	13.6294	0.34334	2.91257
ENSG00000165895	ARHGAP42	11	Rho GTPase activating protein 42	544.7	-1.54165	0.23523	3.41496e-12	2.34083e-11	9.89574	10.309	9.80997	9.89001	10.2415	9.38799	8.88353	8.99305	8.79344	8.6501	0.343492	2.91128
ENSG00000145555	MYO10	5	myosin X	5261.69	-1.53929	0.0617494	1.14993e-137	2.20414e-135	13.1502	12.8311	13.0164	12.9565	12.9356	11.614	11.4509	11.4755	11.4822	11.584	0.344054	2.90652
ENSG00000113811	SELENOK	3	selenoprotein K	2786.27	1.53911	0.100746	5.92315e-54	2.24159e-52	10.9096	10.6356	10.5089	10.7088	10.7276	12.2445	12.0757	12.2326	11.9329	12.0159	2.90614	2.90614
ENSG00000213626	LBH	2	LBH regulator of WNT signaling pathway	5.1631	1.53901	1.46675	0.0123137	0.0286025	7.12406	7.16936	7.32075	7.01162	7.01162	7.34977	7.4699	7.4893	7.29873	7.2557	2.90596	2.90596
ENSG00000100387	RBX1	22	ring-box 1	1473.49	-1.53836	0.121436	8.17267e-38	1.88609e-36	11.3878	11.1496	11.0475	11.3063	11.3659	10.1281	9.75005	10.1107	9.90875	9.82952	0.344276	2.90465
ENSG00000181852	RNF41	12	ring finger protein 41	2327.65	1.53834	0.0880323	2.10349e-69	1.16118e-67	10.5348	10.3883	10.4863	10.4278	10.5839	11.6876	11.9246	11.9008	11.9007	11.8813	2.90461	2.90461
ENSG00000079385	CEACAM1	19	CEA cell adhesion molecule 1	95.9173	1.53605	0.87802	0.00115692	0.00328839	7.52431	7.87723	8.47267	7.59675	7.32378	8.73285	8.12937	8.16104	8.20542	8.90311	2.9	2.9
ENSG00000172375	C2CD2L	11	C2CD2 like	148.927	1.53574	0.182563	6.40783e-18	6.26291e-17	8.06118	8.09095	8.04949	8.1707	8.0711	8.77638	8.88642	8.80479	8.74388	8.73586	2.89938	2.89938
ENSG00000254858	MPV17L2	19	MPV17 mitochondrial inner membrane protein like 2	542.751	1.53555	0.103422	1.11207e-50	3.86259e-49	8.98983	8.92077	8.96058	8.97415	9.01991	10.0418	9.90863	10.1285	10.0953	9.99588	2.89899	2.89899
ENSG00000011347	SYT7	11	synaptotagmin 7	342.403	-1.53545	0.174785	1.47217e-19	1.57252e-18	9.68584	9.31748	9.57977	9.40168	9.66474	8.66913	8.36717	8.3939	8.62722	8.93869	0.344972	2.89878
ENSG00000136982	DSCC1	8	DNA replication and sister chromatid cohesion 1	250.79	-1.53507	0.14425	2.72652e-27	4.27264e-26	9.28032	9.13425	9.16134	9.27695	9.34171	8.4762	8.34896	8.41086	8.35076	8.35562	0.345062	2.89803
ENSG00000230409	TCEA1P2	3	transcription elongation factor A1 pseudogene 2	246.229	1.53507	0.159338	9.1588e-23	1.16174e-21	8.1947	8.41867	8.17903	8.56654	8.51666	9.16294	9.2391	8.97232	9.25735	9.42494	2.89803	2.89803
ENSG00000272068	BCAN-AS1	1	BCAN antisense RNA 1	49.7567	1.53491	0.298781	3.9448e-08	1.94571e-07	7.65241	7.57699	7.72694	7.6203	7.57899	8.10905	8.0824	8.16961	8.0148	8.05399	2.89771	2.89771
ENSG00000184492	FOXD4L1	2	forkhead box D4 like 1	11.0423	1.53463	0.969412	0.0058139	0.0145022	7.43096	7.01162	7.38986	7.1816	7.19208	7.56174	7.42186	7.58145	7.55194	7.55484	2.89714	2.89714
ENSG00000224897	POT1-AS1	7	POT1 antisense RNA 1	23.6051	1.53438	0.672735	0.00128893	0.00363518	7.52431	7.23458	7.27447	7.51922	7.48722	7.73614	7.93874	7.75836	7.68431	7.69636	2.89665	2.89665
ENSG00000178184	PARD6G	18	par-6 family cell polarity regulator gamma	12.64	-1.53341	0.647042	0.00164212	0.00455189	7.45969	7.57699	7.79495	7.45979	7.51974	7.20715	7.3672	7.32515	7.27002	7.31038	0.34546	2.8947
ENSG00000188451	SRP72P2	6	signal recognition particle 72 pseudogene 2	7.15057	1.53126	1.06645	0.00806222	0.0195429	7.20627	7.16936	7.19032	7.35099	7.01162	7.40179	7.54007	7.44177	7.38709	7.43338	2.89038	2.89038
ENSG00000273125	LINC01990	3	long intergenic non-protein coding RNA 1990	21.9648	1.53118	0.443704	7.34565e-05	0.000249815	7.43096	7.39703	7.45393	7.42678	7.37184	7.73614	7.78164	7.81241	7.70923	7.65288	2.89021	2.89021
ENSG00000154734	ADAMTS1	21	ADAM metallopeptidase with thrombospondin type 1 motif 1	2706.46	-1.53088	0.1098	1.48421e-45	4.43357e-44	12.2052	11.806	12.103	12.1571	12.0187	10.845	10.6846	10.8442	10.4769	10.4583	0.346066	2.88962
ENSG00000068912	ERLEC1	2	endoplasmic reticulum lectin 1	3242.67	1.53042	0.0742649	3.3404e-95	3.01963e-93	10.719	10.8486	10.9449	11.0218	10.9704	12.2863	12.2973	12.3614	12.3145	12.281	2.88869	2.88869
ENSG00000196262	PPIA	7	peptidylprolyl isomerase A	34230.6	-1.5299	0.0568302	1.1048e-160	3.0494e-158	15.8105	15.5835	15.4552	15.5895	15.7461	14.3061	13.9649	14.0459	14.1182	14.1499	0.346302	2.88765
ENSG00000183853	KIRREL1	1	kirre like nephrin family adhesion molecule 1	56.2812	-1.52905	0.289774	1.60902e-08	8.22832e-08	8.05006	8.09095	8.19328	8.06378	8.32871	7.59468	7.698	7.60888	7.68148	7.77544	0.346505	2.88596
ENSG00000164619	BMPER	7	BMP binding endothelial regulator	23.8296	1.52874	1.09877	0.00332053	0.00868603	7.49952	7.84963	7.26418	7.25186	7.01162	7.99049	7.52683	7.74417	7.75131	7.62991	2.88534	2.88534
ENSG00000175602	CCDC85B	11	coiled-coil domain containing 85B	19.4257	-1.5269	0.590694	0.00083809	0.00243533	7.45969	7.67529	7.84199	7.64293	7.80899	7.28793	7.21726	7.41585	7.48331	7.46691	0.347023	2.88165
ENSG00000255455		11	novel transcript	136.496	1.52674	0.201113	4.79462e-15	3.96063e-14	8.04445	8.1907	8.01583	7.99844	7.96652	8.85902	8.68304	8.73589	8.64895	8.67213	2.88133	2.88133
ENSG00000259746	HSPE1P3	15	heat shock protein family E (Hsp10) member 1 pseudogene 3	784.225	-1.52646	0.11203	4.07698e-43	1.12831e-41	10.7792	10.3967	10.2727	10.4578	10.3806	9.39329	9.23031	9.35643	9.31971	9.18271	0.347129	2.88078
ENSG00000178568	ERBB4	2	erb-b2 receptor tyrosine kinase 4	326.476	1.52532	0.325191	1.41483e-07	6.64285e-07	8.06669	8.25485	8.45082	9.41353	8.53469	9.27158	9.68241	9.17311	9.5862	9.51075	2.87851	2.87851
ENSG00000174080	CTSF	11	cathepsin F	220.611	-1.52497	0.160494	2.62025e-22	3.26955e-21	9.07492	9.17949	9.30883	9.0696	8.94594	8.15548	8.2826	8.47617	8.29157	8.33614	0.347488	2.8778
ENSG00000119138	KLF9	9	Kruppel like factor 9	1049.53	1.5249	0.0965511	2.50824e-57	1.04473e-55	9.75316	9.64533	9.70409	9.41353	9.44524	10.9618	10.7938	10.8399	10.7514	10.7466	2.87767	2.87767
ENSG00000115541	HSPE1	2	heat shock protein family E (Hsp10) member 1	5401	-1.52438	0.0672922	1.61347e-114	2.07456e-112	13.1562	12.9739	12.8468	12.9226	13.1491	11.7773	11.4017	11.5022	11.5263	11.597	0.347629	2.87663
ENSG00000251526	LINC02435	4	long intergenic non-protein coding RNA 2435	12.0427	1.52412	0.722841	0.00287186	0.00759651	7.36638	7.23458	7.36087	7.25186	7.19208	7.59468	7.54007	7.51131	7.51502	7.65288	2.87612	2.87612
ENSG00000162552	WNT4	1	Wnt family member 4	37.8483	1.52409	0.350638	1.7651e-06	7.3787e-06	7.62304	7.45622	7.53516	7.6203	7.51974	7.93425	7.93159	7.94356	8.09946	7.84645	2.87605	2.87605
ENSG00000273142	LINC02604	7	long intergenic non-protein coding RNA 2604	296.22	1.52358	0.216844	1.73607e-13	1.30212e-12	8.36604	8.57414	8.7315	8.40941	8.32871	9.0717	9.30945	9.37037	9.54989	9.64727	2.87504	2.87504
ENSG00000258017		12	novel transcript, antisense to TUBA1B	39.8242	-1.52336	0.32559	4.00159e-07	1.79107e-06	8.05564	7.97893	7.84199	7.92768	8.0711	7.65526	7.60163	7.50043	7.53749	7.52726	0.347874	2.8746
ENSG00000133687	TMTC1	12	transmembrane O-mannosyltransferase targeting cadherins 1	76.8977	1.52248	0.255009	3.61638e-10	2.11119e-09	7.85604	7.83544	7.8014	7.72586	7.70431	8.55112	8.34436	8.46981	8.11419	8.0926	2.87285	2.87285
ENSG00000196981	WDR5B	3	WD repeat domain 5B	405.787	1.52241	0.132525	1.81898e-31	3.33227e-30	8.6686	8.82304	8.62698	8.82832	8.73918	9.76948	9.76497	9.68376	9.59513	9.762	2.8727	2.8727
ENSG00000281706	LINC01012	6	long intergenic non-protein coding RNA 1012	121.174	1.52211	0.210823	6.80958e-14	5.24034e-13	8.05006	7.94227	8.01338	7.81677	8.11241	8.68768	8.6272	8.67085	8.55842	8.60476	2.8721	2.8721
ENSG00000128346	C22orf23	22	chromosome 22 open reading frame 23	16.3598	1.52034	0.717528	0.00241849	0.00649354	7.30866	7.32662	7.37566	7.01162	7.51974	7.44751	7.68801	7.61774	7.6613	7.77544	2.86858	2.86858
ENSG00000232692		21	novel transcript	22.0946	1.5199	0.517946	0.00033567	0.00104022	7.44557	7.32662	7.38283	7.42678	7.48722	7.73614	7.80741	7.81889	7.74619	7.58102	2.86771	2.86771
ENSG00000100065	CARD10	22	caspase recruitment domain family member 10	397.792	-1.51922	0.220555	4.1027e-13	2.99683e-12	9.91257	10.0228	9.50939	9.62776	9.33703	8.58177	8.66587	8.99305	8.61721	8.61244	0.348874	2.86637
ENSG00000163617	CCDC191	3	coiled-coil domain containing 191	208.507	1.51905	0.304874	4.18177e-08	2.05719e-07	8.05564	8.58727	8.24639	8.43575	7.93412	9.25995	9.13903	8.80718	8.95571	9.14346	2.86602	2.86602
ENSG00000164509	IL31RA	5	interleukin 31 receptor A	28.2185	-1.51876	0.443864	6.7391e-05	0.000230474	7.87698	7.87723	7.8046	7.72586	7.88295	7.28793	7.52683	7.56237	7.42175	7.49806	0.348986	2.86544
ENSG00000115109	EPB41L5	2	erythrocyte membrane protein band 4.1 like 5	1237.04	1.5185	0.0819515	9.1673e-78	5.96768e-76	9.85149	9.81944	9.93038	9.75901	9.47946	11.0871	11.0635	11.0926	11.0593	10.8123	2.86494	2.86494
ENSG00000141522	ARHGDIA	17	Rho GDP dissociation inhibitor alpha	2971.18	-1.51837	0.0926776	3.50131e-61	1.61068e-59	12.4731	12.0155	12.0296	12.2327	12.1465	10.9109	10.8609	10.7631	10.665	10.7544	0.34908	2.86468
ENSG00000203288	TDRKH-AS1	1	TDRKH antisense RNA 1	43.8718	1.51826	0.354746	2.18299e-06	9.02e-06	7.53624	7.57699	7.64705	7.64293	7.51974	7.97216	8.07027	7.91562	8.01661	8.15354	2.86446	2.86446
ENSG00000231976	FAM238B	10	family with sequence similarity 238 member B	26.2777	1.5175	0.468222	0.000125894	0.00041512	7.43096	7.32662	7.55469	7.45979	7.45223	7.56174	7.83229	7.9325	7.82158	7.84645	2.86294	2.86294
ENSG00000175866	BAIAP2	17	BAR/IMD domain containing adaptor protein 2	792.884	-1.51727	0.0873496	2.82119e-68	1.50908e-66	10.7231	10.4539	10.2348	10.5511	10.3673	9.48525	9.38806	9.16953	9.34137	9.20191	0.349346	2.86249
ENSG00000079257	LXN	3	latexin	120.155	-1.51645	0.221757	8.99658e-13	6.42422e-12	8.60182	8.59377	8.70906	8.63399	8.58715	7.89448	8.09437	7.90417	8.00751	8.01364	0.349546	2.86086
ENSG00000127527	EPS15L1	19	epidermal growth factor receptor pathway substrate 15 like 1	2105.93	-1.51545	0.0662361	1.40779e-116	1.86812e-114	11.784	11.6838	11.5529	11.7458	11.8263	10.3619	10.3831	10.2428	10.4776	10.4273	0.349787	2.85889
ENSG00000160439	RDH13	19	retinol dehydrogenase 13	1132.56	-1.51522	0.106689	1.13256e-46	3.49927e-45	11.0667	10.9895	10.7548	11.0769	10.6439	9.7452	9.68398	9.64909	9.63666	9.67099	0.349843	2.85842
ENSG00000137642	SORL1	11	sortilin related receptor 1	593.891	-1.5144	0.137164	2.23425e-29	3.82557e-28	9.80061	10.3108	10.0218	10.127	10.3243	8.80176	9.1694	8.72317	9.21138	9.33328	0.350042	2.8568
ENSG00000277449	CEBPB-AS1	20	CEBPB antisense RNA 1	28.3378	1.51343	0.457498	0.000105554	0.000351353	7.4158	7.50821	7.48262	7.51922	7.37184	7.76102	7.74574	7.80588	7.78124	8.06704	2.85487	2.85487
ENSG00000264608	NA	NA	NA	10.3811	1.51316	0.78361	0.00441852	0.0112659	7.3836	7.16936	7.37566	7.1816	7.19208	7.52659	7.49923	7.66009	7.458	7.43338	2.85435	2.85435
ENSG00000152284	TCF7L1	2	transcription factor 7 like 1	1166.21	1.51074	0.118364	2.48303e-38	5.87443e-37	9.62244	9.77339	9.85269	9.71873	9.55742	10.7281	10.9112	10.8797	11.1473	11.0648	2.84956	2.84956
ENSG00000261065		1	novel transcript	26.5497	-1.51039	0.445967	8.25105e-05	0.00027832	7.79714	7.83544	7.74109	7.88208	7.78928	7.40179	7.4848	7.54256	7.41699	7.43338	0.351016	2.84887
ENSG00000174371	EXO1	1	exonuclease 1	1926.6	-1.51002	0.0925541	9.80718e-61	4.49156e-59	11.8542	11.5986	11.5153	11.4504	11.5428	10.4461	10.3424	10.1356	9.98852	10.4564	0.351108	2.84813
ENSG00000164199	ADGRV1	5	adhesion G protein-coupled receptor V1	503.239	1.50939	0.118523	6.89902e-38	1.60108e-36	8.87537	8.93063	8.86582	8.99057	8.93957	9.88488	10.0425	10.0528	9.9162	9.8205	2.84689	2.84689
ENSG00000272827	NA	NA	NA	8.50487	-1.50879	0.802016	0.00537049	0.013479	7.48663	7.42771	7.53516	7.54637	7.37184	7.20715	7.24901	7.30728	7.31204	7.01162	0.351406	2.84571
ENSG00000253540	FAM86HP	3	family with sequence similarity 86 member H, pseudogene	26.6403	1.50829	0.437787	6.48037e-05	0.000222324	7.48663	7.42771	7.55469	7.39082	7.41409	7.68338	7.84843	7.88075	7.7861	7.84645	2.84473	2.84473
ENSG00000103269	RHBDL1	16	rhomboid like 1	9.85527	1.50726	0.704414	0.00335327	0.00875912	7.20627	7.23458	7.2939	7.25186	7.32378	7.40179	7.38633	7.52195	7.59958	7.606	2.8427	2.8427
ENSG00000197882	OR7E13P	11	olfactory receptor family 7 subfamily E member 13 pseudogene	4.46793	1.50696	1.54914	0.0154324	0.0351095	7.12406	7.16936	7.26418	7.01162	7.01162	7.40179	7.38633	7.46618	7.30546	7.18432	2.84211	2.84211
ENSG00000173894	CBX2	17	chromobox 2	279.786	-1.50686	0.13626	2.7726e-29	4.72391e-28	9.42263	9.27307	9.30726	9.42138	9.25469	8.46507	8.41138	8.39048	8.57105	8.53322	0.351876	2.84191
ENSG00000227908	FLJ31104	5	uncharacterized LOC441072	11.9848	1.50673	0.732831	0.00331565	0.00867509	7.28669	7.16936	7.24222	7.42678	7.32378	7.56174	7.57785	7.51131	7.49545	7.62991	2.84166	2.84166
ENSG00000137804	NUSAP1	15	nucleolar and spindle associated protein 1	4137.89	-1.50644	0.0945274	3.22352e-58	1.36742e-56	12.8472	12.5947	12.7621	12.3982	12.5663	11.2198	11.087	11.2308	11.1948	11.3661	0.351978	2.84108
ENSG00000163499	CRYBA2	2	crystallin beta A2	159.023	-1.50637	0.230664	6.8718e-12	4.63064e-11	8.75789	8.7514	8.48954	9.0949	9.05534	7.99049	8.25279	8.04195	8.13188	8.11746	0.351995	2.84095
ENSG00000143977	SNRPG	2	small nuclear ribonucleoprotein polypeptide G	3606.1	-1.50617	0.0746259	1.31854e-92	1.1615e-90	12.6345	12.43	12.3392	12.3479	12.4908	11.2141	10.9944	11.0744	11.0171	10.9034	0.352045	2.84054
ENSG00000181104	F2R	5	coagulation factor II thrombin receptor	26.8406	-1.50599	0.511817	0.00029598	0.000925122	7.57045	7.97893	8.11102	7.70612	7.57899	7.34977	7.57785	7.41585	7.49144	7.3564	0.352089	2.84019
ENSG00000173531	MST1	3	macrophage stimulating 1	118.42	1.50512	0.396461	8.78928e-06	3.38695e-05	7.81231	8.20946	7.86592	7.70612	8.0569	8.24211	8.25279	9.0175	8.47726	8.92694	2.83848	2.83848
ENSG00000172458	IL17D	13	interleukin 17D	83.9068	-1.50508	0.235887	2.28868e-11	1.47779e-10	8.33315	8.28975	8.25212	8.42704	8.56122	7.7103	7.70783	7.77227	7.88356	8.04075	0.35231	2.83841
ENSG00000197279	ZNF165	6	zinc finger protein 165	1517.87	1.50437	0.0969102	3.27732e-55	1.28249e-53	10.0556	9.81692	9.99831	10.1153	10.0485	11.2384	11.3561	11.2807	11.2657	11.288	2.837	2.837
ENSG00000277050		14	novel transcript, antisense to FRMD6	29.3672	1.50405	0.416718	3.92703e-05	0.000138537	7.43096	7.45622	7.48815	7.45979	7.6063	7.89448	7.8797	7.90991	7.75131	7.77544	2.83638	2.83638
ENSG00000233901	LINC01503	9	long intergenic non-protein coding RNA 1503	9.83255	1.50386	0.770125	0.00447527	0.0113966	7.17059	7.36362	7.2939	7.25186	7.19208	7.44751	7.54007	7.45415	7.49545	7.606	2.836	2.836
ENSG00000250208	FZD10-AS1	12	FZD10 antisense divergent transcript	40.337	-1.50331	0.865303	0.00188069	0.00515385	8.11482	7.87723	8.0612	7.99844	7.72658	7.34977	7.40451	7.24551	7.64043	8.01364	0.352743	2.83492
ENSG00000186871	ERCC6L	X	ERCC excision repair 6 like, spindle assembly checkpoint helicase	584.016	-1.50286	0.134502	6.83064e-30	1.19125e-28	10.1575	10.1515	10.1781	10.1034	9.94711	9.31153	9.02028	8.93412	8.91944	9.06119	0.352853	2.83404
ENSG00000198108	CHSY3	5	chondroitin sulfate synthase 3	5.89928	1.50152	1.1434	0.0115396	0.0269496	7.28669	7.01162	7.17477	7.25186	7.01162	7.52659	7.27695	7.34203	7.37657	7.46691	2.83142	2.83142
ENSG00000128791	TWSG1	18	twisted gastrulation BMP signaling modulator 1	85.4613	-1.50146	0.258298	7.94637e-10	4.51669e-09	8.53095	8.25485	8.42044	8.40941	8.32871	7.78503	7.8158	7.88075	7.74104	7.94187	0.353196	2.83129
ENSG00000234709	UPF3AP3	9	UPF3A pseudogene 3	9.23478	1.5003	0.778938	0.00496798	0.0125463	7.23633	7.28455	7.30313	7.30569	7.01162	7.44751	7.49923	7.47789	7.60927	7.43338	2.82901	2.82901
ENSG00000157542	KCNJ6	21	potassium inwardly rectifying channel subfamily J member 6	28.104	1.49995	0.40303	2.76129e-05	9.92385e-05	7.40004	7.50821	7.40354	7.57216	7.48722	7.8526	7.77284	7.69196	7.89412	7.91133	2.82834	2.82834
ENSG00000281398	SNHG4	5	small nucleolar RNA host gene 4	140.862	-1.49918	0.298623	4.31234e-08	2.12042e-07	8.75502	8.8703	8.82305	8.7906	8.44144	7.87382	8.03286	7.96524	8.09781	8.29606	0.353755	2.82682
ENSG00000196604	POTEF	2	POTE ankyrin domain family member F	634.515	1.49915	0.104285	1.34811e-47	4.26065e-46	9.17343	9.2693	9.14723	9.06448	8.96484	10.2124	10.2214	10.3575	10.1821	10.0429	2.82677	2.82677
ENSG00000073146	MOV10L1	22	Mov10 like RISC complex RNA helicase 1	5.70686	1.49859	1.19979	0.0111278	0.0260903	7.20627	7.28455	7.20462	7.01162	7.01162	7.34977	7.4385	7.40223	7.42175	7.39686	2.82566	2.82566
ENSG00000269842		19	novel transcript, host to microRNA 519a-2	1871.49	-1.49849	0.0841608	7.96335e-72	4.65676e-70	11.5907	11.4779	11.6496	11.5297	11.5438	10.264	10.231	10.1497	10.2392	10.3796	0.353924	2.82547
ENSG00000100714	MTHFD1	14	methylenetetrahydrofolate dehydrogenase, cyclohydrolase and formyltetrahydrofolate synthetase 1	6392.28	-1.49839	0.0701475	2.01369e-103	2.12681e-101	13.5461	13.3516	12.9491	13.1368	13.1884	12.031	11.8729	11.7202	11.6233	11.7067	0.353949	2.82527
ENSG00000161800	RACGAP1	12	Rac GTPase activating protein 1	5482.62	-1.49836	0.055616	9.62983e-161	2.69388e-158	13.1188	13.0832	12.9856	13.0017	12.9497	11.6529	11.6026	11.5317	11.6568	11.5762	0.353956	2.82521
ENSG00000120875	DUSP4	8	dual specificity phosphatase 4	781.224	1.49813	0.11682	1.48417e-38	3.54368e-37	9.24174	9.36749	9.41647	9.35318	9.16151	10.551	10.7182	10.4303	10.3069	10.2213	2.82477	2.82477
ENSG00000263934	SNORD3A	17	small nucleolar RNA, C/D box 3A	53.4487	1.49813	0.541656	0.000327008	0.00101581	7.70722	7.55508	7.60496	7.76367	7.37184	7.91461	8.61281	7.98114	7.90454	8.11746	2.82477	2.82477
ENSG00000230454		3	novel transcript	6.2736	1.49732	1.07572	0.0103082	0.0243595	7.20627	7.23458	7.17477	7.1816	7.01162	7.28793	7.68801	7.32515	7.38187	7.31038	2.82318	2.82318
ENSG00000170779	CDCA4	14	cell division cycle associated 4	2010.69	-1.49695	0.0935507	1.3232e-58	5.69471e-57	11.6384	11.6852	11.5197	11.6842	11.7461	10.264	10.2532	10.4762	10.3085	10.3571	0.354303	2.82245
ENSG00000164007	CLDN19	1	claudin 19	10.0493	1.49695	0.8794	0.00594042	0.0147893	7.17059	7.23458	7.24222	7.45979	7.19208	7.48875	7.4699	7.56237	7.49943	7.52726	2.82245	2.82245
ENSG00000170049	KCNAB3	17	potassium voltage-gated channel subfamily A regulatory beta subunit 3	63.5226	1.49668	0.28445	2.11328e-08	1.06648e-07	7.61291	7.69315	7.75496	7.76367	7.78928	8.26938	8.07635	8.28222	8.2669	8.15354	2.82192	2.82192
ENSG00000101911	PRPS2	X	phosphoribosyl pyrophosphate synthetase 2	380.817	-1.49622	0.187912	1.4923e-16	1.34138e-15	9.5513	9.4655	9.59571	9.61425	9.98272	8.60176	8.81827	8.70251	8.73025	8.54139	0.354482	2.82102
ENSG00000139800	ZIC5	13	Zic family member 5	40.2342	-1.49587	0.49883	0.000217663	0.000693953	8.11482	7.94227	7.97055	7.97085	7.93412	7.20715	7.62444	7.63504	7.60283	7.606	0.354566	2.82035
ENSG00000216937	CCDC7	10	coiled-coil domain containing 7	110.768	1.49469	0.283369	1.55468e-08	7.96223e-08	7.87006	8.06965	8.00845	7.88208	7.82818	8.84293	8.40269	8.77083	8.29292	8.45684	2.81803	2.81803
ENSG00000074621	SLC24A1	15	solute carrier family 24 member 1	826.88	1.49409	0.214281	1.94258e-13	1.45385e-12	9.52145	9.55381	9.37609	9.21447	8.73918	11.3584	10.5273	10.5186	9.70707	10.0659	2.81686	2.81686
ENSG00000196544	BORCS6	17	BLOC-1 related complex subunit 6	331.782	1.49398	0.147135	3.83164e-25	5.51591e-24	8.46275	8.48491	8.50316	8.67687	8.85375	9.3059	9.36436	9.62506	9.51407	9.65748	2.81666	2.81666
ENSG00000062524	LTK	15	leukocyte receptor tyrosine kinase	7.02414	1.49331	0.915424	0.00773371	0.0188016	7.26279	7.16936	7.23041	7.1816	7.19208	7.34977	7.45449	7.44177	7.38187	7.55484	2.81534	2.81534
ENSG00000166471	TMEM41B	11	transmembrane protein 41B	5324.14	1.49224	0.0727933	1.57375e-94	1.41644e-92	11.4664	11.5096	11.602	11.7518	11.4991	13.0141	13.0273	13.0095	12.9881	12.8909	2.81326	2.81326
ENSG00000179899	PHC1P1	12	polyhomeotic homolog 1 pseudogene 1	252.285	-1.49223	0.162923	7.21956e-21	8.26616e-20	9.11652	9.26552	9.12217	9.56942	9.06115	8.25584	8.2826	8.46981	8.61721	8.36523	0.355462	2.81324
ENSG00000179348	GATA2	3	GATA binding protein 2	9121.37	-1.49205	0.0812473	2.42861e-76	1.55168e-74	13.5089	13.7123	13.8513	13.8141	13.8058	12.1632	12.128	12.1899	12.462	12.5049	0.355508	2.81288
ENSG00000135824	RGS8	1	regulator of G protein signaling 8	16.8563	1.49204	0.760172	0.00284345	0.00752716	7.36638	7.28455	7.32918	7.25186	7.41409	7.44751	7.84843	7.76535	7.72797	7.43338	2.81286	2.81286
ENSG00000119922	IFIT2	10	interferon induced protein with tetratricopeptide repeats 2	53.3134	1.49202	0.344175	1.87339e-06	7.79207e-06	7.71591	7.67529	7.67093	7.57216	7.6063	8.24211	7.96672	8.45375	7.88569	7.95672	2.81283	2.81283
ENSG00000160917	CPSF4	7	cleavage and polyadenylation specific factor 4	2809.89	1.49082	0.0717843	1.09832e-96	1.01957e-94	10.9743	10.5677	10.6907	10.6901	10.8018	12.2052	12.0428	12.0879	11.9872	12.1793	2.81049	2.81049
ENSG00000235823	OLMALINC	10	oligodendrocyte maturation-associated long intergenic non-coding RNA	220.122	1.48952	0.160252	1.94029e-21	2.27827e-20	8.27296	8.23694	8.31846	8.44439	8.30686	9.06493	9.17861	8.94271	9.27411	9.09783	2.80796	2.80796
ENSG00000272501		6	novel transcript, antisense to HCG27	7.2102	1.48873	0.840131	0.00685422	0.0168535	7.20627	7.23458	7.17477	7.25186	7.26666	7.44751	7.38633	7.46618	7.39224	7.49806	2.80642	2.80642
ENSG00000223393		1	novel transcript	5.79486	1.48832	0.9344	0.00968626	0.0230769	7.20627	7.16936	7.21792	7.1816	7.19208	7.44751	7.40451	7.40223	7.35454	7.39686	2.80562	2.80562
ENSG00000270898	NA	NA	NA	210.665	1.48792	0.335872	6.00864e-07	2.65043e-06	8.09906	8.39566	8.35356	8.3547	8.02781	9.39329	8.78742	8.83783	8.9108	9.39645	2.80485	2.80485
ENSG00000255200	PGAM1P8	11	phosphoglycerate mutase 1 pseudogene 8	23.3014	1.48764	0.639289	0.00143947	0.00402464	7.4158	7.48296	7.36834	7.30569	7.32378	7.44751	8.15757	7.98638	7.45364	7.55484	2.8043	2.8043
ENSG00000244479	OR2A1-AS1	7	OR2A1 antisense RNA 1	351.974	1.48654	0.127856	3.7092e-32	6.98038e-31	8.74056	8.64456	8.65761	8.52728	8.64547	9.49509	9.58782	9.64909	9.46237	9.60913	2.80217	2.80217
ENSG00000151474	FRMD4A	10	FERM domain containing 4A	711.174	-1.48636	0.0908891	1.35318e-60	6.18372e-59	10.6413	10.2473	10.282	10.0097	10.4155	9.53375	9.15548	9.21187	8.89652	9.34615	0.356912	2.80181
ENSG00000232940	HCG25	6	HLA complex group 25	9.79138	1.48551	0.744305	0.00413892	0.0106131	7.30866	7.16936	7.24222	7.25186	7.32378	7.44751	7.57785	7.45415	7.44027	7.606	2.80017	2.80017
ENSG00000133657	ATP13A3	3	ATPase 13A3	11922.4	-1.48414	0.10605	1.00855e-45	3.0346e-44	14.3756	13.9987	14.0344	14.117	14.0569	12.7823	12.7859	12.8779	12.45	12.3826	0.357462	2.7975
ENSG00000076826	CAMSAP3	19	calmodulin regulated spectrin associated protein family member 3	248.506	1.48406	0.241208	6.35972e-11	3.97622e-10	8.37811	8.13212	8.3059	8.84064	8.27319	8.92137	9.18775	9.31534	9.32601	9.29389	2.79736	2.79736
ENSG00000176912	TYMSOS	18	TYMS opposite strand	49.9315	-1.48399	0.292298	5.70862e-08	2.77926e-07	7.85604	8.06965	8.14563	8.11283	8.20226	7.48875	7.63552	7.73696	7.64947	7.675	0.357498	2.79722
ENSG00000135973	GPR45	2	G protein-coupled receptor 45	6.76753	1.48398	0.852515	0.00760779	0.0185172	7.23633	7.16936	7.20462	7.1816	7.26666	7.48875	7.42186	7.35809	7.36573	7.49806	2.7972	2.7972
ENSG00000255449		11	novel transcript, antisense to AAMDC	12.8895	1.48305	0.672709	0.00261036	0.00696174	7.32909	7.23458	7.35323	7.30569	7.26666	7.78503	7.55297	7.4893	7.61564	7.39686	2.7954	2.7954
ENSG00000247400	DNAJC3-DT	13	DNAJC3 divergent transcript	158.559	1.48288	0.167489	1.31436e-19	1.40759e-18	8.04445	8.14214	8.15198	8.13641	8.18993	8.70596	8.7331	8.87227	8.8691	8.97329	2.79507	2.79507
ENSG00000235545		1	novel transcript	7.86979	-1.48277	0.763999	0.00516796	0.0130038	7.43096	7.45622	7.47137	7.51922	7.41409	7.20715	7.27695	7.24551	7.26233	7.18432	0.357801	2.79485
ENSG00000171791	BCL2	18	BCL2 apoptosis regulator	105.181	-1.48263	0.258241	1.14151e-09	6.40043e-09	8.72002	8.42623	8.50616	8.37325	8.53469	8.09304	7.68801	7.86272	7.82158	8.17686	0.357835	2.79458
ENSG00000087074	PPP1R15A	19	protein phosphatase 1 regulatory subunit 15A	4972.42	1.48248	0.0709524	5.98486e-98	5.68315e-96	11.4974	11.4574	11.582	11.4195	11.4571	12.8069	12.8845	12.8481	12.956	12.9475	2.79428	2.79428
ENSG00000272505		8	novel transcript	6.55801	1.48234	0.861407	0.00802057	0.0194487	7.20627	7.28455	7.19032	7.1816	7.19208	7.44751	7.52683	7.3881	7.37119	7.3564	2.79402	2.79402
ENSG00000142156	COL6A1	21	collagen type VI alpha 1 chain	26.4372	-1.48136	1.11817	0.00349513	0.00908041	7.59209	7.50821	8.19731	7.81677	7.63235	7.01162	7.8797	7.45415	7.27002	7.31038	0.35815	2.79212
ENSG00000250132		12	novel transcript	94.814	1.48109	0.265313	2.58113e-09	1.40796e-08	7.92377	7.82098	7.90886	7.70612	8.01289	8.26938	8.43706	8.43417	8.49978	8.62765	2.7916	2.7916
ENSG00000260083	MIR762HG	16	MIR762 host gene	39.1395	1.48091	0.349297	3.20075e-06	1.2997e-05	7.53624	7.48296	7.60058	7.68576	7.51974	7.89448	7.85637	8.08027	7.97205	8.01364	2.79124	2.79124
ENSG00000104892	KLC3	19	kinesin light chain 3	7.55013	-1.48042	0.830721	0.00650003	0.0160608	7.36638	7.48296	7.41674	7.49046	7.48722	7.20715	7.17957	7.28825	7.20992	7.2557	0.358384	2.7903
ENSG00000065057	NTHL1	16	nth like DNA glycosylase 1	135.55	-1.47994	0.202924	3.75734e-14	2.93956e-13	8.58534	8.75706	8.60244	8.8033	8.79781	7.87382	7.98036	8.08027	8.20394	8.07991	0.358504	2.78937
ENSG00000247809	NR2F2-AS1	15	NR2F2 antisense RNA 1	111.957	1.47973	0.203472	5.3025e-14	4.10651e-13	7.8345	7.87723	7.98337	8.06378	8.02781	8.32182	8.59089	8.6133	8.70905	8.5814	2.78896	2.78896
ENSG00000101464	PIGU	20	phosphatidylinositol glycan anchor biosynthesis class U	1351.19	-1.47965	0.168461	9.93598e-20	1.07016e-18	11.1879	11.2457	11.0963	11.0441	11.0388	9.88488	9.9443	9.37651	9.90315	10.2833	0.358576	2.78881
ENSG00000255046		8	novel transcript	5.43272	1.47919	1.08278	0.0115302	0.0269307	7.17059	7.16936	7.19032	7.01162	7.26666	7.40179	7.38633	7.30728	7.38187	7.46691	2.78791	2.78791
ENSG00000100162	CENPM	22	centromere protein M	184.431	-1.4787	0.203191	3.87239e-14	3.02728e-13	9.05248	8.96452	8.77158	9.02806	8.97108	8.12478	8.12363	8.28601	8.18454	8.33614	0.358812	2.78697
ENSG00000164309	CMYA5	5	cardiomyopathy associated 5	583.709	-1.47691	0.117576	4.5386e-37	1.01352e-35	10.0426	10.1712	10.2645	10.127	9.90438	9.11159	9.15548	8.98065	9.10283	8.94452	0.359258	2.78351
ENSG00000168159	RNF187	1	ring finger protein 187	2728.01	1.4766	0.0600438	3.21741e-134	5.84243e-132	10.7324	10.7111	10.7542	10.7562	10.6476	12.0253	11.999	12.1034	12.1094	12.061	2.78292	2.78292
ENSG00000147676	MAL2	8	mal, T cell differentiation protein 2	5200.57	1.47647	0.0685689	6.37583e-104	6.76851e-102	11.4784	11.4318	11.4811	11.4852	11.8471	12.8954	12.9217	12.8571	12.9771	13.0805	2.78267	2.78267
ENSG00000109107	ALDOC	17	aldolase, fructose-bisphosphate C	250.388	-1.47413	0.179845	3.24107e-17	3.04279e-16	9.21404	9.28804	9.21461	9.34905	9.05534	8.38385	8.47039	8.6217	8.31035	8.23282	0.35995	2.77816
ENSG00000110492	MDK	11	midkine	5576.34	-1.47407	0.106563	1.32618e-44	3.83961e-43	13.062	12.9389	13.0104	13.0689	13.1288	11.3413	11.5466	11.4395	11.8939	11.9417	0.359966	2.77804
ENSG00000248049	UBA6-AS1	4	UBA6 antisense RNA 1 (head to head)	530.511	1.47363	0.108343	5.97748e-43	1.64767e-41	8.94134	8.89074	9.00492	9.02277	9.03775	10.0084	10.0155	10.0696	9.98181	9.91095	2.7772	2.7772
ENSG00000187210	GCNT1	9	glucosaminyl (N-acetyl) transferase 1	610.717	-1.47344	0.13913	2.90698e-27	4.53826e-26	9.95495	10.1415	10.4121	10.2244	9.99729	8.63111	9.24347	9.31051	9.27767	8.95611	0.360123	2.77683
ENSG00000178162	FAR2P2	2	fatty acyl-CoA reductase 2 pseudogene 2	799.322	1.4733	0.108598	1.09952e-42	3.01871e-41	9.28032	9.4977	9.3731	9.36547	9.22436	10.5279	10.6118	10.6492	10.2597	10.2854	2.77656	2.77656
ENSG00000168754	FAM178B	2	family with sequence similarity 178 member B	38.4839	-1.47259	0.350733	3.78135e-06	1.52291e-05	7.97413	7.86355	7.81413	8.10081	7.98226	7.62576	7.45449	7.45415	7.58304	7.71703	0.360334	2.7752
ENSG00000114023	FAM162A	3	family with sequence similarity 162 member A	732.579	-1.47256	0.0974863	1.9052e-52	6.94359e-51	10.2923	10.4475	10.7573	10.1777	10.0926	9.24229	9.32596	9.45107	9.19696	9.07702	0.360341	2.77515
ENSG00000111907	TPD52L1	6	TPD52 like 1	2148.36	1.47239	0.0871036	4.27683e-65	2.1437e-63	10.3354	10.4981	10.5454	10.3379	10.4198	11.6897	11.6372	11.7413	11.8329	11.7823	2.77481	2.77481
ENSG00000171160	MORN4	10	MORN repeat containing 4	25.137	1.47229	0.624631	0.0012939	0.00364719	7.36638	7.32662	7.59616	7.42678	7.37184	7.91461	7.9871	7.71484	7.79812	7.46691	2.77462	2.77462
ENSG00000243811	APOBEC3D	22	apolipoprotein B mRNA editing enzyme catalytic subunit 3D	20.433	-1.47196	0.523629	0.000489681	0.00147682	7.70722	7.77577	7.86592	7.57216	7.63235	7.28793	7.4385	7.42902	7.44478	7.3564	0.360493	2.77398
ENSG00000174628	IQCK	16	IQ motif containing K	90.6748	1.47175	0.356044	3.15872e-06	1.28339e-05	7.75773	7.83544	7.8014	7.72586	8.16479	8.55112	8.35354	8.49814	8.45543	8.23282	2.77357	2.77357
ENSG00000075399	VPS9D1	16	VPS9 domain containing 1	148.64	1.47171	0.225583	8.49692e-12	5.66671e-11	8.03312	8.11177	8.15829	8.15941	7.98226	9.06493	8.66587	8.66549	8.83772	8.6501	2.7735	2.7735
ENSG00000165912	PACSIN3	11	protein kinase C and casein kinase substrate in neurons 3	989.812	-1.47076	0.135044	1.34009e-28	2.22107e-27	11	10.6635	10.4735	10.7304	10.7533	9.89224	9.36436	9.64658	9.30701	9.56265	0.360791	2.77169
ENSG00000260317		8	novel transcript	40.5314	-1.46971	0.337731	1.80805e-06	7.5484e-06	8.02164	8.03672	7.92541	7.86627	8.04248	7.56174	7.51323	7.55256	7.54836	7.71703	0.361054	2.76967
ENSG00000197168	NEK5	13	NIMA related kinase 5	78.0365	1.46909	0.282858	2.69616e-08	1.34847e-07	7.70722	7.97893	7.78516	7.79951	7.72658	8.39583	8.28748	8.24345	8.36347	8.36523	2.76848	2.76848
ENSG00000101670	LIPG	18	lipase G, endothelial type	261.854	-1.46871	0.166648	2.52987e-19	2.67335e-18	9.07047	9.35339	9.3887	9.55177	8.88079	8.45383	8.44968	8.6133	8.45427	8.18831	0.361304	2.76775
ENSG00000159164	SV2A	1	synaptic vesicle glycoprotein 2A	20.1377	-1.4683	0.46267	0.000203482	0.000651148	7.68042	7.77577	7.70881	7.81677	7.51974	7.40179	7.40451	7.44177	7.44478	7.31038	0.361408	2.76695
ENSG00000116260	QSOX1	1	quiescin sulfhydryl oxidase 1	5156.98	-1.46829	0.0929295	2.80069e-57	1.15954e-55	13.0519	12.5788	13.1207	13.2077	12.6275	11.4775	11.3307	11.8456	11.5539	11.3943	0.361411	2.76693
ENSG00000102870	ZNF629	16	zinc finger protein 629	508.403	1.46726	0.150927	2.19584e-23	2.89345e-22	8.82213	9.15501	9.13207	8.81587	8.74666	9.97422	9.91398	9.99741	9.94812	9.91377	2.76497	2.76497
ENSG00000075539	FRYL	4	FRY like transcription coactivator	3711.44	-1.46719	0.0971598	1.65373e-52	6.03773e-51	12.6316	12.5922	12.2879	12.3234	12.5391	11.2666	10.9931	11.0671	11.1957	11.0022	0.361686	2.76483
ENSG00000071242	RPS6KA2	6	ribosomal protein S6 kinase A2	26.3734	1.46695	0.821186	0.002584	0.00689766	7.62304	7.32662	7.24222	7.25186	7.74813	7.8526	7.83229	7.89838	7.68431	7.65288	2.76437	2.76437
ENSG00000227634	LINC01714	1	long intergenic non-protein coding RNA 1714	24.4967	1.46563	0.441938	0.000113282	0.000375627	7.48663	7.36362	7.44796	7.35099	7.57899	7.76102	7.72706	7.76535	7.75891	7.84645	2.76184	2.76184
ENSG00000178607	ERN1	17	endoplasmic reticulum to nucleus signaling 1	2489.84	1.46542	0.211446	2.84015e-13	2.10429e-12	10.7418	10.699	10.0026	10.2156	11.2578	11.9354	11.9779	11.8731	12.0311	11.7632	2.76143	2.76143
ENSG00000197712	FAM114A1	4	family with sequence similarity 114 member A1	60.0157	1.46467	0.438172	6.34763e-05	0.000218059	7.84174	7.45622	7.54502	7.70612	7.90038	8.12478	8.02647	8.43745	8.04158	8.19963	2.75999	2.75999
ENSG00000173334	TRIB1	8	tribbles pseudokinase 1	659.953	-1.46448	0.11313	3.08235e-39	7.56017e-38	10.2184	10.1964	10.2789	10.2001	10.3335	8.95881	9.1809	9.14235	9.28123	9.29389	0.362366	2.75964
ENSG00000179604	CDC42EP4	17	CDC42 effector protein 4	1677.88	-1.46346	0.0691019	3.06249e-100	3.01889e-98	11.458	11.3949	11.4349	11.4014	11.3435	10.1679	10.0714	10.1868	10.1289	10.1869	0.362622	2.75769
ENSG00000188219	POTEE	2	POTE ankyrin domain family member E	564.419	1.46336	0.11823	6.08453e-36	1.30254e-34	9.09041	9.08304	9.02066	9.03332	8.93318	10.2612	10.124	10.2113	9.87972	9.80839	2.7575	2.7575
ENSG00000155085	AK9	6	adenylate kinase 9	267.914	1.46253	0.156181	1.70395e-21	2.00759e-20	8.54479	8.41867	8.24063	8.58187	8.52571	9.19403	9.29484	9.16414	9.36546	9.39233	2.7559	2.7559
ENSG00000230295	GTF2IP23	7	general transcription factor IIi pseudogene 23	13.2004	1.46245	0.583292	0.00152672	0.00425369	7.34826	7.32662	7.34541	7.30569	7.26666	7.68338	7.49923	7.64351	7.50729	7.55484	2.75575	2.75575
ENSG00000101361	NOP56	20	NOP56 ribonucleoprotein	5212.45	-1.46179	0.0635675	4.52241e-118	6.28311e-116	13.1943	12.8875	12.9021	12.8254	12.918	11.6603	11.5189	11.543	11.5539	11.5034	0.363041	2.75451
ENSG00000214182	PTMAP5	13	prothymosin alpha pseudogene 5	206.796	-1.46165	0.192131	4.41759e-15	3.66069e-14	9.29544	8.99287	8.90716	8.88872	9.10111	8.56143	8.47449	8.126	8.04334	8.24364	0.363078	2.75423
ENSG00000159208	CIART	1	circadian associated repressor of transcription	67.8822	-1.46006	0.290414	6.26609e-08	3.03639e-07	8.25509	8.16186	8.36215	8.19291	8.23835	7.68338	7.72706	7.71484	7.68713	7.95672	0.363478	2.7512
ENSG00000115648	MLPH	2	melanophilin	4.07457	-1.45958	1.30639	0.0144285	0.0330222	7.32909	7.32662	7.23041	7.42678	7.37184	7.01162	7.13042	7.11631	7.15189	7.2557	0.363598	2.75029
ENSG00000143862	ARL8A	1	ADP ribosylation factor like GTPase 8A	164.851	1.45947	0.318007	3.37833e-07	1.52065e-06	8.18022	8.31516	7.86885	8.08863	8.21444	8.35947	8.8979	8.94485	9.07403	8.96186	2.75008	2.75008
ENSG00000167842	MIS12	17	MIS12 kinetochore complex component	2382.65	1.4594	0.118821	1.02827e-35	2.1765e-34	10.5801	10.8142	10.5441	10.5178	10.3151	11.8044	11.8144	11.8244	11.9023	12.0127	2.74995	2.74995
ENSG00000273045	C2orf15	2	chromosome 2 open reading frame 15	163.355	1.45778	0.17491	1.14742e-17	1.10787e-16	8.07761	8.15205	8.19328	8.13641	8.22647	8.81011	8.95921	8.83783	8.86829	8.7898	2.74686	2.74686
ENSG00000180879	SSR4	X	signal sequence receptor subunit 4	5823.68	1.45693	0.0750351	7.5867e-85	5.56923e-83	11.4696	11.6613	11.7264	11.8265	11.8558	12.9631	12.9848	13.2919	13.1422	13.1068	2.74523	2.74523
ENSG00000164707	SLC13A4	7	solute carrier family 13 member 4	62.4599	-1.45616	0.293163	9.85003e-08	4.69828e-07	8.1556	7.86355	7.91718	8.15941	8.64547	7.78503	7.40451	7.51131	7.73323	8.07991	0.364461	2.74378
ENSG00000275160		9	ribosomal protein L7a (RPL7A) pseudogene	7.08275	1.45612	1.25948	0.0106401	0.0250667	7.32909	7.23458	7.01162	7.30569	7.01162	7.48875	7.4385	7.26778	7.47503	7.46691	2.7437	2.7437
ENSG00000117643	MAN1C1	1	mannosidase alpha class 1C member 1	7.7455	-1.45589	1.01982	0.00811458	0.0196597	7.4158	7.39703	7.50434	7.42678	7.51974	7.01162	7.34696	7.15965	7.18901	7.31038	0.364531	2.74325
ENSG00000254453	NAV2-AS2	11	NAV2 antisense RNA 2	41.4195	-1.45378	0.423857	6.20593e-05	0.000213439	8.0884	7.80622	8.16039	7.94232	7.93412	7.59468	7.65706	7.69968	7.56599	7.31038	0.365064	2.73925
ENSG00000267106	ZNF561-AS1	19	ZNF561 antisense RNA 1 (head to head)	88.796	1.45309	0.264561	5.30087e-09	2.81728e-08	8.01001	7.84963	7.74459	7.64293	8.02781	8.44248	8.43283	8.48878	8.00568	8.5814	2.73793	2.73793
ENSG00000254415	SIGLEC14	19	sialic acid binding Ig like lectin 14	8.14057	-1.45294	0.811571	0.00614702	0.0152595	7.51208	7.36362	7.48262	7.42678	7.55021	7.20715	7.27695	7.24551	7.23766	7.18432	0.365277	2.73765
ENSG00000049541	RFC2	7	replication factor C subunit 2	1338	-1.45288	0.138164	6.22003e-27	9.58042e-26	11.2437	11.1961	10.9739	10.9302	11.2042	9.69954	9.83866	10.1187	9.90277	9.85327	0.365292	2.73754
ENSG00000260948		1	novel transcript, sense overlapping WDR77 & OVGP1	9.60862	1.45263	0.787532	0.00569792	0.0142455	7.20627	7.16936	7.32075	7.1816	7.37184	7.34977	7.45449	7.47789	7.51117	7.675	2.73706	2.73706
ENSG00000198056	PRIM1	12	DNA primase subunit 1	1639.31	-1.4523	0.0747253	7.08626e-85	5.22038e-83	11.4471	11.404	11.2579	11.2392	11.5061	10.1219	10.1043	9.98763	10.1267	10.2789	0.365438	2.73644
ENSG00000111671	SPSB2	12	splA/ryanodine receptor domain and SOCS box containing 2	95.0878	1.45187	0.216006	2.94589e-12	2.02803e-11	7.96183	7.74393	7.89764	7.91277	7.93412	8.54072	8.32104	8.45698	8.37353	8.56557	2.73562	2.73562
ENSG00000258315	C17orf49	17	chromosome 17 open reading frame 49	232.058	-1.4518	0.19318	6.99445e-15	5.72075e-14	9.23191	8.93063	9.09937	9.28564	9.19854	8.25584	8.39831	8.26302	8.31035	8.5814	0.365566	2.73548
ENSG00000137872	SEMA6D	15	semaphorin 6D	512.95	1.45178	0.204062	9.90986e-14	7.54761e-13	8.90625	8.95493	9.17182	8.57423	8.90726	10.1063	9.71048	10.6424	9.71525	9.34615	2.73545	2.73545
ENSG00000204991	SPIRE2	16	spire type actin nucleation factor 2	264.367	-1.45103	0.150156	6.01772e-23	7.71349e-22	9.29356	9.15088	9.37758	9.23263	9.29407	8.41941	8.33043	8.4602	8.39459	8.67213	0.36576	2.73404
ENSG00000227533	SLC2A1-AS1	1	SLC2A1 antisense RNA 1	52.7715	-1.45099	0.374083	1.00624e-05	3.84959e-05	8.28177	8.02546	8.17903	7.92768	8.12578	7.7103	7.73647	7.56237	7.71194	7.52726	0.365769	2.73396
ENSG00000213468	FIRRE	X	firre intergenic repeating RNA element	285.168	-1.45023	0.158681	7.97705e-21	9.11329e-20	9.46303	9.13843	9.2986	9.53029	9.28921	8.50892	8.45386	8.6161	8.60101	8.28579	0.365962	2.73252
ENSG00000134057	CCNB1	5	cyclin B1	8760.3	-1.45003	0.0816989	2.53106e-71	1.45948e-69	13.8889	13.6706	13.6509	13.5874	13.57	12.1817	12.3303	12.2805	12.2806	12.2506	0.366013	2.73215
ENSG00000260236		3	novel transcript, antisense to PTPN23	33.5252	1.44854	0.360305	8.70781e-06	3.35743e-05	7.5593	7.55508	7.53516	7.54637	7.45223	7.89448	7.90236	7.97588	7.84206	7.86319	2.72932	2.72932
ENSG00000040199	PHLPP2	16	PH domain and leucine rich repeat protein phosphatase 2	662.431	1.44846	0.169672	8.12866e-19	8.37171e-18	9.38801	9.06991	8.94303	9.57292	8.86734	10.4461	10.3745	10.1026	10.1762	10.0784	2.72917	2.72917
ENSG00000143126	CELSR2	1	cadherin EGF LAG seven-pass G-type receptor 2	695.723	-1.44813	0.09012	7.44793e-59	3.22552e-57	10.2039	10.3019	10.3954	10.4391	10.1587	9.21234	9.1809	9.30081	9.29886	9.17787	0.366496	2.72854
ENSG00000182400	TRAPPC6B	14	trafficking protein particle complex 6B	1576.96	1.44796	0.0877102	2.70371e-62	1.2926e-60	10.0206	10.1712	10.1533	10.0549	9.99439	11.4047	11.3551	11.2222	11.3061	11.3302	2.72822	2.72822
ENSG00000260266	PPIAP46	15	peptidylprolyl isomerase A pseudogene 46	359.616	-1.44644	0.148607	3.06595e-23	4.01444e-22	9.72197	9.62229	9.75297	9.66422	9.02588	8.74168	8.64845	8.67352	8.73663	8.51669	0.366926	2.72535
ENSG00000267258	PPIAP58	19	peptidylprolyl isomerase A pseudogene 58	10.3389	-1.44591	0.747139	0.00488783	0.012368	7.59209	7.59805	7.40354	7.45979	7.51974	7.40179	7.30219	7.24551	7.27002	7.01162	0.36706	2.72435
ENSG00000223478		9	novel transcript	101.727	-1.44563	0.214283	2.71857e-12	1.87653e-11	8.42892	8.38004	8.44766	8.70462	8.50753	8.00844	7.872	7.88075	7.99276	7.86319	0.367131	2.72383
ENSG00000124429	POF1B	X	POF1B actin binding protein	8.95439	-1.44524	0.740071	0.00498703	0.0125869	7.61291	7.45622	7.55946	7.39082	7.37184	7.28793	7.17957	7.30728	7.22881	7.2557	0.36723	2.72309
ENSG00000082497	SERTAD4	1	SERTA domain containing 4	603.446	-1.44454	0.17572	1.62041e-17	1.55009e-16	10.077	10.2193	10.3385	10.1572	9.85709	8.69686	9.24129	9.03552	9.35766	9.09783	0.367408	2.72177
ENSG00000145416	MARCHF1	4	membrane associated ring-CH-type finger 1	304.91	1.44424	0.174466	1.74629e-17	1.66558e-16	8.48111	8.62577	8.25212	8.75825	8.64547	9.17546	9.58444	9.31694	9.4426	9.4763	2.72119	2.72119
ENSG00000164746	C7orf57	7	chromosome 7 open reading frame 57	8.13168	1.44363	0.772663	0.00616917	0.0153109	7.23633	7.23458	7.27447	7.25186	7.19208	7.40179	7.45449	7.47789	7.47084	7.52726	2.72005	2.72005
ENSG00000219797	PPIAP9	6	peptidylprolyl isomerase A pseudogene 9	41.3241	-1.44331	0.329491	1.74092e-06	7.28205e-06	8.07761	8.01406	7.78187	7.86627	8.16479	7.59468	7.65706	7.53236	7.4666	7.65288	0.367723	2.71944
ENSG00000164403	SHROOM1	5	shroom family member 1	304.219	-1.44216	0.382923	8.55208e-06	3.30046e-05	9.00871	9.82947	8.71658	9.44848	9.75394	7.91461	8.81827	8.90358	8.38349	8.39354	0.368016	2.71727
ENSG00000127364	TAS2R4	7	taste 2 receptor member 4	25.1412	1.44215	0.413527	6.77572e-05	0.00023165	7.45969	7.45622	7.45982	7.45979	7.45223	7.68338	7.79034	7.83799	7.82158	7.77544	2.71726	2.71726
ENSG00000131773	KHDRBS3	8	KH RNA binding domain containing, signal transduction associated 3	109.512	-1.44198	0.379193	1.12048e-05	4.24897e-05	8.16552	7.96689	9.53878	8.21461	7.96652	7.62576	7.42186	8.53182	8.13028	7.49806	0.368063	2.71693
ENSG00000255408	PCDHA3	5	protocadherin alpha 3	134.78	-1.44171	0.209317	7.09108e-13	5.09652e-12	8.55507	8.75706	8.90716	8.65562	8.60411	7.87382	8.05176	8.08494	8.14296	8.11746	0.368132	2.71642
ENSG00000270069	MIR222HG	X	miR222/221 cluster host gene	97.3912	-1.44135	0.215102	3.13342e-12	2.15284e-11	8.40186	8.41105	8.61886	8.57423	8.31784	7.83076	7.91711	8.05651	7.95081	7.73707	0.368224	2.71574
ENSG00000092853	CLSPN	1	claspin	644.663	-1.44098	0.102358	9.25736e-46	2.78947e-44	10.3478	10.1925	10.0992	10.1526	10.2752	9.16294	9.21925	9.1838	9.07611	9.16323	0.368316	2.71506
ENSG00000093072	ADA2	22	adenosine deaminase 2	3.11591	-1.44075	1.89697	0.0177469	0.0397295	7.30866	7.39703	7.21792	7.39082	7.19208	7.01162	7.13042	7.11631	7.15189	7.01162	0.368377	2.71461
ENSG00000226608	FTLP3	20	ferritin light chain pseudogene 3	213.703	1.4404	0.194646	1.41297e-14	1.13545e-13	8.45532	8.122	8.17285	8.12469	8.68542	9.12462	8.98878	8.8813	9.06009	9.26696	2.71395	2.71395
ENSG00000141401	IMPA2	18	inositol monophosphatase 2	876.346	-1.43982	0.119601	3.24047e-34	6.54449e-33	10.499	10.3371	10.2836	10.8224	10.8785	9.52419	9.39975	9.30729	9.43945	9.54802	0.368614	2.71287
ENSG00000131153	GINS2	16	GINS complex subunit 2	533.465	-1.43951	0.110184	6.33438e-40	1.59439e-38	10.0897	9.87131	9.93733	9.87043	10.2119	8.97349	8.89504	9.01951	8.99614	9.05587	0.368692	2.71229
ENSG00000248762		8	novel transcript	7.83562	1.43943	0.942499	0.00934929	0.0223384	7.23633	7.01162	7.23041	7.35099	7.19208	7.59468	7.34696	7.37341	7.44478	7.49806	2.71214	2.71214
ENSG00000144136	SLC20A1	2	solute carrier family 20 member 1	850.759	-1.43872	0.142527	6.41354e-25	9.15633e-24	10.7484	10.5573	10.5106	10.3419	10.5293	9.46535	9.23252	9.74239	9.36823	9.28049	0.368894	2.7108
ENSG00000181544	FANCB	X	FA complementation group B	227.708	-1.43832	0.168567	1.71697e-18	1.73465e-17	9.15055	9.2693	9.13744	8.96863	9.14531	8.33452	8.45801	8.26689	8.42723	8.28579	0.368996	2.71006
ENSG00000226088	HHLA3-AS1	1	HHLA3 antisense RNA 1	23.6172	1.43724	0.468734	0.000274022	0.000860909	7.34826	7.42771	7.38986	7.45979	7.57899	7.80826	7.66755	7.69968	7.85981	7.73707	2.70803	2.70803
ENSG00000204779	FOXD4L5	9	forkhead box D4 like 5	17.322	1.43677	0.551038	0.00109512	0.00312649	7.28669	7.39703	7.44796	7.30569	7.41409	7.7103	7.66755	7.77227	7.58304	7.52726	2.70714	2.70714
ENSG00000179750	APOBEC3B	22	apolipoprotein B mRNA editing enzyme catalytic subunit 3B	152.902	-1.43664	0.199711	1.00506e-13	7.6452e-13	8.78062	8.81229	8.78702	8.85283	8.73164	8.30895	8.02647	8.07557	8.07099	8.17686	0.369426	2.7069
ENSG00000198734	F5	1	coagulation factor V	18.6435	-1.43587	0.551168	0.00097768	0.00281292	7.52431	7.63794	7.80779	7.70612	7.70431	7.40179	7.4699	7.34203	7.35454	7.3564	0.369623	2.70546
ENSG00000197444	OGDHL	10	oxoglutarate dehydrogenase L	53.7743	-1.43572	0.349554	4.76371e-06	1.9008e-05	8.05006	8.122	7.9549	8.20382	8.26171	7.65526	7.58987	7.76535	7.68713	7.606	0.369663	2.70516
ENSG00000162236	STX5	11	syntaxin 5	2098.85	1.43549	0.0695148	1.3196e-95	1.19812e-93	10.5255	10.3161	10.3979	10.3777	10.5153	11.7286	11.628	11.6819	11.7294	11.7107	2.70474	2.70474
ENSG00000160949	TONSL	8	tonsoku like, DNA repair protein	455.869	-1.43432	0.108711	1.32911e-40	3.42638e-39	9.50387	9.83943	9.89769	9.82461	10.0002	8.56143	8.84539	8.89249	8.92413	9.07702	0.370021	2.70255
ENSG00000111981	ULBP1	6	UL16 binding protein 1	211.03	1.43414	0.171668	8.05942e-18	7.8549e-17	8.4738	8.32349	8.36044	8.22529	8.13896	9.21838	9.03574	8.95971	9.14551	8.96759	2.70221	2.70221
ENSG00000170312	CDK1	10	cyclin dependent kinase 1	3340.92	-1.43405	0.0746559	4.95085e-83	3.53405e-81	12.4754	12.26	12.286	12.2625	12.3413	11.0242	11.0771	10.9639	11.0291	10.8964	0.370089	2.70205
ENSG00000268069		12	novel transcript, antisense to HDAC7	3.82142	1.434	2.09713	0.0131927	0.0304597	7.01162	7.01162	7.21792	7.01162	7.19208	7.34977	7.27695	7.37341	7.28476	7.39686	2.70195	2.70195
ENSG00000262246	CORO7	16	coronin 7	853.52	-1.43395	0.153149	8.07009e-22	9.73537e-21	10.1414	10.4426	10.463	10.6223	10.9704	9.18168	9.57424	9.57171	9.32258	9.40056	0.370115	2.70186
ENSG00000170515	PA2G4	12	proliferation-associated 2G4	15918.9	-1.43344	0.0791341	3.43901e-74	2.10003e-72	14.6454	14.5097	14.5626	14.3638	14.5072	13.2552	13.0769	12.9026	13.1488	13.148	0.370247	2.7009
ENSG00000120937	NPPB	1	natriuretic peptide B	82.4619	1.43321	0.258481	4.13182e-09	2.21416e-08	7.88384	8.00251	7.96015	7.66472	7.48722	8.26938	8.78742	8.61049	8.03806	7.84645	2.70048	2.70048
ENSG00000263766	KPNB1-DT	17	KPNB1 divergent transcript	10.3795	1.43292	0.77557	0.00553442	0.0138568	7.20627	7.23458	7.32075	7.1816	7.41409	7.59468	7.51323	7.4893	7.458	7.52726	2.69992	2.69992
ENSG00000273297		7	novel transcript	49.0412	-1.43238	0.299836	2.6645e-07	1.2104e-06	8.12002	8.05881	8.05887	7.98475	8.11241	7.73614	7.55297	7.60888	7.64043	7.69636	0.370519	2.69892
ENSG00000119523	ALG2	9	ALG2 alpha-1,3/1,6-mannosyltransferase	2821.95	1.43238	0.0689469	1.12657e-96	1.04112e-94	10.8187	10.6922	10.7644	10.8564	10.8197	12.1474	12.0885	12.1281	12.0233	12.084	2.69892	2.69892
ENSG00000232194		1	novel transcript	53.2225	1.43229	0.314591	7.31252e-07	3.19292e-06	7.69841	7.53219	7.70881	7.76367	7.63235	8.14026	8.14639	8.09883	8.12227	8.05399	2.69875	2.69875
ENSG00000246982		6	novel transcript, antisense to BRPF3	7.62871	1.43221	0.958614	0.00950582	0.0226754	7.17059	7.28455	7.28436	7.01162	7.26666	7.48875	7.42186	7.42902	7.43112	7.49806	2.6986	2.6986
ENSG00000166224	SGPL1	10	sphingosine-1-phosphate lyase 1	1328.93	1.43202	0.109149	3.69971e-40	9.43198e-39	10.1705	9.92131	9.90581	9.70927	9.77791	11.0982	11.2006	11.0153	11.0733	11.0884	2.69824	2.69824
ENSG00000099901	RANBP1	22	RAN binding protein 1	3236.02	-1.43199	0.0597088	6.84464e-128	1.13353e-125	12.2808	12.2325	12.3109	12.2683	12.3135	10.9958	10.8575	10.954	11.0183	10.9904	0.37062	2.69818
ENSG00000123836	PFKFB2	1	6-phosphofructo-2-kinase/fructose-2,6-biphosphatase 2	829.359	1.43153	0.134239	1.83477e-27	2.89494e-26	9.48605	9.28431	9.35354	9.44079	9.43218	10.5579	10.6471	10.5767	10.1719	10.5705	2.69732	2.69732
ENSG00000261052	SULT1A3	16	sulfotransferase family 1A member 3	130.172	1.43135	0.377247	1.04095e-05	3.97063e-05	8.24148	7.61834	8.07047	8.0119	8.0711	8.65974	8.66241	8.23949	8.84689	8.90311	2.69699	2.69699
ENSG00000279722		16	novel transcript	77.0022	1.43094	0.247268	1.14262e-09	6.40493e-09	7.81978	7.89067	7.81413	7.74503	7.76901	8.44248	8.27769	8.33414	8.32879	8.19963	2.69623	2.69623
ENSG00000226200	SGMS1-AS1	10	SGMS1 antisense RNA 1	153.089	1.43085	0.317031	5.69225e-07	2.51677e-06	7.90406	8.08036	8.05184	8.3453	8.0569	8.51962	9.26297	9.0395	8.5658	8.47427	2.69606	2.69606
ENSG00000128283	CDC42EP1	22	CDC42 effector protein 1	1124	-1.4301	0.113249	2.78596e-37	6.26191e-36	10.8493	10.6976	11.0466	10.9101	10.8955	9.49509	9.69026	9.67394	9.88997	9.83549	0.371106	2.69465
ENSG00000181264	TLCD5	11	TLC domain containing 5	98.9842	1.42989	0.43446	6.64631e-05	0.000227564	7.81978	7.71052	8.229	8.0119	7.6063	8.85902	8.44968	8.36268	8.2473	8.40281	2.69426	2.69426
ENSG00000169241	SLC50A1	1	solute carrier family 50 member 1	1611.82	1.42816	0.109757	1.79017e-39	4.40124e-38	10.0991	10.2803	10.1272	10.1549	9.91672	11.4966	11.1888	11.3961	11.3179	11.3187	2.69103	2.69103
ENSG00000147606	SLC26A7	8	solute carrier family 26 member 7	57.4033	1.42656	0.410167	4.83977e-05	0.000168667	7.68042	7.89067	7.57813	7.57216	7.63235	8.32182	7.93874	7.96524	8.04859	8.43016	2.68805	2.68805
ENSG00000145604	SKP2	5	S-phase kinase associated protein 2	9371.7	-1.42641	0.0511162	3.8905e-172	1.27837e-169	13.7163	13.7571	14.0334	13.7685	13.4929	12.3262	12.3812	12.7225	12.3429	12.0691	0.372057	2.68776
ENSG00000106804	C5	9	complement C5	29.943	1.42544	0.540657	0.00071462	0.00210163	7.3836	7.32662	7.54988	7.30569	7.80899	7.59468	7.88733	7.77227	7.8353	8.05399	2.68596	2.68596
ENSG00000085999	RAD54L	1	RAD54 like	1028.96	-1.42537	0.10425	2.13083e-43	5.98511e-42	10.8846	10.829	10.6521	10.8718	10.6048	9.58518	9.77532	9.47835	9.6054	9.69761	0.372323	2.68584
ENSG00000007237	GAS7	17	growth arrest specific 7	140.59	1.4251	0.283549	5.08836e-08	2.48899e-07	7.81978	7.80622	7.88338	8.07629	8.6125	8.07675	8.58349	8.83083	8.54992	9.276	2.68533	2.68533
ENSG00000151690	MFSD6	2	major facilitator superfamily domain containing 6	351.767	1.42325	0.145936	2.19915e-23	2.89597e-22	8.76076	8.60025	8.54739	8.551	8.88079	9.65668	9.44366	9.55972	9.53087	9.53323	2.6819	2.6819
ENSG00000267259	ERVE-1	17	endogenous retrovirus group E member 1	381.889	1.42324	0.132624	8.95887e-28	1.431e-26	8.71408	8.71684	8.60794	8.7842	8.84	9.65232	9.5397	9.68742	9.66232	9.61615	2.68187	2.68187
ENSG00000152409	JMY	5	junction mediating and regulatory protein, p53 cofactor	3079.81	1.42304	0.130194	7.98718e-29	1.33999e-27	10.7622	10.7336	10.7575	11.0551	11.1473	12.1107	12.4075	12.2708	11.9505	12.2864	2.6815	2.6815
ENSG00000005486	RHBDD2	7	rhomboid domain containing 2	633.972	1.423	0.221147	9.87661e-12	6.55307e-11	8.83566	8.95974	9.05349	9.54108	9.21923	10.4486	9.97653	9.86988	10.0285	10.5347	2.68142	2.68142
ENSG00000235121		1	novel transcript	16.8123	1.42263	0.593915	0.00180758	0.00496995	7.28669	7.45622	7.37566	7.35099	7.32378	7.83076	7.62444	7.63504	7.62817	7.49806	2.68075	2.68075
ENSG00000106686	SPATA6L	9	spermatogenesis associated 6 like	19.4395	-1.42245	0.496531	0.000509647	0.00153279	7.68042	7.67529	7.68636	7.78181	7.63235	7.34977	7.51323	7.37341	7.39732	7.3564	0.373079	2.6804
ENSG00000129535	NRL	14	neural retina leucine zipper	44.5848	1.42175	0.323086	1.69021e-06	7.0828e-06	7.6026	7.57699	7.60931	7.74503	7.55021	8.00844	8.02647	8.09883	8.05033	7.91133	2.6791	2.6791
ENSG00000115085	ZAP70	2	zeta chain of T cell receptor associated protein kinase 70	9.94235	1.42163	0.801067	0.00650106	0.0160614	7.26279	7.28455	7.23041	7.25186	7.26666	7.48875	7.3672	7.64351	7.3488	7.65288	2.67889	2.67889
ENSG00000165046	LETM2	8	leucine zipper and EF-hand containing transmembrane protein 2	55.1301	-1.42116	0.313942	7.37635e-07	3.22011e-06	8.10434	8.22787	8.04949	7.89758	8.32871	7.65526	7.79893	7.54256	7.6613	7.71703	0.373411	2.67801
ENSG00000197977	ELOVL2	6	ELOVL fatty acid elongase 2	285.028	-1.42111	0.151608	9.51004e-22	1.14126e-20	9.48768	9.33915	9.39091	9.25497	9.22436	8.60176	8.561	8.5557	8.58043	8.23282	0.373425	2.67792
ENSG00000102780	DGKH	13	diacylglycerol kinase eta	225.662	-1.42067	0.236075	1.66321e-10	1.00262e-09	9.25343	9.20748	9.21208	8.94067	8.99573	8.18522	8.14075	8.49814	8.41164	8.48288	0.373538	2.6771
ENSG00000179406	LINC00174	7	long intergenic non-protein coding RNA 174	534.975	1.42015	0.103858	2.0813e-43	5.85395e-42	8.93639	8.96452	9.08457	8.91785	9.11786	9.83222	10.0217	9.99936	9.96399	10.1564	2.67613	2.67613
ENSG00000042286	AIFM2	10	apoptosis inducing factor mitochondria associated 2	14.0225	1.41894	0.7079	0.00369385	0.00956428	7.47336	7.23458	7.20462	7.25186	7.48722	7.65526	7.4848	7.59989	7.54477	7.62991	2.67389	2.67389
ENSG00000136011	STAB2	12	stabilin 2	9.69792	-1.41889	1.09497	0.00878802	0.0211438	7.32909	7.74393	7.39676	7.30569	7.63235	7.20715	7.4385	7.11631	7.24617	7.01162	0.373999	2.6738
ENSG00000139625	MAP3K12	12	mitogen-activated protein kinase kinase kinase 12	40.901	1.41857	0.472399	0.00023039	0.000732275	7.73295	7.45622	7.65512	7.57216	7.41409	7.8526	8.152	7.98114	7.91687	8.01364	2.6732	2.6732
ENSG00000171847	FAM90A1	12	family with sequence similarity 90 member A1	38.3031	1.4176	0.389503	3.58611e-05	0.000127073	7.57045	7.79116	7.50961	7.54637	7.41409	7.99049	7.9871	7.96524	7.97014	7.81181	2.67141	2.67141
ENSG00000129951	PLPPR3	19	phospholipid phosphatase related 3	6.10455	-1.41756	1.97307	0.0103295	0.0244015	7.17059	7.53219	7.32075	7.1816	7.70431	7.01162	7.01162	7.15965	7.15189	7.18432	0.374346	2.67133
ENSG00000179958	DCTPP1	16	dCTP pyrophosphatase 1	652.106	-1.41702	0.103801	2.8017e-43	7.81644e-42	10.4783	10.1692	10.0063	10.2739	10.1587	9.31714	9.15548	9.16234	9.18619	9.06649	0.374486	2.67033
ENSG00000103196	CRISPLD2	16	cysteine rich secretory protein LCCL domain containing 2	1457.99	-1.41688	0.117184	1.25839e-34	2.57156e-33	11.253	11.0603	11.3288	11.3437	11.065	9.8588	10.0726	10.1008	9.89639	10.1008	0.374523	2.67007
ENSG00000159625	DRC7	16	dynein regulatory complex subunit 7	82.7454	1.41669	0.357129	6.82333e-06	2.66408e-05	7.74131	7.77577	7.93356	7.66472	7.96652	8.63111	8.22725	8.17809	8.43079	8.32627	2.66972	2.66972
ENSG00000166997	CNPY4	7	canopy FGF signaling regulator 4	238.093	-1.41481	0.167616	3.63849e-18	3.61075e-17	9.43961	9.18352	9.15254	8.85889	9.18806	8.53022	8.34896	8.30479	8.37353	8.36523	0.37506	2.66624
ENSG00000260417		16	novel transcript	45.5571	-1.41471	0.335982	3.54051e-06	1.4287e-05	7.99822	8.08036	7.9443	8.08863	8.04248	7.59468	7.49923	7.62645	7.67003	7.71703	0.375086	2.66605
ENSG00000188483	IER5L	9	immediate early response 5 like	286.461	-1.41415	0.176278	1.28035e-16	1.15791e-15	8.58202	9.21537	9.6202	9.3857	9.64991	8.00844	8.39831	8.46662	8.67221	8.89708	0.37523	2.66503
ENSG00000164744	SUN3	7	Sad1 and UNC84 domain containing 3	845.246	1.41346	0.0848095	2.07035e-63	1.00136e-61	9.52304	9.41231	9.48073	9.37765	9.37864	10.7241	10.4826	10.5695	10.4863	10.3633	2.66375	2.66375
ENSG00000149557	FEZ1	11	fasciculation and elongation protein zeta 1	205.341	1.41298	0.223532	3.24193e-11	2.0739e-10	8.30778	8.33996	8.22705	8.14798	8.43167	9.35576	9.09087	9.05722	8.91158	8.72199	2.66287	2.66287
ENSG00000177084	POLE	12	DNA polymerase epsilon, catalytic subunit	4875.83	-1.41295	0.125402	7.43182e-31	1.33547e-29	13.0292	12.6512	12.7557	12.9246	12.8505	11.3386	11.7498	11.5535	11.4138	11.3783	0.375544	2.6628
ENSG00000171402	XAGE3	X	X antigen family member 3	1416	-1.41128	0.0962239	1.2014e-49	4.03083e-48	11.5242	10.9906	10.9863	11.0305	11.2791	10.2527	9.85822	10.0158	9.83204	9.87663	0.375977	2.65974
ENSG00000095380	NANS	9	N-acetylneuraminate synthase	2462.09	1.4104	0.0666217	2.59319e-100	2.5685e-98	10.652	10.5648	10.5815	10.6436	10.7397	11.9266	11.7986	11.9486	11.9362	11.9052	2.65812	2.65812
ENSG00000153037	SRP19	5	signal recognition particle 19	2878.49	1.40999	0.0594672	5.65578e-125	8.73733e-123	10.9295	10.7929	10.7389	10.8787	10.8051	12.2516	12.0839	12.0617	12.0783	12.0962	2.65736	2.65736
ENSG00000170647	NA	NA	NA	106.92	-1.40961	0.218891	2.05522e-11	1.32995e-10	8.49198	8.60668	8.45396	8.56654	8.50753	8.10905	7.92438	7.89255	7.92094	7.94187	0.376415	2.65665
ENSG00000130511	SSBP4	19	single stranded DNA binding protein 4	247.151	-1.40906	0.153067	4.99851e-21	5.771e-20	8.79461	8.95011	9.34059	9.29427	9.52922	8.19976	8.32104	8.39732	8.54028	8.5814	0.376556	2.65564
ENSG00000168374	ARF4	3	ADP ribosylation factor 4	16198	1.40902	0.0532797	9.49923e-155	2.39809e-152	13.3129	13.0827	13.0949	13.0713	13.1968	14.6338	14.5148	14.5258	14.5144	14.4974	2.65556	2.65556
ENSG00000080824	HSP90AA1	14	heat shock protein 90 alpha family class A member 1	53763.6	-1.40856	0.0635798	7.14199e-110	8.40036e-108	16.4869	16.2281	16.1394	16.1255	16.2864	15.0812	14.7802	14.7906	14.8643	14.7227	0.376687	2.65472
ENSG00000069424	KCNAB2	1	potassium voltage-gated channel subfamily A regulatory beta subunit 2	84.3779	-1.4083	0.429126	7.2285e-05	0.000246114	8.54135	8.3481	8.37068	8.08863	8.49832	7.59468	7.62444	8.0896	7.94885	7.81181	0.376756	2.65424
ENSG00000100505	TRIM9	14	tripartite motif containing 9	199.908	-1.40823	0.171603	3.81075e-17	3.55344e-16	8.96096	9.00218	9.19851	9.18208	8.65357	8.29593	8.11785	8.50434	8.38225	8.10511	0.376774	2.65411
ENSG00000221826	PSG3	19	pregnancy specific beta-1-glycoprotein 3	13.2553	-1.40676	0.692194	0.00375726	0.00971387	7.65241	7.53219	7.65512	7.51922	7.48722	7.40179	7.17957	7.30728	7.25439	7.46691	0.377158	2.65141
ENSG00000177225	GATD1	11	glutamine amidotransferase like class 1 domain containing 1	1056.1	-1.40649	0.126815	1.56032e-29	2.69392e-28	10.5005	10.9323	10.6399	10.8195	11.0402	9.15663	9.62939	9.73535	9.86632	9.85915	0.377228	2.65091
ENSG00000134910	STT3A	11	STT3 oligosaccharyltransferase complex catalytic subunit A	14785.7	1.40605	0.0863413	1.6682e-60	7.55655e-59	13.1124	13.0742	13.1752	12.8431	12.9052	14.3841	14.4532	14.3279	14.4772	14.3913	2.65011	2.65011
ENSG00000136167	LCP1	13	lymphocyte cytosolic protein 1	28802.2	-1.4057	0.0629465	2.41467e-111	2.97536e-109	15.5259	15.29	15.1017	15.4057	15.4458	14.1447	13.7503	13.8051	13.939	14.1549	0.377435	2.64946
ENSG00000082397	EPB41L3	18	erythrocyte membrane protein band 4.1 like 3	2529.76	-1.40552	0.101634	1.88551e-44	5.42866e-43	12.2627	11.724	11.8304	11.9022	11.9167	10.8525	10.2791	10.7046	10.5328	10.9146	0.377482	2.64913
ENSG00000128849	CGNL1	15	cingulin like 1	91.4714	1.40548	0.268471	1.97518e-08	1.00093e-07	7.92377	8.02546	7.93895	7.72586	7.74813	8.431	8.5225	8.29732	8.41886	8.45684	2.64906	2.64906
ENSG00000257261		12	novel transcript	97.7901	1.4039	0.250366	2.6836e-09	1.46192e-08	7.91068	7.86355	8.07277	7.92768	7.74813	8.35947	8.56855	8.49191	8.48632	8.43913	2.64616	2.64616
ENSG00000178234	GALNT11	7	polypeptide N-acetylgalactosaminyltransferase 11	449.851	-1.40288	0.144423	3.05808e-23	4.00666e-22	9.78366	9.69028	9.86525	9.62102	10.0429	8.90607	8.88064	8.77083	8.89732	8.84145	0.378175	2.64428
ENSG00000143457	GOLPH3L	1	golgi phosphoprotein 3 like	3439.22	1.40286	0.0867248	8.55811e-60	3.80175e-58	11.0698	11.0883	11.1912	10.8911	11.0248	12.5213	12.3015	12.2688	12.3329	12.3579	2.64425	2.64425
ENSG00000264456		17	novel transcript, sense intronic RNF135	75.9288	-1.40275	0.229434	1.81341e-10	1.0881e-09	8.30778	8.25485	8.26724	8.36401	8.33947	7.78503	7.76393	7.81241	7.83981	7.84645	0.378208	2.64405
ENSG00000139531	SUOX	12	sulfite oxidase	783.804	-1.40273	0.11533	6.42225e-35	1.32814e-33	10.7811	10.3883	10.23	10.4963	10.2268	9.52419	9.21925	9.32493	9.31971	9.39645	0.378214	2.64401
ENSG00000116717	GADD45A	1	growth arrest and DNA damage inducible alpha	1480.52	1.40247	0.0951913	6.36154e-50	2.15532e-48	9.77313	10.0097	10.2428	9.9814	10.169	11.1322	11.2352	11.3081	11.1987	11.2588	2.64354	2.64354
ENSG00000109805	NCAPG	4	non-SMC condensin I complex subunit G	4136.24	-1.40155	0.0696703	5.46956e-91	4.58402e-89	12.7638	12.6352	12.6258	12.4883	12.5337	11.3907	11.4318	11.216	11.289	11.1392	0.378522	2.64185
ENSG00000257557	PPP1R12A-AS1	12	PPP1R12A antisense RNA 1	68.3969	1.40134	0.28916	1.68076e-07	7.82049e-07	7.70722	7.76004	7.89764	7.70612	7.72658	8.18522	8.37168	8.21539	8.28478	8.17686	2.64147	2.64147
ENSG00000188176	SMTNL2	17	smoothelin like 2	114.05	-1.40129	0.391395	2.45217e-05	8.87608e-05	8.43653	8.82839	8.43013	8.46147	8.60411	7.65526	7.76393	7.83168	8.12227	8.43016	0.37859	2.64138
ENSG00000248445	SEMA6A-AS1	5	SEMA6A antisense RNA 1	14.1514	1.40091	0.756128	0.00498561	0.0125862	7.34826	7.32662	7.30313	7.49046	7.01162	7.52659	7.57785	7.69968	7.57287	7.606	2.64068	2.64068
ENSG00000179979	NA	NA	NA	272.626	1.40009	0.128624	2.06567e-28	3.39628e-27	8.45904	8.54065	8.50766	8.4783	8.47969	9.2244	9.32185	9.37037	9.25675	9.29832	2.63918	2.63918
ENSG00000124613	ZNF391	6	zinc finger protein 391	395.923	1.39959	0.177167	2.80357e-16	2.47703e-15	8.81667	8.94041	8.80691	8.76479	8.43167	9.61692	9.73345	9.66777	9.54114	9.77764	2.63826	2.63826
ENSG00000119333	DYNC2I2	9	dynein 2 intermediate chain 2	2102.46	-1.39923	0.0934794	1.26985e-51	4.52447e-50	11.5253	11.722	11.6877	11.7276	11.7714	10.1588	10.3296	10.6772	10.5075	10.5365	0.379132	2.6376
ENSG00000198208	RPS6KL1	14	ribosomal protein S6 kinase like 1	174.847	1.39863	0.237758	4.54078e-10	2.62566e-09	8.40186	8.10142	8.05184	8.12469	8.33947	8.71499	8.97543	8.92764	8.74749	9.09783	2.6365	2.6365
ENSG00000177106	EPS8L2	11	EPS8 like 2	1145.5	-1.39854	0.100328	9.58531e-45	2.79079e-43	10.5637	10.9471	11.1292	10.9155	10.8924	9.68256	9.71511	9.99546	9.61374	9.762	0.379314	2.63634
ENSG00000156510	HKDC1	10	hexokinase domain containing 1	10.0035	1.39801	0.94732	0.008697	0.0209402	7.17059	7.28455	7.40354	7.1816	7.19208	7.44751	7.74574	7.45415	7.4666	7.39686	2.63538	2.63538
ENSG00000122877	EGR2	10	early growth response 2	5.55344	-1.39777	1.43789	0.0111288	0.0260903	7.30866	7.28455	7.45982	7.45979	7.45223	7.01162	7.27695	7.15965	7.20992	7.01162	0.379515	2.63494
ENSG00000189050	RNFT1	17	ring finger protein, transmembrane 1	676.854	1.39745	0.127644	9.9801e-29	1.67015e-27	9.20803	9.01601	9.25523	9.29427	9.36491	10.2555	10.3473	10.2607	10.204	10.2325	2.63435	2.63435
ENSG00000265683	SYPL1P2	17	synaptophysin like 1 pseudogene 2	36.967	1.39585	0.444384	0.000183825	0.000592735	7.43096	7.69315	7.63474	7.39082	7.6063	8.02602	7.872	7.90991	7.8878	7.97132	2.63144	2.63144
ENSG00000233175		17	novel transcript, antisense to FMNL1	31.9392	1.39581	0.640021	0.00180898	0.00497181	7.52431	7.36362	7.35323	7.6203	7.55021	7.56174	7.98036	8.12153	7.89412	7.77544	2.63136	2.63136
ENSG00000256628	ZBTB11-AS1	3	ZBTB11 antisense RNA 1	56.3399	1.39521	0.277509	8.14149e-08	3.91309e-07	7.65241	7.63794	7.73405	7.66472	7.80899	8.12478	8.11785	8.16961	8.10276	8.16527	2.63027	2.63027
ENSG00000197744	PTMAP2	5	prothymosin alpha pseudogene 2	193.907	-1.39405	0.158853	3.03977e-19	3.1991e-18	9.04339	9.09603	9.08178	8.69774	8.95227	8.32182	8.40269	8.3085	7.99462	8.34593	0.380494	2.62816
ENSG00000120217	CD274	9	CD274 molecule	1123.18	-1.39359	0.124916	8.24159e-30	1.43249e-28	10.9878	10.5135	10.8028	11.0733	10.932	10.0999	9.48618	9.77938	9.64526	9.61964	0.380617	2.62732
ENSG00000121039	RDH10	8	retinol dehydrogenase 10	985.986	1.39313	0.155232	3.03372e-20	3.36801e-19	9.5341	9.57502	9.4752	9.44848	9.92895	10.5349	10.655	10.9806	10.7307	10.6226	2.62648	2.62648
ENSG00000250303	LINC02762	11	long intergenic non-protein coding RNA 2762	20.4695	1.39273	0.579551	0.001691	0.00467674	7.3836	7.57699	7.46563	7.30569	7.26666	7.76102	7.63552	7.79262	7.70923	7.62991	2.62575	2.62575
ENSG00000049769	PPP1R3F	X	protein phosphatase 1 regulatory subunit 3F	20.4094	1.39271	0.489331	0.000574248	0.00171121	7.4158	7.32662	7.36834	7.39082	7.51974	7.56174	7.65706	7.71484	7.58639	7.95672	2.62572	2.62572
ENSG00000226089		6	novel transcript, sense intronic to FAM46A	3.81431	-1.39236	1.58494	0.0143726	0.0329123	7.30866	7.32662	7.3374	7.30569	7.41409	7.01162	7.17957	7.11631	7.18901	7.01162	0.38094	2.62508
ENSG00000204314	PRRT1	6	proline rich transmembrane protein 1	74.1782	1.39173	0.304514	6.64588e-07	2.91784e-06	7.68948	7.76004	7.96015	7.91277	7.63235	8.30895	8.32104	8.29357	8.31565	8.22188	2.62394	2.62394
ENSG00000137494	ANKRD42	11	ankyrin repeat domain 42	330.528	1.39162	0.262244	9.01543e-09	4.70571e-08	8.58202	8.90083	8.88558	8.31659	8.33947	9.2482	9.3861	9.51757	9.64797	9.57352	2.62373	2.62373
ENSG00000234741	GAS5	1	growth arrest specific 5	12668.5	1.39123	0.0751481	5.09755e-77	3.27716e-75	12.9515	12.6989	12.8482	12.8042	12.799	14.2157	14.3163	14.1183	14.1305	14.1262	2.62303	2.62303
ENSG00000250444	CCT5P1	5	chaperonin containing TCP1 subunit 5 pseudogene 1	7.04671	-1.39021	0.922009	0.0103114	0.0243643	7.4158	7.59805	7.32918	7.42678	7.37184	7.01162	7.24901	7.19287	7.20992	7.31038	0.381509	2.62117
ENSG00000102100	SLC35A2	X	solute carrier family 35 member A2	1324	1.39006	0.106526	8.61193e-40	2.15049e-38	10.0129	9.86888	9.73706	10.0199	9.95908	10.9738	11.0777	11.1487	11.0739	11.1308	2.6209	2.6209
ENSG00000273314		7	novel transcript, antisense to CUL1	57.403	-1.38988	0.309583	9.39328e-07	4.04936e-06	8.19948	8.01406	8.06353	8.12469	8.33947	7.59468	7.61315	7.76535	7.75891	7.71703	0.381597	2.62057
ENSG00000213024	NUP62	19	nucleoporin 62	4962.44	-1.3895	0.0968118	9.98127e-48	3.16905e-46	13.0455	12.8933	12.9014	12.7724	12.6805	11.5718	11.48	11.4164	11.5193	11.6979	0.381696	2.61989
ENSG00000102158	MAGT1	X	magnesium transporter 1	15208.5	1.389	0.0493338	3.93279e-175	1.35688e-172	13.1163	13.1384	13.1598	13.0211	12.9501	14.4421	14.4466	14.5226	14.4623	14.336	2.61898	2.61898
ENSG00000152767	FARP1	13	FERM, ARH/RhoGEF and pleckstrin domain protein 1	1699.38	1.38866	0.123604	2.11755e-30	3.75624e-29	10.3086	10.5469	9.82989	10.0148	10.2633	11.328	11.6304	11.3647	11.3693	11.2933	2.61835	2.61835
ENSG00000123364	HOXC13	12	homeobox C13	283.351	1.38841	0.137925	1.62895e-24	2.2769e-23	8.394	8.55416	8.5546	8.64124	8.47025	9.29456	9.34226	9.36109	9.3391	9.30715	2.6179	2.6179
ENSG00000108826	MRPL27	17	mitochondrial ribosomal protein L27	1444.01	-1.38822	0.10733	5.08987e-39	1.23668e-37	11.4088	11.1268	11.006	11.2552	11.1486	10.1709	9.88434	10.1541	9.95572	9.88817	0.382037	2.61755
ENSG00000119986	AVPI1	10	arginine vasopressin induced 1	254.363	-1.38781	0.177725	9.07935e-16	7.79882e-15	9.21404	8.97878	9.04392	9.45994	9.40568	8.26938	8.32574	8.53182	8.51308	8.52498	0.382144	2.61681
ENSG00000100983	GSS	20	glutathione synthetase	1343.14	-1.38747	0.0749833	3.24937e-77	2.10204e-75	11.1207	11.1778	11.0157	11.0243	11.1602	9.96728	9.91398	9.87522	9.95608	9.97445	0.382234	2.6162
ENSG00000117676	RPS6KA1	1	ribosomal protein S6 kinase A1	641.042	-1.3866	0.173212	1.18266e-16	1.0705e-15	10.1545	9.99198	10.0761	9.93377	10.7362	9.00944	9.0306	9.30243	9.22565	9.18271	0.382466	2.61461
ENSG00000276900		12	novel transcript, antisense to AMN1	8.20227	1.38606	0.896222	0.0100058	0.02374	7.28669	7.16936	7.28436	7.30569	7.01162	7.56174	7.45449	7.44177	7.41217	7.46691	2.61364	2.61364
ENSG00000178631	ACTG1P1	3	actin gamma 1 pseudogene 1	9.32362	1.38577	0.692354	0.00530977	0.0133379	7.23633	7.32662	7.26418	7.25186	7.26666	7.44751	7.4848	7.51131	7.48739	7.52726	2.61311	2.61311
ENSG00000188177	ZC3H6	2	zinc finger CCCH-type containing 6	370.357	1.38541	0.143447	6.10779e-23	7.82409e-22	8.7778	8.61308	8.8219	8.91785	8.42181	9.49998	9.69652	9.6764	9.72551	9.33758	2.61246	2.61246
ENSG00000184545	DUSP8	11	dual specificity phosphatase 8	47.9341	-1.38484	0.369648	2.03266e-05	7.43561e-05	8.01584	7.96689	8.24639	7.81677	8.17744	7.65526	7.52683	7.56237	7.60927	7.81181	0.382931	2.61144
ENSG00000108840	HDAC5	17	histone deacetylase 5	3689.67	-1.3847	0.118826	1.81436e-32	3.45847e-31	12.6055	12.1188	12.4072	12.5444	12.5406	10.9806	11.1795	11.106	11.0399	11.416	0.382968	2.61118
ENSG00000268262	NA	NA	NA	23.2069	-1.38456	0.609152	0.00190762	0.0052228	7.65241	7.69315	7.82974	7.70612	7.84688	7.01162	7.4699	7.35809	7.55194	7.58102	0.383006	2.61093
ENSG00000144655	CSRNP1	3	cysteine and serine rich nuclear protein 1	599.218	1.3845	0.111874	4.84743e-36	1.04094e-34	9.16515	9.27307	9.15254	9.08484	8.92675	10.1094	10.1262	10.1894	10.0862	10.0759	2.61082	2.61082
ENSG00000273284		18	novel transcript, sense intronic to ANKRD12	28.9807	-1.38373	0.41056	0.000103776	0.00034588	7.84174	7.76004	7.86297	7.95671	7.72658	7.48875	7.55297	7.4893	7.46232	7.49806	0.383227	2.60942
ENSG00000124466	LYPD3	19	LY6/PLAUR domain containing 3	190.943	-1.38362	0.168949	4.57422e-17	4.25195e-16	8.82485	8.82839	9.23134	9.00677	8.92028	8.25584	8.12363	8.32323	8.30368	8.33614	0.383256	2.60922
ENSG00000197989	SNHG12	1	small nucleolar RNA host gene 12	779.734	1.38348	0.119103	4.16102e-32	7.8023e-31	9.468	9.28804	9.32441	9.3977	9.33703	10.3138	10.4915	10.2607	10.4119	10.6379	2.60897	2.60897
ENSG00000102096	PIM2	X	Pim-2 proto-oncogene, serine/threonine kinase	320.441	1.38315	0.153824	2.86091e-20	3.18578e-19	8.52045	8.69918	8.6497	8.551	8.56993	9.20626	9.48253	9.36419	9.4426	9.73018	2.60837	2.60837
ENSG00000157992	KRTCAP3	2	keratinocyte associated protein 3	174.229	-1.38278	0.192524	1.12148e-13	8.51019e-13	8.93142	8.97878	8.78937	8.90628	8.87408	8.22819	8.0824	8.28222	8.27931	8.17686	0.383479	2.6077
ENSG00000164136	IL15	4	interleukin 15	15.802	1.38265	0.721489	0.00460993	0.0117049	7.17059	7.36362	7.32918	7.54637	7.32378	7.59468	7.698	7.65186	7.56599	7.606	2.60747	2.60747
ENSG00000099954	CECR2	22	CECR2 histone acetyl-lysine reader	1759.98	1.38216	0.0777312	4.47642e-72	2.63257e-70	10.3104	10.3125	10.1647	10.1709	10.2681	11.3727	11.5037	11.3699	11.5182	11.4876	2.60658	2.60658
ENSG00000186350	RXRA	9	retinoid X receptor alpha	6522.95	-1.38211	0.0568909	3.49934e-131	6.03666e-129	13.1046	13.1556	13.2685	13.3981	13.2648	11.789	11.8232	11.889	12.0122	12.0554	0.383657	2.6065
ENSG00000018408	WWTR1	3	WW domain containing transcription regulator 1	1268.12	-1.3821	0.121651	7.50472e-31	1.3474e-29	10.887	10.9391	11.0845	11.0709	11.12	9.80902	9.738	9.63776	10.1916	9.97984	0.38366	2.60647
ENSG00000231799	PA2G4P6	9	proliferation-associated 2G4 pseudogene 6	12.5917	-1.38088	0.595862	0.00243441	0.00652952	7.52431	7.63794	7.56419	7.49046	7.6063	7.20715	7.34696	7.32515	7.32478	7.3564	0.383985	2.60427
ENSG00000255150	EID3	12	EP300 interacting inhibitor of differentiation 3	25.7815	1.38052	0.437338	0.000223844	0.000712343	7.49952	7.48296	7.40354	7.54637	7.41409	7.83076	7.86423	7.83799	7.71194	7.675	2.60363	2.60363
ENSG00000280003		3	TEC	6.41408	-1.37957	0.902889	0.0109268	0.025669	7.3836	7.36362	7.32918	7.54637	7.41409	7.20715	7.17957	7.15965	7.20992	7.31038	0.384334	2.6019
ENSG00000176208	ATAD5	17	ATPase family AAA domain containing 5	1147.67	-1.37956	0.0941402	2.02828e-49	6.76126e-48	10.8749	10.8104	11.0083	10.9927	10.7935	9.79728	9.81739	9.73181	9.73823	9.77452	0.384336	2.60189
ENSG00000251417		16	novel transcript	8.14307	1.37949	0.777746	0.00783557	0.0190447	7.26279	7.23458	7.23041	7.30569	7.19208	7.44751	7.42186	7.51131	7.43572	7.49806	2.60177	2.60177
ENSG00000180867	PDIA3P1	1	protein disulfide isomerase family A member 3 pseudogene 1	360.834	1.37926	0.156485	1.62097e-19	1.72612e-18	8.48836	8.88056	8.84575	8.61933	8.63732	9.46033	9.54319	9.58097	9.5289	9.71399	2.60136	2.60136
ENSG00000065717	TLE2	19	TLE family member 2, transcriptional corepressor	60.2312	-1.3787	0.276328	9.48354e-08	4.53183e-07	8.24603	8.08036	8.2251	8.0511	8.23835	7.65526	7.72706	7.77912	7.59958	7.84645	0.384566	2.60033
ENSG00000231431	FAR2P4	2	fatty acyl-CoA reductase 2 pseudogene 4	592.836	1.37845	0.121668	1.72166e-30	3.0645e-29	9.13365	9.17949	9.15166	9.13437	8.96484	10.0872	10.095	10.3933	9.93317	9.97445	2.59988	2.59988
ENSG00000270681		4	novel transcript, antisense to SH3D19	16.4925	1.37829	0.624541	0.00257859	0.00688587	7.3836	7.32662	7.47703	7.30569	7.26666	7.62576	7.68801	7.56237	7.65245	7.69636	2.59961	2.59961
ENSG00000128335	APOL2	22	apolipoprotein L2	914.009	1.37793	0.0886362	1.72882e-55	6.79094e-54	9.66598	9.64533	9.6412	9.33661	9.33703	10.8319	10.615	10.7608	10.4866	10.3301	2.59894	2.59894
ENSG00000084764	MAPRE3	2	microtubule associated protein RP/EB family member 3	51.3334	1.37783	0.398902	6.3827e-05	0.000219191	7.5593	7.50821	7.57813	7.6203	8.02781	8.24211	7.82409	8.11704	7.99647	8.15354	2.59878	2.59878
ENSG00000162614	NEXN	1	nexilin F-actin binding protein	42.4462	1.37722	0.423374	0.000126681	0.000417516	7.71591	7.86355	7.54502	7.39082	7.45223	7.97216	8.14075	7.95987	7.98716	7.86319	2.59768	2.59768
ENSG00000178075	GRAMD1C	3	GRAM domain containing 1C	1622.35	-1.37696	0.0758864	1.43297e-74	8.82854e-73	11.3785	11.3537	11.3849	11.2637	11.3356	10.1063	10.1724	10.1748	10.2193	10.1008	0.385029	2.59721
ENSG00000279246		11	novel transcript	16.9544	1.37664	0.588826	0.00206187	0.00560878	7.40004	7.39703	7.44796	7.1816	7.37184	7.52659	7.63552	7.73696	7.6188	7.71703	2.59663	2.59663
ENSG00000130475	FCHO1	19	FCH and mu domain containing endocytic adaptor 1	73.4478	-1.37632	0.315521	1.45491e-06	6.15284e-06	8.1899	8.25485	8.37068	8.19291	8.39167	7.59468	7.66755	7.7859	7.97205	7.92674	0.385201	2.59605
ENSG00000075223	SEMA3C	7	semaphorin 3C	13.1845	1.37614	0.754358	0.00605757	0.0150628	7.23633	7.32662	7.35323	7.25186	7.26666	7.52659	7.94582	7.55256	7.4666	7.2557	2.59573	2.59573
ENSG00000181004	BBS12	4	Bardet-Biedl syndrome 12	153.87	1.37576	0.183721	1.15621e-14	9.33494e-14	8.25509	8.14214	8.028	8.08863	8.23835	8.94397	8.77169	8.74849	8.76891	8.70796	2.59505	2.59505
ENSG00000153904	DDAH1	1	dimethylarginine dimethylaminohydrolase 1	43.6069	1.37549	0.357396	1.73514e-05	6.39698e-05	7.633	7.72744	7.59171	7.49046	7.6063	8.06015	8.13508	8.18231	7.8353	7.75652	2.59456	2.59456
ENSG00000266389	PIK3R5-DT	17	PIK3R5 divergent transcript	18.2298	1.37473	0.493859	0.000758575	0.00221766	7.40004	7.36362	7.45982	7.39082	7.32378	7.76102	7.65706	7.69196	7.65541	7.58102	2.5932	2.5932
ENSG00000273345		5	novel transcript	35.7632	1.3737	0.398056	7.38409e-05	0.000250981	7.68948	7.53219	7.67869	7.39082	7.41409	8.15548	7.8797	7.92129	7.86418	7.71703	2.59134	2.59134
ENSG00000146733	PSPH	7	phosphoserine phosphatase	630.483	1.37369	0.109348	3.23703e-37	7.25214e-36	9.25149	9.21143	8.99697	9.19142	9.22946	10.1188	10.2709	10.1232	10.2229	10.1204	2.59132	2.59132
ENSG00000198932	GPRASP1	X	G protein-coupled receptor associated sorting protein 1	121.749	1.37215	0.236049	8.93056e-10	5.05528e-09	8.12518	8.01406	7.96536	8.1707	7.82818	8.64073	8.64845	8.7103	8.53489	8.53322	2.58857	2.58857
ENSG00000127955	GNAI1	7	G protein subunit alpha i1	1919.63	-1.37183	0.0851016	2.74151e-59	1.20493e-57	11.6589	11.3858	11.5915	11.6198	11.5467	10.4311	10.4058	10.3613	10.3625	10.2076	0.386401	2.58799
ENSG00000147364	FBXO25	8	F-box protein 25	1177.47	1.37181	0.116744	8.09165e-33	1.55964e-31	9.92684	9.82447	9.72903	9.78622	9.70111	10.7463	11.1015	10.8612	10.8458	11.076	2.58795	2.58795
ENSG00000225813		2	novel pseudogene	118.593	-1.37137	0.206304	4.70842e-12	3.19885e-11	8.59196	8.48491	8.71658	8.61194	8.56122	8.07675	7.8797	7.99158	8.09616	8.0273	0.386524	2.58716
ENSG00000250299	MRPS31P4	13	mitochondrial ribosomal protein S31 pseudogene 4	173.87	1.37134	0.195474	2.96475e-13	2.19347e-12	8.18022	8.28975	8.29134	8.13641	8.13896	9.05128	8.85725	8.78063	8.88772	8.89102	2.58711	2.58711
ENSG00000090975	PITPNM2	12	phosphatidylinositol transfer protein membrane associated 2	345.349	-1.37044	0.133929	2.51258e-25	3.65259e-24	9.66741	9.49452	9.59571	9.69335	9.07843	8.7678	8.59089	8.74095	8.70905	8.52498	0.386773	2.5855
ENSG00000109971	HSPA8	11	heat shock protein family A (Hsp70) member 8	59967.6	-1.37021	0.0693092	6.99355e-88	5.5257e-86	16.4457	16.4261	16.2579	16.4066	16.4719	15.1943	14.8796	14.7837	15.1191	15.1902	0.386834	2.58509
ENSG00000226038	PPIAP21	20	peptidylprolyl isomerase A pseudogene 21	10.8465	-1.36996	0.690599	0.00497314	0.0125578	7.5479	7.57699	7.4419	7.6203	7.45223	7.20715	7.27695	7.34203	7.32478	7.2557	0.386901	2.58464
ENSG00000106366	SERPINE1	7	serpin family E member 1	295.819	-1.36993	0.170678	1.43185e-16	1.28929e-15	9.55595	8.99287	9.47451	9.27695	9.4409	8.89835	8.39392	8.51969	8.29697	8.6501	0.386909	2.58459
ENSG00000073605	GSDMB	17	gasdermin B	312.731	1.36948	0.156324	2.7378e-19	2.88865e-18	8.44409	8.45596	8.66024	8.7906	8.62083	9.20626	9.49885	9.58885	9.42625	9.3589	2.58377	2.58377
ENSG00000103876	FAH	15	fumarylacetoacetate hydrolase	538.908	-1.36805	0.125455	1.68785e-28	2.78187e-27	9.92566	10.0886	9.80018	9.93107	10.1995	9.12462	8.88642	8.94911	9.03318	9.16323	0.387413	2.58122
ENSG00000272476		6	novel transcript, antisense to SEC63	47.2349	1.36754	0.314508	2.35863e-06	9.72047e-06	7.62304	7.6569	7.63058	7.64293	7.65729	8.21408	7.9871	8.07084	7.93899	7.99976	2.5803	2.5803
ENSG00000276476	LINC00540	13	long intergenic non-protein coding RNA 540	274.58	1.36725	0.133085	1.73066e-25	2.53369e-24	8.48111	8.61944	8.51364	8.42704	8.50753	9.33383	9.35837	9.30081	9.26636	9.2114	2.57979	2.57979
ENSG00000234575	CTSLP8	9	cathepsin L pseudogene 8	4.55882	-1.36704	1.15693	0.0162611	0.0367283	7.32909	7.28455	7.3374	7.45979	7.37184	7.20715	7.17957	7.15965	7.18901	7.01162	0.387686	2.57941
ENSG00000184949	FAM227A	22	family with sequence similarity 227 member A	26.1196	1.36675	0.874811	0.00459529	0.0116735	7.36638	7.23458	7.31207	7.74503	7.32378	8.33452	7.62444	7.59075	7.54114	7.65288	2.57889	2.57889
ENSG00000204219	TCEA3	1	transcription elongation factor A3	127.174	-1.36632	0.181216	1.40829e-14	1.13216e-13	8.48474	8.66915	8.68233	8.83449	8.52571	7.91461	8.0455	8.09883	8.17393	8.01364	0.387879	2.57812
ENSG00000237452	MEIOSIN	19	meiosis initiator	11.5587	-1.36628	0.651633	0.00421127	0.0107773	7.43096	7.57699	7.58722	7.66472	7.41409	7.20715	7.24901	7.35809	7.36573	7.31038	0.387889	2.57806
ENSG00000090447	TFAP4	16	transcription factor AP-4	559.452	-1.36599	0.143223	1.95598e-22	2.44953e-21	10.1261	9.97183	10.0851	10.2024	9.75739	9.0918	8.87192	9.01143	9.16569	9.18754	0.387967	2.57754
ENSG00000140743	CDR2	16	cerebellar degeneration related protein 2	812.337	1.36559	0.161909	3.387e-18	3.36764e-17	9.52937	9.17544	9.59127	9.26381	9.46246	10.3854	10.7182	10.5966	10.4006	10.2167	2.57682	2.57682
ENSG00000109265	CRACD	4	capping protein inhibiting regulator of actin dynamics	39.708	-1.36545	0.392555	5.94343e-05	0.000204888	7.96183	8.28975	7.85105	7.79951	7.84688	7.52659	7.74574	7.46618	7.67003	7.43338	0.388114	2.57656
ENSG00000148459	PDSS1	10	decaprenyl diphosphate synthase subunit 1	346.344	-1.36475	0.171835	2.4689e-16	2.18881e-15	9.72881	9.4458	9.42368	9.34492	9.66474	8.65027	8.80294	8.76095	8.55736	8.53322	0.388301	2.57532
ENSG00000233184		1	novel transcript	92.6666	1.36467	0.232128	6.54654e-10	3.74986e-09	7.99226	7.96689	7.93895	7.79951	7.76901	8.54072	8.39392	8.41757	8.34691	8.43913	2.57518	2.57518
ENSG00000261949	GFY	19	golgi associated olfactory signaling regulator	7.38018	1.3646	0.875897	0.0117509	0.0274061	7.23633	7.23458	7.2939	7.25186	7.01162	7.52659	7.42186	7.54256	7.34296	7.3564	2.57505	2.57505
ENSG00000214736	TOMM6	6	translocase of outer mitochondrial membrane 6	3705.61	-1.36451	0.0603711	6.26691e-114	7.91044e-112	12.5085	12.4244	12.4663	12.4633	12.3867	11.1863	11.1475	11.1422	11.2984	11.1188	0.388366	2.57489
ENSG00000258057	BCDIN3D-AS1	12	BCDIN3D antisense RNA 1	30.926	1.36447	0.417556	0.000142909	0.00046802	7.49952	7.50821	7.50961	7.49046	7.51974	7.62576	7.74574	7.95987	7.86853	8.05399	2.57481	2.57481
ENSG00000006377	DLX6	7	distal-less homeobox 6	971.839	-1.36393	0.095477	3.89611e-47	1.22202e-45	10.6096	10.6085	10.6637	10.7517	10.7886	9.63473	9.62447	9.41729	9.62341	9.72373	0.388524	2.57385
ENSG00000132436	FIGNL1	7	fidgetin like 1	2164.55	-1.3634	0.0748252	3.36851e-75	2.10669e-73	11.8545	11.7	11.7145	11.6467	11.6818	10.4706	10.5273	10.5959	10.3956	10.5237	0.388666	2.5729
ENSG00000179403	VWA1	1	von Willebrand factor A domain containing 1	1599.51	-1.36321	0.0894365	2.63587e-53	9.79626e-52	10.9054	11.2793	11.4572	11.3889	11.4879	9.80902	9.90193	10.2703	10.3172	10.3816	0.388717	2.57256
ENSG00000167670	CHAF1A	19	chromatin assembly factor 1 subunit A	1337.7	-1.3631	0.117517	6.42479e-32	1.19604e-30	11.0405	11.1506	11.2644	10.9141	11.0513	10.0118	9.89789	9.81318	9.83598	10.1588	0.388745	2.57238
ENSG00000130775	THEMIS2	1	thymocyte selection associated family member 2	17.3885	-1.36266	0.736862	0.00440892	0.0112442	7.62304	7.57699	7.46563	7.6203	7.93412	7.40179	7.55297	7.28825	7.23766	7.2557	0.388865	2.57159
ENSG00000196204	RNF216P1	7	ring finger protein 216 pseudogene 1	1370.11	1.36266	0.144376	4.31103e-22	5.29945e-21	9.79412	10.1415	10.0223	10.0174	9.80814	11.4021	11.1329	10.8415	11.0946	11.1007	2.57158	2.57158
ENSG00000262136	NQO1-DT	16	NQO1 divergent transcript	12.8728	1.36255	0.731883	0.00509305	0.0128293	7.36638	7.28455	7.27447	7.25186	7.37184	7.40179	7.65706	7.71484	7.52638	7.52726	2.57139	2.57139
ENSG00000143318	CASQ1	1	calsequestrin 1	210.831	-1.36208	0.170789	2.29471e-16	2.03874e-15	9.10353	8.85995	9.16046	9.13922	8.99573	8.15548	8.26282	8.50743	8.36977	8.33614	0.389021	2.57055
ENSG00000151726	ACSL1	4	acyl-CoA synthetase long chain family member 1	3066.7	1.36204	0.685304	0.00280629	0.00744114	10.759	11.1147	8.66286	11.1381	11.3288	12.1459	12.293	12.248	12.0285	12.3946	2.57048	2.57048
ENSG00000160678	S100A1	1	S100 calcium binding protein A1	14.9225	1.36197	0.787816	0.00656125	0.0161985	7.23633	7.32662	7.2939	7.25186	7.37184	7.28793	7.60163	7.86272	7.27002	7.86319	2.57037	2.57037
ENSG00000176720	BOK	2	BCL2 family apoptosis regulator BOK	2.90176	-1.36191	2.24847	0.0140094	0.032173	7.28669	7.28455	7.26418	7.35099	7.32378	7.01162	7.13042	7.15965	7.07437	7.01162	0.389066	2.57026
ENSG00000129007	CALML4	15	calmodulin like 4	203.481	-1.36186	0.211714	1.43725e-11	9.41535e-11	9.09041	9.06108	9.05349	8.8709	9.00787	8.61162	8.33974	8.10342	8.30768	8.17686	0.38908	2.57017
ENSG00000163521	GLB1L	2	galactosidase beta 1 like	93.8341	1.36154	0.231622	6.73981e-10	3.85523e-09	7.89738	7.96689	7.83895	7.79951	8.04248	8.38385	8.53419	8.45051	8.37227	8.41201	2.5696	2.5696
ENSG00000224411	HSP90AA2P	11	heat shock protein 90 alpha family class A member 2, pseudogene	31.7182	-1.36109	0.378475	5.00295e-05	0.000174119	7.72448	7.96689	7.78187	7.91277	7.90038	7.44751	7.62444	7.44177	7.47084	7.65288	0.389287	2.5688
ENSG00000136731	UGGT1	2	UDP-glucose glycoprotein glucosyltransferase 1	13152.3	1.36093	0.0701306	6.06399e-85	4.4993e-83	12.937	12.7347	13.0497	12.9309	12.7982	14.2145	14.1781	14.191	14.3458	14.2097	2.5685	2.5685
ENSG00000138182	KIF20B	10	kinesin family member 20B	1564.14	-1.36069	0.109053	2.6253e-36	5.69668e-35	11.1747	11.3958	11.2936	11.4816	11.0732	10.1829	10.1205	10.012	10.1135	10.1892	0.389397	2.56807
ENSG00000013583	HEBP1	12	heme binding protein 1	246.046	1.36045	0.140182	4.58466e-23	5.93169e-22	8.44031	8.45596	8.48344	8.40941	8.38143	9.08513	9.31567	9.21534	9.20826	9.13346	2.56765	2.56765
ENSG00000231305		3	novel transcript	10.3312	1.36023	0.776981	0.00739748	0.0180627	7.17059	7.32662	7.24222	7.39082	7.26666	7.52659	7.4848	7.56237	7.4666	7.52726	2.56726	2.56726
ENSG00000155304	HSPA13	21	heat shock protein family A (Hsp70) member 13	4858.82	1.35943	0.0766749	2.00036e-71	1.15993e-69	11.7105	11.4139	11.3653	11.5067	11.672	12.9053	12.7918	12.8344	12.7575	12.8232	2.56583	2.56583
ENSG00000265478		17	novel transcript	34.081	1.35942	0.437426	0.000230251	0.000731946	7.57045	7.42771	7.48262	7.57216	7.63235	7.91461	8.0455	7.92129	7.83303	7.75652	2.56582	2.56582
ENSG00000102218	RP2	X	RP2 activator of ARL3 GTPase	4903.89	-1.35862	0.0672233	1.89004e-91	1.61676e-89	12.9806	12.8101	12.7906	12.8129	12.7747	11.7367	11.642	11.5261	11.4967	11.3333	0.389954	2.56441
ENSG00000113569	NUP155	5	nucleoporin 155	8807.46	-1.35816	0.0723686	2.00187e-78	1.32398e-76	13.8318	13.7326	13.6551	13.4938	13.5539	12.3657	12.3381	12.3042	12.3424	12.364	0.39008	2.56357
ENSG00000163902	RPN1	3	ribophorin I	17669.2	1.35798	0.0925723	1.1576e-49	3.89649e-48	13.1591	13.2367	13.5043	13.3193	13.2784	14.4489	14.6519	14.5055	14.8173	14.796	2.56325	2.56325
ENSG00000182199	SHMT2	12	serine hydroxymethyltransferase 2	13430.7	1.35792	0.0858	2.58326e-57	1.07382e-55	13.1402	12.9451	12.7505	12.7296	13.0262	14.2892	14.122	14.1413	14.3343	14.3824	2.56314	2.56314
ENSG00000165238	WNK2	9	WNK lysine deficient protein kinase 2	21.2783	-1.35737	0.647013	0.00268963	0.00715473	7.77376	7.72744	7.71612	7.64293	7.68124	7.28793	7.40451	7.26778	7.38709	7.71703	0.390294	2.56217
ENSG00000240498	CDKN2B-AS1	9	CDKN2B antisense RNA 1	26.1687	-1.35579	0.60567	0.0020488	0.00557742	7.68948	7.82098	7.71612	8.10081	7.57899	7.34977	7.34696	7.50043	7.43112	7.606	0.390721	2.55937
ENSG00000275234		19	novel transcript, antisense to DENND1C	219.078	1.35561	0.147636	6.92337e-21	7.9358e-20	8.36198	8.36419	8.38418	8.32625	8.36066	9.07843	9.13192	9.0094	9.10824	9.11322	2.55906	2.55906
ENSG00000106105	GARS1	7	glycyl-tRNA synthetase 1	17766.7	1.35509	0.069586	3.60685e-85	2.6858e-83	13.6247	13.1284	13.1957	13.3157	13.3089	14.8071	14.61	14.608	14.6995	14.5309	2.55813	2.55813
ENSG00000213683		22	small nuclear ribonucleoprotein polypeptide A' (SNRPA1) pseudogene	5.52364	-1.35496	1.36381	0.0125045	0.0290002	7.34826	7.42771	7.35323	7.42678	7.41409	7.01162	7.24901	7.28825	7.13709	7.01162	0.390946	2.5579
ENSG00000261324		12	novel transcript, overlapping HIST4H4	145.437	1.35465	0.207163	9.49674e-12	6.30912e-11	8.11482	8.04783	8.20333	8.06378	8.15196	8.8749	8.869	8.74347	8.67604	8.55757	2.55735	2.55735
ENSG00000230189		7	RAB guanine nucleotide exchange factor 1 (RABGEF1) pseudogene	161.08	1.35347	0.172293	6.91761e-16	5.98668e-15	8.2323	8.24594	8.14351	8.20382	8.0569	8.86699	8.79676	8.79035	8.85434	8.82874	2.55527	2.55527
ENSG00000226752	CUTALP	9	cutA divalent cation tolerance like, pseudogene	742.447	1.35324	0.0955764	6.45187e-46	1.95836e-44	9.29168	9.4157	9.34517	9.34077	9.31811	10.3138	10.5143	10.4727	10.2324	10.237	2.55486	2.55486
ENSG00000103126	AXIN1	16	axin 1	3285.75	1.3532	0.0719071	4.42587e-80	2.98436e-78	10.7959	11.0275	11.1083	11.2467	10.9424	12.0801	12.2635	12.2925	12.3942	12.3619	2.55478	2.55478
ENSG00000160505	NLRP4	19	NLR family pyrin domain containing 4	22.6417	1.35249	0.446786	0.000376029	0.00115373	7.44557	7.50821	7.36087	7.42678	7.45223	7.91461	7.698	7.63504	7.66714	7.75652	2.55352	2.55352
ENSG00000164078	MST1R	3	macrophage stimulating 1 receptor	16.2737	-1.35124	1.14497	0.00638578	0.0157992	7.968	7.72744	7.55946	7.49046	7.37184	7.01162	7.3672	7.19287	7.25439	7.52726	0.391955	2.55131
ENSG00000056736	IL17RB	3	interleukin 17 receptor B	104.856	-1.35068	0.223482	2.31924e-10	1.37764e-09	8.69911	8.47774	8.45396	8.3453	8.56122	7.91461	7.8797	7.99675	7.91483	8.04075	0.392107	2.55032
ENSG00000130038	CRACR2A	12	calcium release activated channel regulator 2A	15.4067	1.35032	0.633765	0.00337764	0.00880944	7.44557	7.36362	7.37566	7.1816	7.32378	7.7103	7.61315	7.4893	7.63739	7.65288	2.54968	2.54968
ENSG00000125378	BMP4	14	bone morphogenetic protein 4	185.949	-1.35028	0.172375	8.04961e-16	6.94023e-15	8.83566	8.92077	9.00986	8.97415	8.96484	8.38385	8.17955	8.22751	8.27106	8.26493	0.392217	2.54961
ENSG00000266970	SOCS3-DT	17	SOCS3 divergent transcript	30.9854	1.3498	0.372047	4.46579e-05	0.000156265	7.52431	7.48296	7.50961	7.54637	7.55021	7.78503	7.89488	7.88667	7.89831	7.81181	2.54876	2.54876
ENSG00000213455	PPIAP82	7	peptidylprolyl isomerase A pseudogene 82	35.912	-1.34961	0.439937	0.000250221	0.000790571	7.90406	7.94227	7.82974	7.99844	7.91743	7.34977	7.51323	7.67623	7.51883	7.675	0.392397	2.54844
ENSG00000142552	RCN3	19	reticulocalbin 3	25.9354	1.34895	0.550465	0.00156102	0.00434163	7.32909	7.32662	7.54011	7.49046	7.45223	7.56174	7.65706	8.31957	7.64947	7.55484	2.54726	2.54726
ENSG00000110148	CCKBR	11	cholecystokinin B receptor	921.905	-1.34809	0.161425	7.03744e-18	6.86532e-17	10.331	10.3732	10.6557	11.0042	10.6439	9.25995	9.84987	9.37344	9.70923	9.48017	0.392811	2.54575
ENSG00000004776	HSPB6	19	heat shock protein family B (small) member 6	5.26179	1.34805	1.10098	0.0155876	0.0353875	7.20627	7.01162	7.21792	7.1816	7.19208	7.44751	7.3672	7.32515	7.34296	7.43338	2.54568	2.54568
ENSG00000168026	TTC21A	3	tetratricopeptide repeat domain 21A	32.6701	1.34802	0.397575	9.89529e-05	0.000330658	7.49952	7.32662	7.43575	7.59675	7.72658	7.62576	7.63552	7.81241	7.98341	8.18831	2.54562	2.54562
ENSG00000118217	ATF6	1	activating transcription factor 6	5566.99	1.34751	0.0714714	3.40019e-80	2.30778e-78	11.6825	11.7067	11.892	11.6369	11.6986	13.0087	13.0761	12.9918	13.0285	12.9475	2.54473	2.54473
ENSG00000173818	ENDOV	17	endonuclease V	308.678	1.34699	0.19699	1.07509e-12	7.64269e-12	8.49916	8.56086	8.48802	8.82211	8.57857	9.41947	9.49705	9.60189	9.31164	9.16323	2.54381	2.54381
ENSG00000164841	TMEM74	8	transmembrane protein 74	12.0267	-1.3469	0.608929	0.00338683	0.0088323	7.59209	7.63794	7.58722	7.51922	7.37184	7.40179	7.34696	7.28825	7.2775	7.2557	0.393136	2.54365
ENSG00000168036	CTNNB1	3	catenin beta 1	33746.6	-1.34673	0.0623435	2.48191e-104	2.70411e-102	15.6207	15.5417	15.4591	15.6265	15.6103	14.2938	14.2294	14.2784	14.1801	14.1807	0.393182	2.54335
ENSG00000179562	GCC1	7	GRIP and coiled-coil domain containing 1	2182.36	1.34655	0.0803545	1.11702e-63	5.45365e-62	10.7271	10.4635	10.4145	10.5178	10.5093	11.8272	11.7134	11.7809	11.6034	11.6907	2.54303	2.54303
ENSG00000163808	KIF15	3	kinesin family member 15	806.296	-1.34577	0.139312	4.90079e-23	6.32095e-22	10.6313	10.385	10.3943	10.5753	10.2823	9.16294	9.40749	9.40082	9.64617	9.43297	0.393443	2.54166
ENSG00000197769	MAP1LC3C	1	microtubule associated protein 1 light chain 3 gamma	118.552	1.34508	0.22373	2.97965e-10	1.75232e-09	8.01001	8.22787	8.001	7.88208	7.96652	8.65027	8.62362	8.72827	8.49866	8.43016	2.54045	2.54045
ENSG00000248626	GAPDHP40	5	glyceraldehyde 3 phosphate dehydrogenase pseudogene 40	16.1209	-1.34473	0.531504	0.00154393	0.00429583	7.47336	7.61834	7.63474	7.72586	7.68124	7.28793	7.4385	7.3881	7.35454	7.3564	0.393729	2.53982
ENSG00000154240	CEP112	17	centrosomal protein 112	161.923	1.34472	0.475414	0.000267578	0.000841815	7.8345	8.7457	7.8776	8.03822	8.18993	9.18787	8.44968	8.72317	8.83353	8.80943	2.53982	2.53982
ENSG00000228878	SEPTIN7-DT	7	SEPTIN7 divergent transcript	101.605	1.34444	0.296192	6.05879e-07	2.67085e-06	7.93024	7.87723	7.93085	7.85013	7.99771	8.50892	8.7331	8.10342	8.49082	8.5814	2.53931	2.53931
ENSG00000281207	SLFNL1-AS1	1	SLFNL1 antisense RNA 1	100.821	1.34388	0.295672	7.1722e-07	3.13628e-06	7.95561	7.83544	7.85703	7.98475	8.02781	8.54072	8.53031	8.69468	8.36599	8.24364	2.53832	2.53832
ENSG00000065485	PDIA5	3	protein disulfide isomerase family A member 5	1741.45	1.34245	0.0797433	2.28939e-64	1.13109e-62	10.1209	10.3037	10.357	10.2675	10.2415	11.4409	11.3618	11.4484	11.429	11.4518	2.53582	2.53582
ENSG00000080503	SMARCA2	9	SWI/SNF related, matrix associated, actin dependent regulator of chromatin, subfamily a, member 2	11209.7	-1.34165	0.0683443	1.04475e-86	8.16128e-85	14.0462	13.949	14.0561	13.9563	13.9726	12.6355	12.7309	12.6151	12.7933	12.6416	0.394568	2.53442
ENSG00000196834	POTEI	2	POTE ankyrin domain family member I	1324.12	1.34148	0.0738247	2.97002e-74	1.81901e-72	9.95379	10.0614	10.0171	9.85627	9.85709	11.0665	11.13	11.1842	11.051	10.902	2.53411	2.53411
ENSG00000258461		15	novel transcript	11.8168	1.34121	0.793084	0.0079065	0.0192036	7.28669	7.01162	7.36834	7.42678	7.26666	7.65526	7.42186	7.50043	7.55901	7.58102	2.53364	2.53364
ENSG00000225973	PIGBOS1	15	PIGB opposite strand 1	164.619	1.3411	0.17771	1.00321e-14	8.11544e-14	8.2369	8.23694	8.16664	8.21461	8.12578	8.83481	8.72654	8.92547	8.85434	8.86027	2.53344	2.53344
ENSG00000224968	LINC01645	1	long intergenic non-protein coding RNA 1645	21.8088	-1.34023	0.562576	0.00176773	0.00486813	7.633	7.79116	7.75838	7.66472	7.78928	7.48875	7.45449	7.35809	7.53011	7.2557	0.394958	2.53191
ENSG00000266411	NA	NA	NA	9.89667	-1.33982	0.65751	0.00508473	0.0128115	7.48663	7.57699	7.5251	7.45979	7.45223	7.28793	7.3672	7.26778	7.23766	7.2557	0.395069	2.5312
ENSG00000236337	FMR1-IT1	X	FMR1 intronic transcript 1	15.4732	-1.33962	0.586094	0.00265157	0.00706346	7.58138	7.57699	7.62217	7.68576	7.6063	7.52659	7.32539	7.32515	7.35454	7.2557	0.395124	2.53085
ENSG00000278023	RDM1	17	RAD52 motif containing 1	51.3891	-1.33951	0.477288	0.000440901	0.00133985	8.13543	8.15205	8.09546	7.88208	8.17744	7.34977	7.73647	7.77227	7.77879	7.55484	0.395155	2.53065
ENSG00000261150	EPPK1	8	epiplakin 1	692.038	-1.33941	0.0899393	6.24088e-51	2.186e-49	9.92566	10.2621	10.4261	10.3175	10.3828	8.98076	9.20359	9.40233	9.371	9.40056	0.395182	2.53048
ENSG00000175182	FAM131A	3	family with sequence similarity 131 member A	235.253	-1.33878	0.190905	3.32208e-13	2.44909e-12	9.29544	8.82839	9.10488	9.11971	9.3695	8.37173	8.42857	8.4602	8.31167	8.41201	0.395356	2.52937
ENSG00000196335	STK31	7	serine/threonine kinase 31	184.027	1.33873	0.163781	5.12536e-17	4.74721e-16	8.20897	8.39566	8.2251	8.23585	8.21444	8.92137	8.97811	8.82613	8.94271	9.00142	2.52928	2.52928
ENSG00000080823	MOK	14	MOK protein kinase	185.387	1.33841	0.192015	4.68643e-13	3.40758e-12	8.31205	8.13212	8.12849	8.23585	8.47969	8.73285	8.90927	8.93412	8.82933	9.23484	2.52872	2.52872
ENSG00000082556	OPRK1	8	opioid receptor kappa 1	36.5837	-1.3384	0.470029	0.000476097	0.00143921	7.93666	7.92967	7.91718	7.91277	7.84688	7.93425	7.4699	7.46618	7.458	7.49806	0.39546	2.5287
ENSG00000251538	LINC02201	5	long intergenic non-protein coding RNA 2201	18.8102	1.33747	0.471521	0.000676421	0.00199809	7.4158	7.36362	7.39676	7.42678	7.41409	7.68338	7.698	7.67623	7.72001	7.606	2.52708	2.52708
ENSG00000064309	CDON	11	cell adhesion associated, oncogene regulated	36.6366	-1.33733	0.433219	0.000234328	0.000744218	8.00413	7.95467	7.91165	7.86627	7.90038	7.40179	7.4385	7.63504	7.59958	7.69636	0.395752	2.52684
ENSG00000129680	MAP7D3	X	MAP7 domain containing 3	1566.46	-1.33732	0.102802	1.42707e-39	3.54218e-38	11.2144	11.2676	11.3764	11.4383	11.1107	9.93561	10.0142	10.117	10.3498	10.2548	0.395756	2.52681
ENSG00000108641	B9D1	17	B9 domain containing 1	243.47	1.33706	0.171022	9.15349e-16	7.85925e-15	8.24603	8.47774	8.44924	8.597	8.40181	9.12462	9.18775	9.33288	9.11026	9.11831	2.52636	2.52636
ENSG00000204257	HLA-DMA	6	major histocompatibility complex, class II, DM alpha	209.882	1.33687	0.173421	2.0765e-15	1.75309e-14	8.38211	8.47774	8.27099	8.28706	8.28453	8.98799	9.05101	9.10709	9.16116	8.90311	2.52603	2.52603
ENSG00000057704	TMCC3	12	transmembrane and coiled-coil domain family 3	1902.08	1.33649	0.141969	4.59434e-22	5.63766e-21	10.1404	10.2529	10.1991	10.7532	10.4284	11.592	11.4427	11.6547	11.4471	11.5479	2.52536	2.52536
ENSG00000134762	DSC3	18	desmocollin 3	1590.36	-1.33646	0.161106	1.37541e-17	1.32061e-16	11.4059	11.4438	11.2218	10.8856	11.4726	10.4461	10.4835	10.2871	9.7221	9.70091	0.39599	2.52532
ENSG00000203326	ZNF525	19	zinc finger protein 525	2962.46	-1.3361	0.751178	0.00324396	0.00850041	12.8231	10.8881	11.1137	13.6647	10.831	9.88118	10.5722	10.1294	10.1973	10.203	0.396089	2.52468
ENSG00000117500	TMED5	1	transmembrane p24 trafficking protein 5	8783.17	1.33528	0.0659645	8.66646e-92	7.47518e-90	12.455	12.2242	12.3935	12.4073	12.2746	13.6958	13.7057	13.697	13.6096	13.5281	2.52324	2.52324
ENSG00000265107	GJA5	1	gap junction protein alpha 5	1034.28	-1.3351	0.0998786	1.51949e-41	4.0121e-40	10.9301	10.6057	11.2202	10.5684	10.2194	9.85126	9.57765	10.2687	9.40107	9.13346	0.396365	2.52293
ENSG00000223486		X	novel transcript	7.48733	-1.33377	0.99509	0.0112707	0.0263961	7.34826	7.45622	7.48815	7.35099	7.57899	7.20715	7.13042	7.24551	7.30546	7.18432	0.39673	2.5206
ENSG00000240682	ISY1	3	ISY1 splicing factor homolog	908.271	-1.33249	0.0971758	1.4216e-43	4.0258e-42	10.7418	10.6356	10.4576	10.5787	10.5705	9.5667	9.47521	9.53268	9.65471	9.49554	0.397082	2.51837
ENSG00000213889	PPM1N	19	protein phosphatase, Mg2+/Mn2+ dependent 1N (putative)	184.055	-1.33208	0.176876	9.56305e-15	7.74813e-14	9.04339	8.67521	8.89965	9.10488	8.88746	8.48721	8.14075	8.20722	8.23162	8.23282	0.397195	2.51765
ENSG00000270130		12	novel transcript, sense intronic to CCDC92	6.27489	1.33101	0.87835	0.0128624	0.0297569	7.20627	7.23458	7.19032	7.1816	7.26666	7.44751	7.3672	7.44177	7.3488	7.43338	2.51579	2.51579
ENSG00000173320	STOX2	4	storkhead box 2	164.537	1.33094	0.261123	4.17092e-08	2.05235e-07	8.4738	8.13212	7.98845	8.39148	7.95048	8.91374	8.8424	8.96393	8.80208	8.62007	2.51566	2.51566
ENSG00000168769	TET2	4	tet methylcytosine dioxygenase 2	3567.64	-1.3308	0.0903846	6.26395e-50	2.12574e-48	12.4064	12.1893	12.5536	12.4495	12.3283	11.1444	11.073	11.037	11.2102	11.2697	0.397548	2.51542
ENSG00000134369	NAV1	1	neuron navigator 1	20969.2	-1.33063	0.0742123	6.4957e-73	3.88634e-71	14.9817	14.7752	14.857	15.0428	14.758	13.7219	13.4082	13.49	13.5441	13.6549	0.397594	2.51513
ENSG00000255510	OR8A2P	11	olfactory receptor family 8 subfamily A member 2 pseudogene	7.79792	1.33063	0.784099	0.0099258	0.0235798	7.23633	7.16936	7.23041	7.30569	7.26666	7.44751	7.27695	7.50043	7.49943	7.49806	2.51513	2.51513
[truncated: 18,728 more rows]
